# Supplementary material for: Loss of Kmt2c or Kmt2d drives brain metastasis via KDM6A-dependent upregulation of MMP3
Source: Nat Cell Biol. 2024 Jun 26;26(7):1165–75. doi: 10.1038/s41556-024-01446-3 (PMC11251985; doi:10.1038/s41556-024-01446-3)
Supplement: Supplementary file 4 — Gene signatures used to define clusters in scRNA-seq analyses. [file 41556_2024_1446_MOESM4_ESM.xlsx]

## Sheet: Sheet1
G2M genes	S genes	tumor epithelial cells	ICG	stromal cells	fibroblasts	iCAF	myCAF	endothelial cell	macrophages	M1 macrophage	M2 macrophage	t-cell	CD4	Treg	CD8	cytotoxic t-cell	exhausted t-cell
Hmgb2	Mcm5	H2BMc	Btn2a2	Ptprc	Col1a1	Col14a1	Col12a1	Cd34	Cd74	Cd68	Mrc1	Cd274	Cd3e	Ctla4	Cd3e	Gzma	Pdcd1
Cdk1	Pcna	Krt8	Btnl3	Col1a1	Col1a2	Clec3b	Pdgfrb	Prom1	Itgam	Ccl5	Vegfa	Cd3e	Cd4	Foxp3	Cd8a	Gzmb	Havcr2
Nusap1	Tyms		Btnl9	Fabp4	Fap	Dpt		Pecam1	Fcgr3	Socs3	Cd200r1	Ptprc		Tigit		Prf1	Cd8a
Ube2c	Fen1		Ido1	Gpc6	Thy			Cdh5	Cd14
Birc5	Mcm7		Tdo2	Cd74	Col3a1
Tpx2	Mcm4		Vtcn1
Top2a	Rrm1		Adora2a
Ndc80	Ung		Cd274
Cks2	Gins2		Cd80
Nuf2	Mcm6		Cd86
Cks1b	Cdca7		Cd160
Mki67	Dtl		Tnfsf14
Cenpf	Prim1		Cd40
Tacc3	Uhrf1		Pdcd1lg2
Pimreg	Cenpu		Ctla4
Smc4	Hells		Lag3
Ccnb2	Rfc2		Havcr2
Ckap2l	Polr1b		Cd27
Ckap2	Nasp		Btla
Aurkb	Rad51ap1		Cd28
Bub1	Gmnn		Tigit
Ttk	Wdr76		Pdcd1
Cdc25c	Slbp		Pvr
Kif2c	Ccne2		Cd276
Rangap1	Ubr7		Lgals9
Ncapd2	Msh2		Cd47
Dlgap5	Rad51		Sirpa
Cdca2	Rrm2		CD209
Cdca8	Cdc45		Kir2dl1
Ect2	Cdc6		Kir2dl2
Kif23	Exo1		Kir2dl3
Hmmr	Tipin		Kir3dl2
Aurka	Dscc1
Psrc1	Blm
Anln	Casp8ap2
Lbr	Usp1
Kif11	Clspn
Anp32e	Pola1
Tubb4b	Chaf1b
Gtse1	Mrpl36
Kif20b	E2f8
Hjurp
Cdca3
Jpt1
Cdc20
Ckap5
Cenpe
Ctcf
Nek2
G2e3
Gas2l3
Cbx5
Cenpa
