# Supplementary material for: Loss of Kmt2c or Kmt2d drives brain metastasis via KDM6A-dependent upregulation of MMP3
Source: Nat Cell Biol. 2024 Jun 26;26(7):1165–75. doi: 10.1038/s41556-024-01446-3 (PMC11251985; doi:10.1038/s41556-024-01446-3)
Supplement: Supplementary file 5 — Differentially expressed genes from scRNA-seq for Kmt2c KO versus WT or Kmt2d KO versus WT 168FARN cancer cells using the findMarkers function of Seurat. [file 41556_2024_1446_MOESM5_ESM.xlsx]

## Sheet: t_CvX_allmarker
gene	p_val	avg_log2FC	pct.1	pct.2	p_val_adj
Col3a1	0	-1.3335	0.035	0.458	0
Col5a2	0	-0.493289	0.045	0.32	0
Cavin2	0	-0.348489	0.034	0.24	0
Stat1	0	1.52005	0.744	0.165	0
Edf1	0	0.506104	0.978	0.94	0
Ube2l6	0	0.70438	0.534	0.209	0
B2m	0	1.29334	1	0.991	0
Mtln	0	-0.363001	0.116	0.373	0
Cebpb	0	1.09395	0.924	0.708	0
Zbp1	0	0.853367	0.436	0.079	0
Rpl22l1	0	-0.859895	0.796	0.953	0
Rps3a1	0	-0.427638	0.999	1	0
Rps27	0	-0.67321	0.991	0.998	0
Gbp7	0	0.724938	0.436	0.06	0
Gbp3	0	0.905866	0.485	0.062	0
Gbp2b	0	0.736406	0.397	0.073	0
Gbp2	0	1.55556	0.749	0.249	0
Selenof	0	-0.59768	0.923	0.967	0
Gm12415	0	-0.361674	0.069	0.296	0
Isg15	0	2.11099	0.781	0.229	0
Cfap299	0	-0.65147	0.144	0.528	0
Gbp4	0	0.87396	0.425	0.064	0
Oasl2	0	1.07071	0.537	0.089	0
Ndufa4	0	-0.746142	0.606	0.862	0
Rps9	0	-0.410859	0.999	0.999	0
Mrgprx2	0	-0.298742	0.004	0.213	0
Gm2115	0	-0.429775	0.142	0.417	0
Prss23	0	-0.287119	0.026	0.18	0
Serpinh1	0	-0.950129	0.246	0.745	0
Rps13	0	-0.445896	0.999	0.999	0
Rps15a	0	-0.444642	0.997	0.999	0
Ifitm3	0	1.53936	0.997	0.899	0
Irf7	0	1.54606	0.676	0.137	0
Bst2	0	2.32526	0.965	0.469	0
Psmb10	0	1.15901	0.671	0.234	0
Rpl13	0	0.414844	1	1	0
Eef1a1	0	-0.404294	1	1	0
Phlda1	0	1.02098	0.902	0.73	0
Stat2	0	0.875565	0.524	0.13	0
Irgm1	0	0.799029	0.493	0.125	0
Ifi47	0	0.993953	0.478	0.076	0
Igtp	0	1.50171	0.577	0.059	0
Irgm2	0	0.638656	0.367	0.044	0
Xaf1	0	0.95992	0.627	0.207	0
Lgals3bp	0	0.809956	0.58	0.22	0
Ifi27l2a	0	2.25696	0.95	0.636	0
Psme1	0	0.641388	0.826	0.61	0
Psme2	0	0.702555	0.902	0.747	0
Selenop	0	-0.46851	0.129	0.379	0
Ly6e	0	1.30169	0.956	0.774	0
Ly6a	0	2.83441	0.788	0.181	0
Ly6c1	0	0.723283	0.345	0.03	0
Apol9a	0	0.803742	0.52	0.138	0
Krt8	0	-0.738321	0.72	0.881	0
Zc3h7a	0	0.92663	0.876	0.665	0
Rtp4	0	1.33299	0.662	0.124	0
Rps2	0	-0.583376	1	1	0
Tapbp	0	0.975675	0.813	0.44	0
H2-K1	0	0.942024	1	0.997	0
Psmb9	0	1.46518	0.822	0.199	0
Tap1	0	0.979198	0.629	0.166	0
Psmb8	0	1.15787	0.91	0.542	0
H2-D1	0	1.13265	1	0.997	0
H2-Q1	0	0.79542	0.671	0.331	0
H2-Q4	0	1.36592	0.986	0.737	0
H2-Q6	0	1.37861	0.894	0.349	0
H2-Q7	0	0.775852	0.573	0.162	0
H2-T23	0	0.788776	0.565	0.235	0
H2-T22	0	1.00321	0.732	0.31	0
Dtna	0	-0.260703	0.02	0.2	0
Iigp1	0	1.22133	0.49	0.043	0
Rpl17	0	-0.44105	0.999	0.999	0
Ptar1	0	-0.369823	0.103	0.359	0
Gm364	0	-0.571264	0.003	0.408	0
Renbp	0	-0.289095	0.05	0.254	0
Tap2	8.48e-301	0.663309	0.688	0.41	1.87e-296
Gm8909	3.39e-298	0.590673	0.506	0.188	7.47e-294
Pabpc1	4.62e-298	-0.600416	0.927	0.972	1.02e-293
Rps25	1.69e-295	-0.477906	0.901	0.961	3.73e-291
Cox7a2l	1.07e-289	-0.483723	0.704	0.894	2.35e-285
Rps14	6.81e-287	-0.371169	0.998	0.999	1.5e-282
Mtch1	3.05e-285	-0.506223	0.824	0.933	6.72e-281
Arpc1b	2.05e-282	0.475859	0.98	0.933	4.52e-278
Sdc3	1.41e-280	0.587953	0.434	0.123	3.1e-276
Arhgap24	9.44e-279	-0.361832	0.098	0.308	2.08e-274
Mmp3	1.9e-278	1.16754	0.448	0.142	4.18e-274
Fyb	1.07e-277	-0.382102	0.121	0.345	2.35e-273
CAAA01147332.1	6.56e-277	0.510952	0.989	0.97	1.45e-272
Rpl10a	2.54e-271	-0.34601	0.999	1	5.61e-267
Rpl13a	2.61e-271	-0.388241	0.997	1	5.75e-267
Tgfbr2	1.25e-269	-0.4031	0.177	0.423	2.75e-265
Map1lc3a	1.79e-269	-0.734105	0.425	0.664	3.95e-265
Scand1	1.1e-267	0.575094	0.585	0.303	2.43e-263
C3	7.22e-267	1.03655	0.287	0.013	1.59e-262
Gphn	5.98e-266	1.13257	0.718	0.482	1.32e-261
Npepl1	2.48e-265	-0.293237	0.105	0.316	5.47e-261
Gm4951	4.58e-265	0.55202	0.298	0.021	1.01e-260
Ifit1	2.68e-262	0.781029	0.363	0.07	5.9e-258
Tenm4	4.58e-262	-0.427565	0.178	0.424	1.01e-257
Apol9b	1.49e-261	0.555163	0.412	0.115	3.27e-257
Plxdc1	1.02e-254	-0.388644	0.202	0.452	2.25e-250
Dbp	1.08e-250	-0.546024	0.228	0.476	2.38e-246
Cd151	2.66e-247	-0.47759	0.735	0.888	5.87e-243
Aspn	1.99e-246	-0.833458	0.153	0.365	4.38e-242
Rpl34	2.32e-246	-0.340136	0.999	0.999	5.12e-242
Camk1d	4.57e-244	0.9735	0.742	0.495	1.01e-239
Atp5a1	2.77e-242	-0.429455	0.811	0.926	6.11e-238
Hnrnpa1	4.5e-240	-0.487598	0.76	0.897	9.92e-236
Ogn	1.06e-237	-0.410625	0.055	0.21	2.33e-233
Gm42418	6.66e-237	0.872851	1	1	1.47e-232
Clu	1.62e-236	-1.07212	0.57	0.751	3.56e-232
Dock10	2.5e-236	-0.525302	0.268	0.521	5.5e-232
Ccni	3.16e-235	-0.445369	0.473	0.724	6.95e-231
Npc2	4.55e-234	0.579525	0.92	0.809	1e-229
Per1	3.6e-233	-0.303135	0.112	0.312	7.94e-229
Rps10	7.01e-233	-0.327937	1	1	1.54e-228
Rpl3	2.42e-232	-0.346261	0.998	0.998	5.32e-228
Il31ra	4.43e-229	0.841747	0.675	0.414	9.75e-225
Wls	4.95e-228	-0.685464	0.555	0.733	1.09e-223
Irf1	6.23e-228	0.719881	0.492	0.226	1.37e-223
Rpl22	5.49e-226	-0.398819	0.986	0.992	1.21e-221
Parp14	2.63e-225	0.534943	0.32	0.062	5.8e-221
Ly6c2	3.61e-224	0.654847	0.338	0.079	7.95e-220
Ubc	1.85e-223	0.595602	0.897	0.756	4.07e-219
Rplp0	9.73e-221	-0.337376	1	1	2.14e-216
Eef1b2	1.31e-219	-0.354812	0.991	0.995	2.88e-215
Slfn2	1.13e-216	0.493002	0.26	0.022	2.49e-212
Usp18	7.36e-216	0.531747	0.303	0.052	1.62e-211
Rpl7	7.85e-216	-0.357873	0.987	0.994	1.73e-211
S100a4	2.68e-215	-0.466866	0.997	0.999	5.9e-211
mt-Nd3	8.45e-215	-0.565832	0.75	0.903	1.86e-210
Ifi44	1.71e-214	0.480435	0.266	0.027	3.76e-210
Socs1	2.55e-212	0.665293	0.596	0.363	5.61e-208
Igfbp4	4.25e-209	0.608042	0.984	0.912	9.36e-205
Apcdd1	2.39e-207	-0.609131	0.397	0.635	5.27e-203
Eno1	3.11e-206	0.60439	0.684	0.462	6.85e-202
Brk1	6.69e-205	-0.391963	0.44	0.684	1.47e-200
Gbp9	1.84e-204	0.477025	0.356	0.103	4.06e-200
Slpi	2.2e-203	1.89048	0.399	0.146	4.84e-199
Hmga2	4.15e-202	0.65982	0.93	0.793	9.15e-198
Rpl27a	4.82e-202	-0.283197	1	1	1.06e-197
Rps3	8.35e-202	-0.282392	1	1	1.84e-197
Gbp6	2.33e-201	0.437681	0.268	0.036	5.13e-197
Oaf	6.81e-200	0.476288	0.812	0.633	1.5e-195
Tgtp2	5.3e-199	0.426013	0.253	0.028	1.17e-194
Gm11127	5.95e-198	0.460608	0.381	0.129	1.31e-193
Brinp3	6.25e-198	-0.35869	0.176	0.397	1.38e-193
Cox6c	5.17e-197	-0.363735	0.955	0.979	1.14e-192
Pltp	4.5e-196	-0.646929	0.359	0.57	9.91e-192
Phf11d	4.42e-194	0.476879	0.324	0.084	9.73e-190
Gm26917	6.25e-194	0.721099	0.813	0.63	1.38e-189
Galnt1	1.05e-192	-0.531949	0.53	0.734	2.32e-188
Eif3e	1.16e-192	-0.396312	0.636	0.823	2.56e-188
Plec	4.61e-191	0.522831	0.948	0.867	1.01e-186
Kdelr1	1.01e-190	-0.394165	0.614	0.803	2.23e-186
Rnf213	8.36e-190	0.595202	0.521	0.284	1.84e-185
Btf3	3.91e-188	-0.389031	0.963	0.968	8.61e-184
Mpp6	8.87e-188	-0.458722	0.482	0.7	1.95e-183
Spcs1	3.57e-183	-0.382624	0.73	0.869	7.87e-179
Ifit3	1.84e-182	0.695394	0.354	0.117	4.05e-178
Sp100	1.98e-181	0.469939	0.354	0.119	4.36e-177
Rplp1	6.17e-180	-0.288127	1	1	1.36e-175
Pon2	1.01e-178	-0.292717	0.187	0.39	2.21e-174
Apod	4.76e-178	0.934726	0.396	0.155	1.05e-173
Lmo1	3.16e-176	-0.507614	0.381	0.587	6.97e-172
Ddx60	1.35e-175	0.417298	0.285	0.066	2.98e-171
Emc10	1.49e-175	-0.365861	0.703	0.857	3.27e-171
Rps27l	1.72e-174	-0.471619	0.771	0.868	3.79e-170
Sparc	3.31e-174	-0.435847	0.98	0.988	7.29e-170
Sgk1	1.14e-171	-0.320393	0.21	0.418	2.51e-167
Lars2	1.29e-171	0.629205	0.753	0.548	2.84e-167
Hsp90b1	3.69e-171	0.439599	0.992	0.972	8.13e-167
Ube2d3	2.43e-170	-0.35952	0.787	0.902	5.35e-166
Cst6	2.91e-169	-0.445857	0.276	0.486	6.42e-165
Cers2	4.95e-168	-0.351995	0.414	0.643	1.09e-163
Tmem147	4.32e-167	-0.328188	0.327	0.551	9.52e-163
Oas1a	1.45e-166	0.349396	0.24	0.038	3.2e-162
Il18bp	2.73e-166	0.381555	0.26	0.053	6.02e-162
AW112010	2.9e-166	0.460317	0.239	0.038	6.4e-162
Ucp2	3.31e-166	-0.341981	0.365	0.593	7.29e-162
Rpl30	6.32e-165	-0.268829	0.999	1	1.39e-160
Tubb4b	6.33e-165	0.533195	0.81	0.619	1.4e-160
Tmem64	1.15e-164	-0.320116	0.099	0.252	2.54e-160
C4b	2.69e-164	0.387038	0.208	0.019	5.93e-160
Ube2m	3.29e-162	-0.339845	0.734	0.878	7.25e-158
H2-Q10	1.45e-160	0.363515	0.334	0.116	3.2e-156
Pcdh9	1.94e-160	-0.264347	0.069	0.205	4.28e-156
Eif4g2	2.33e-160	-0.353317	0.796	0.907	5.14e-156
Oaz1	5.5e-160	-0.293618	0.989	0.997	1.21e-155
Rps5	7.45e-160	-0.296286	1	1	1.64e-155
Adk	1.26e-159	-0.356287	0.384	0.603	2.78e-155
Gbp5	4.98e-159	0.392498	0.197	0.014	1.1e-154
Zfp36l2	1.27e-157	-0.522574	0.735	0.845	2.8e-153
Ptgds	1.93e-156	-0.555429	0.139	0.309	4.25e-152
Ifi35	3.8e-156	0.439435	0.449	0.227	8.36e-152
Prdx2	8.87e-156	-0.344087	0.789	0.89	1.95e-151
Gpnmb	1.44e-155	-0.659838	0.365	0.551	3.18e-151
H2-Q2	4.4e-155	0.359993	0.31	0.1	9.7e-151
Rpl4	4.41e-155	-0.302764	0.982	0.994	9.71e-151
H2-M3	3.07e-154	0.456637	0.531	0.326	6.77e-150
Rnasek	7.47e-154	-0.347201	0.466	0.673	1.65e-149
F830016B08Rik	2.22e-153	0.317557	0.187	0.011	4.89e-149
Cfap77	2.38e-153	0.400756	0.419	0.201	5.24e-149
Oas2	2.93e-153	0.354742	0.234	0.043	6.45e-149
Mt2	4.14e-153	0.835001	0.581	0.379	9.13e-149
Rpl6	1.39e-151	-0.278479	1	1	3.07e-147
Cav1	3.32e-151	-0.426079	0.502	0.691	7.31e-147
Ier5l	2.22e-150	0.491275	0.6	0.417	4.9e-146
mt-Atp8	4.32e-149	-0.432987	0.997	0.999	9.51e-145
Ndufaf2	1.28e-148	-0.277941	0.225	0.423	2.82e-144
Batf2	1.88e-148	0.368211	0.27	0.073	4.15e-144
Ndufs2	5.92e-148	-0.323527	0.438	0.653	1.31e-143
Ptgs1	6.68e-148	0.462504	0.827	0.691	1.47e-143
Cpe	8.99e-148	-0.517141	0.6	0.749	1.98e-143
Xist	7.29e-147	0.520287	0.721	0.54	1.61e-142
Tmem256	4.51e-146	-0.33613	0.531	0.73	9.94e-142
Ctsb	9.21e-146	-0.515131	0.972	0.978	2.03e-141
Ssr2	2.15e-145	-0.348298	0.549	0.734	4.73e-141
Rtraf	8.41e-145	-0.328792	0.697	0.853	1.85e-140
Gpsm2	3.29e-144	-0.33989	0.345	0.548	7.25e-140
Aph1a	4.55e-144	-0.314835	0.396	0.605	1e-139
Rps28	8.85e-144	-0.268544	0.998	0.998	1.95e-139
Paics	1.53e-143	-0.340898	0.545	0.739	3.36e-139
Nr2f2	2.41e-143	-0.296603	0.245	0.442	5.31e-139
Glo1	5.72e-143	-0.314935	0.446	0.659	1.26e-138
Ndufb5	1.13e-141	-0.337916	0.697	0.834	2.48e-137
Gadd45a	1.58e-141	-0.639955	0.288	0.466	3.49e-137
Isg20	9.87e-141	0.429642	0.3	0.102	2.18e-136
Laptm4b	1.44e-140	-0.433634	0.612	0.771	3.17e-136
Ndfip1	3.41e-140	-0.331483	0.718	0.862	7.52e-136
Rrbp1	7.04e-140	0.373851	0.906	0.81	1.55e-135
Ypel3	1.19e-139	-0.453733	0.582	0.72	2.62e-135
Skp1a	6.3e-139	-0.330775	0.637	0.803	1.39e-134
Atp5mpl	1.52e-138	-0.348934	0.873	0.935	3.35e-134
Hist1h2bc	8.19e-138	-0.289767	0.28	0.485	1.8e-133
Eif3f	1.2e-137	-0.28506	0.98	0.988	2.64e-133
Vkorc1	2.23e-137	-0.263636	0.209	0.395	4.91e-133
Sema7a	6.9e-137	0.58191	0.425	0.22	1.52e-132
Cox8a	8.25e-137	0.282087	0.999	0.997	1.82e-132
St3gal5	9.75e-137	-0.293853	0.162	0.332	2.15e-132
Npm1	1.54e-136	-0.385449	0.923	0.954	3.39e-132
AY036118	1.82e-136	0.735704	0.927	0.841	4.01e-132
Gnai2	3.4e-136	-0.276621	0.946	0.978	7.49e-132
P2rx7	5.49e-136	0.455702	0.285	0.094	1.21e-131
Cdk2ap1	5.57e-136	-0.283987	0.268	0.463	1.23e-131
Prdx3	1.44e-135	-0.307253	0.358	0.563	3.17e-131
Paip2	1.5e-135	-0.303389	0.425	0.634	3.3e-131
Ccl5	5.72e-135	1.04765	0.199	0.03	1.26e-130
Ttll7	3.92e-134	-0.281064	0.276	0.473	8.64e-130
Ust	4.45e-133	-0.26516	0.215	0.402	9.8e-129
Hnrnpk	6.89e-133	-0.31435	0.762	0.877	1.52e-128
2310061I04Rik	7.03e-132	-0.262425	0.248	0.438	1.55e-127
Rbms1	2.03e-131	0.344598	0.933	0.872	4.47e-127
Mif	9.62e-131	0.555145	0.987	0.961	2.12e-126
Ergic3	5.54e-130	-0.254503	0.237	0.427	1.22e-125
Msn	1.05e-129	0.386404	0.858	0.755	2.31e-125
Oas3	3.43e-129	0.268369	0.194	0.03	7.56e-125
Atp5f1	4.31e-128	-0.303818	0.884	0.937	9.5e-124
Ube2d2a	3.13e-127	-0.297752	0.478	0.678	6.89e-123
Cd274	4.95e-125	0.320715	0.202	0.039	1.09e-120
Sphk1	5.58e-125	-0.311541	0.216	0.39	1.23e-120
Foxd1	3.51e-124	-0.459276	0.192	0.348	7.73e-120
Slc50a1	2.53e-123	-0.298006	0.41	0.605	5.56e-119
Nlrc5	3.89e-123	0.365845	0.328	0.142	8.56e-119
Ppp1ca	4.74e-123	-0.301046	0.818	0.903	1.04e-118
Trim30a	2.09e-122	0.473078	0.425	0.24	4.61e-118
Tspan5	6.09e-122	-0.297185	0.345	0.542	1.34e-117
Rock2	6.33e-122	0.37356	0.825	0.72	1.39e-117
Ctsl	7.24e-122	-0.413106	0.993	0.989	1.59e-117
Myl12a	1.55e-121	-0.292896	0.899	0.939	3.42e-117
Adamts12	2.59e-121	-0.261008	0.113	0.253	5.71e-117
Uqcrc2	3.94e-121	-0.280873	0.424	0.626	8.67e-117
Eif3h	4.88e-121	-0.273987	0.93	0.964	1.08e-116
Samhd1	5.42e-121	0.430691	0.424	0.239	1.19e-116
Pink1	5.76e-121	-0.322215	0.398	0.588	1.27e-116
AU020206	1.44e-120	0.386722	0.372	0.184	3.18e-116
Ifit3b	2.21e-120	0.388892	0.237	0.067	4.86e-116
Prdx1	2.29e-120	-0.336731	0.898	0.933	5.04e-116
Sdhc	3.58e-120	-0.28416	0.409	0.605	7.89e-116
Hdac3	1.02e-119	-0.253659	0.255	0.438	2.25e-115
Mt1	2.18e-119	1.13889	0.833	0.728	4.81e-115
Psmd6	3.17e-119	-0.284256	0.333	0.522	6.98e-115
Il33	4.5e-119	-0.715349	0.139	0.279	9.92e-115
Uba7	5.61e-119	0.322121	0.266	0.091	1.23e-114
Prdx6	5.62e-119	-0.29115	0.35	0.539	1.24e-114
Cldn9	7.09e-118	-0.352662	0.312	0.494	1.56e-113
Srsf3	8.66e-118	-0.34819	0.545	0.715	1.91e-113
Tufm	1.27e-116	-0.25941	0.342	0.535	2.79e-112
Mrps14	2.08e-116	-0.291353	0.517	0.702	4.59e-112
Gchfr	5.53e-116	-0.310983	0.316	0.5	1.22e-111
Trim47	1.32e-115	0.378594	0.671	0.504	2.9e-111
Col6a2	1.88e-115	-0.883309	0.299	0.444	4.13e-111
Cox20	3.75e-115	-0.263801	0.254	0.43	8.27e-111
Snhg8	3.91e-115	-0.301316	0.472	0.662	8.62e-111
Tmem59	9.01e-114	-0.345574	0.637	0.775	1.99e-109
Sec62	1.86e-113	-0.301361	0.53	0.714	4.09e-109
1110004F10Rik	4.1e-113	-0.295496	0.451	0.634	9.04e-109
M6pr	2.54e-112	-0.251898	0.3	0.484	5.6e-108
Stambpl1	3.65e-112	-0.30163	0.2	0.359	8.03e-108
Svil	1.14e-111	-0.284908	0.341	0.528	2.52e-107
Ywhae	1.44e-111	-0.270651	0.842	0.932	3.18e-107
Ddx58	2.03e-111	0.341811	0.335	0.157	4.48e-107
Fam3c	7.39e-111	-0.253055	0.257	0.431	1.63e-106
Ifi202b	2.75e-110	0.42094	0.521	0.357	6.05e-106
Fgf10	6.18e-110	0.345049	0.328	0.15	1.36e-105
Gpx8	1.24e-109	-0.301526	0.414	0.595	2.73e-105
Gas5	1.48e-109	-0.269188	0.961	0.984	3.26e-105
Pmepa1	1.16e-108	0.273661	0.146	0.013	2.55e-104
Tomm6	2e-108	-0.255531	0.885	0.943	4.42e-104
Cdk8	2.25e-108	0.510946	0.995	0.986	4.96e-104
Sec11a	2.79e-108	-0.280008	0.439	0.625	6.15e-104
Rufy1	3.64e-108	-0.266144	0.315	0.497	8.02e-104
Csrp2	4.48e-108	-0.439561	0.502	0.668	9.87e-104
Herc6	5.18e-108	0.363023	0.315	0.143	1.14e-103
Tagln2	7.34e-108	0.433585	0.874	0.754	1.62e-103
Emp3	7.53e-108	-0.278493	0.959	0.978	1.66e-103
Pcolce	8.99e-108	0.342363	0.972	0.947	1.98e-103
Tmem128	1.45e-107	-0.271049	0.355	0.538	3.19e-103
B4gat1	1.25e-106	-0.273497	0.36	0.545	2.76e-102
Prmt1	1.46e-105	-0.289522	0.655	0.808	3.21e-101
Cnih1	3.46e-105	-0.266527	0.316	0.493	7.61e-101
Cops9	6.39e-105	-0.284156	0.452	0.631	1.41e-100
Csrp1	6.75e-105	0.461507	0.502	0.34	1.49e-100
Tpt1	2.02e-104	-0.250918	0.999	0.998	4.44e-100
C130026I21Rik	2.87e-104	0.269364	0.225	0.07	6.31e-100
Col6a5	4.9e-104	0.306731	0.36	0.182	1.08e-99
Gng10	8.36e-104	-0.271211	0.469	0.656	1.84e-99
Sumo2	9.57e-104	-0.264729	0.881	0.921	2.11e-99
Gas1	1.1e-103	-0.90799	0.56	0.646	2.43e-99
mt-Cytb	4.73e-103	-0.293291	1	0.999	1.04e-98
Eif4a1	1.59e-102	-0.259742	0.918	0.962	3.51e-98
mt-Atp6	6.27e-102	0.442636	0.999	0.998	1.38e-97
Rhoa	8.14e-102	-0.252184	0.901	0.948	1.79e-97
Gm7030	1.86e-101	0.290823	0.336	0.165	4.11e-97
Dhx58	2.16e-101	0.266059	0.221	0.068	4.76e-97
Txn1	4.45e-101	0.333721	0.96	0.894	9.79e-97
Ier3ip1	5.31e-101	-0.251855	0.366	0.546	1.17e-96
Sypl	7.32e-101	-0.252799	0.385	0.569	1.61e-96
Canx	7.55e-101	-0.288032	0.761	0.859	1.66e-96
Tm2d2	1.14e-100	-0.256263	0.282	0.449	2.51e-96
Psenen	4.53e-100	-0.271767	0.499	0.673	9.98e-96
Hras	4.95e-100	0.316662	0.859	0.787	1.09e-95
Gm47283	8.45e-100	0.394571	0.717	0.568	1.86e-95
Usp47	1.02e-99	-0.284436	0.381	0.554	2.25e-95
Ifi203	2.34e-99	0.384944	0.43	0.265	5.16e-95
Nceh1	4.81e-99	-0.279756	0.322	0.494	1.06e-94
Kitl	6.91e-99	0.362859	0.904	0.836	1.52e-94
Eln	2.04e-98	0.916572	0.434	0.273	4.49e-94
Rabac1	2.1e-98	-0.303388	0.821	0.895	4.63e-94
Rpsa	8.49e-98	-0.272748	1	1	1.87e-93
mt-Co1	2.72e-97	0.379908	1	0.999	5.99e-93
Vim	2.88e-96	0.359073	1	1	6.34e-92
Oxct1	2.68e-95	-0.263646	0.405	0.581	5.9e-91
Fkbp5	4.49e-95	-0.25807	0.282	0.45	9.89e-91
Tspan31	6.2e-95	-0.257132	0.473	0.649	1.37e-90
Krcc1	1.23e-94	-0.253108	0.383	0.558	2.7e-90
Sap18	1.45e-94	-0.254683	0.397	0.565	3.19e-90
Ostc	3.77e-94	-0.272901	0.433	0.607	8.3e-90
Mrc2	6.13e-94	0.384356	0.645	0.511	1.35e-89
Epb41l4aos	1.67e-93	-0.258047	0.354	0.522	3.68e-89
Fcgrt	7.09e-92	-0.321804	0.356	0.51	1.56e-87
Cmss1	2.02e-91	0.508334	0.993	0.984	4.45e-87
Ndufa3	2.3e-91	-0.259174	0.607	0.757	5.07e-87
Ccnd1	2.54e-91	0.421741	0.944	0.871	5.6e-87
Dpysl3	5.24e-91	-0.278692	0.323	0.489	1.15e-86
Junb	2.93e-90	0.491672	0.644	0.487	6.45e-86
Cxcl10	1.97e-89	0.819066	0.168	0.041	4.34e-85
Morrbid	2.45e-89	-0.321522	0.274	0.428	5.4e-85
0610012G03Rik	2.92e-89	0.315577	0.668	0.558	6.42e-85
Rbm3	7.68e-89	-0.364578	0.924	0.93	1.69e-84
Prelp	3.13e-88	-0.282067	0.063	0.156	6.89e-84
Sat1	3.54e-88	0.491112	0.613	0.473	7.81e-84
Tpi1	5.3e-88	-0.264707	0.916	0.969	1.17e-83
Parp10	1.36e-87	0.312125	0.358	0.202	2.99e-83
Yipf4	2.92e-87	-0.251674	0.461	0.634	6.42e-83
Arglu1	1e-86	0.328642	0.746	0.641	2.21e-82
Emp2	4.61e-86	0.303244	0.777	0.682	1.01e-81
Snrpd3	5.82e-86	-0.263652	0.573	0.718	1.28e-81
Mtdh	1.28e-84	-0.291921	0.854	0.913	2.82e-80
Ccng1	1.78e-84	-0.330535	0.299	0.45	3.91e-80
Serinc3	3.72e-84	-0.345554	0.408	0.561	8.2e-80
Bax	6.02e-84	-0.296727	0.856	0.913	1.33e-79
Sertad4	1.76e-83	-0.365453	0.281	0.419	3.88e-79
Tjp1	4.15e-83	-0.375754	0.486	0.624	9.14e-79
Reep3	7.3e-83	-0.256623	0.432	0.591	1.61e-78
Ddb1	1.37e-82	-0.253502	0.61	0.758	3.01e-78
Gapdh	4.89e-82	0.321016	0.955	0.92	1.08e-77
Cd81	8.98e-82	-0.258796	0.445	0.612	1.98e-77
Cd74	1.24e-81	0.422863	0.155	0.037	2.74e-77
Znfx1	1.17e-80	0.300617	0.326	0.176	2.59e-76
Laptm4a	1.78e-80	-0.481611	0.963	0.962	3.93e-76
Hspg2	3.17e-80	0.290447	0.694	0.55	6.98e-76
Arsa	1.12e-79	-0.260851	0.381	0.537	2.47e-75
Cacnb2	1.43e-79	0.348574	0.483	0.335	3.15e-75
Sptssa	2.62e-79	-0.267965	0.471	0.623	5.77e-75
Phgdh	5.69e-79	-0.283333	0.271	0.415	1.25e-74
Ethe1	6.4e-79	-0.266268	0.44	0.593	1.41e-74
Fkbp3	7.36e-79	-0.255054	0.503	0.653	1.62e-74
Herpud1	3.06e-78	-0.251649	0.267	0.413	6.74e-74
Tspan3	5.04e-78	-0.267446	0.673	0.789	1.11e-73
Ifi27	6.22e-78	0.33045	0.829	0.744	1.37e-73
App	3.15e-77	0.282772	0.789	0.662	6.93e-73
Ecm1	3.95e-77	-0.264301	0.726	0.833	8.7e-73
Actb	3.37e-76	0.301521	1	1	7.43e-72
Nfkbia	1.17e-75	0.472969	0.736	0.614	2.58e-71
Nrp2	2.69e-75	0.301696	0.713	0.588	5.93e-71
Idh2	2.93e-75	-0.273289	0.654	0.775	6.46e-71
Igf2bp2	5.2e-75	0.329197	0.526	0.396	1.15e-70
Pkm	1.42e-74	0.297491	0.998	0.994	3.13e-70
Lrp1	3.03e-73	0.367757	0.919	0.831	6.68e-69
Crip1	1.11e-72	0.26551	0.942	0.898	2.44e-68
Ubxn4	3.68e-72	0.288985	0.716	0.622	8.1e-68
Hexb	5.87e-72	0.357101	0.727	0.597	1.29e-67
Gabarap	1.62e-71	-0.267107	0.852	0.901	3.57e-67
Pdgfra	3.44e-71	-0.315048	0.324	0.459	7.58e-67
Ogfr	1.06e-70	0.28702	0.461	0.327	2.34e-66
Csgalnact1	1.28e-70	0.321031	0.56	0.431	2.81e-66
mt-Nd4l	2.16e-70	-0.250839	0.997	0.999	4.75e-66
Nme1	4.59e-70	-0.323118	0.5	0.638	1.01e-65
Sp140	6.01e-70	0.299232	0.424	0.286	1.32e-65
Sntb2	1.04e-69	0.305019	0.711	0.608	2.3e-65
Usp14	2.55e-69	-0.425698	0.627	0.725	5.62e-65
Fbln2	4.45e-69	-0.368992	0.205	0.324	9.79e-65
Mrps6	1.04e-68	0.317336	0.784	0.68	2.3e-64
Exoc4	1.17e-68	-0.262967	0.472	0.616	2.59e-64
Tspan17	1.43e-68	-0.258871	0.362	0.503	3.14e-64
Fn1	1.66e-67	0.32973	0.941	0.873	3.65e-63
Tmcc3	9.29e-67	0.274232	0.311	0.178	2.05e-62
Prkg2	1.63e-66	-0.302858	0.265	0.387	3.59e-62
Pmp22	3.35e-65	-0.267605	0.685	0.778	7.39e-61
Nhp2	6.91e-64	-0.268883	0.504	0.646	1.52e-59
Ercc1	4.41e-63	-0.268934	0.342	0.475	9.72e-59
Cstb	2.15e-62	-0.259761	0.859	0.899	4.73e-58
Sdc4	5.34e-62	0.417248	0.57	0.464	1.18e-57
Ddx24	1.22e-61	0.262654	0.7	0.616	2.7e-57
Phlda3	1.41e-61	0.338246	0.72	0.609	3.11e-57
Aplp2	1.49e-61	-0.281252	0.773	0.84	3.29e-57
Zdhhc8	2.77e-61	0.260854	0.417	0.29	6.11e-57
Pnrc1	1.05e-60	0.314528	0.769	0.652	2.31e-56
Mapk1	1.5e-60	0.255092	0.693	0.608	3.31e-56
Rbfox2	1.77e-60	0.261275	0.763	0.666	3.9e-56
mt-Nd4	4.03e-60	0.300985	0.967	0.954	8.88e-56
Igf2	4.28e-60	0.499526	0.197	0.087	9.43e-56
Lpar1	2.87e-59	-0.263797	0.41	0.534	6.33e-55
Scara5	4.24e-59	0.305008	0.479	0.349	9.34e-55
Nav1	1e-58	0.284953	0.647	0.53	2.2e-54
Irx5	1.85e-58	-0.27892	0.239	0.353	4.07e-54
Amigo2	2.47e-58	-0.268523	0.184	0.293	5.44e-54
Bgn	1.55e-57	0.312394	0.628	0.443	3.42e-53
Aebp1	3.25e-57	-0.340109	0.593	0.697	7.15e-53
Notch2	4.79e-57	-0.255266	0.352	0.48	1.06e-52
H2afj	1.68e-56	0.253853	0.88	0.836	3.71e-52
Mxra8	2.13e-56	-0.325409	0.56	0.646	4.69e-52
Add3	1.14e-55	-0.507284	0.373	0.471	2.52e-51
Keap1	1.54e-55	0.251856	0.477	0.362	3.39e-51
Sapcd1	2.08e-55	-0.271385	0.326	0.45	4.58e-51
Jun	2.19e-55	0.344115	0.977	0.961	4.82e-51
S100a10	3.82e-55	-0.254541	0.977	0.982	8.41e-51
Myh9	5.52e-55	0.284749	0.894	0.83	1.22e-50
Dst	9.57e-55	0.260599	0.847	0.775	2.11e-50
Rin2	1.12e-54	-0.30158	0.283	0.394	2.47e-50
Dusp6	3.94e-54	0.327997	0.525	0.426	8.69e-50
Lpp	6.75e-54	0.250759	0.73	0.641	1.49e-49
Adamtsl3	8.58e-54	0.255009	0.401	0.282	1.89e-49
Angptl2	1.22e-53	0.283402	0.536	0.433	2.68e-49
Col16a1	1.52e-52	0.283781	0.514	0.405	3.35e-48
Litaf	3.22e-52	0.266884	0.552	0.449	7.09e-48
S100a6	1.05e-51	-0.257596	1	1	2.32e-47
Smg6	8.47e-51	-0.298301	0.368	0.48	1.87e-46
Nubp1	5.3e-50	0.251887	0.485	0.386	1.17e-45
Tcf12	1.85e-49	-0.250196	0.497	0.608	4.08e-45
Sdc2	1.98e-49	-0.600444	0.786	0.751	4.37e-45
Hk1	4.51e-49	0.257176	0.499	0.397	9.94e-45
Cdk6	4.53e-49	0.275993	0.616	0.52	9.98e-45
Azin1	1.86e-48	-0.297483	0.368	0.475	4.1e-44
Shisa5	3.53e-48	0.257677	0.58	0.494	7.77e-44
C1ra	1.55e-47	0.288244	0.407	0.298	3.41e-43
Clec3b	2.06e-47	-0.737953	0.185	0.28	4.54e-43
Mgst3	3.2e-47	-0.270593	0.702	0.768	7.05e-43
Nfat5	5.43e-47	0.260504	0.704	0.612	1.2e-42
Col6a1	5.52e-47	-0.716737	0.555	0.588	1.22e-42
Sox4	7.72e-47	-0.319862	0.421	0.537	1.7e-42
Srsf10	2.84e-46	0.260453	0.622	0.538	6.25e-42
Serpinf1	4.12e-45	-0.319971	0.645	0.702	9.08e-41
Map4k4	1.71e-44	0.260135	0.835	0.772	3.76e-40
Tor1aip1	3.76e-44	0.262447	0.491	0.396	8.29e-40
Nefl	6.48e-44	-0.360376	0.282	0.379	1.43e-39
Lxn	1.08e-38	-0.433358	0.293	0.383	2.37e-34
Aldoa	3.13e-38	0.266979	0.987	0.98	6.9e-34
Cdon	7.13e-37	-0.276441	0.164	0.243	1.57e-32
Masp1	1.33e-34	0.275418	0.382	0.293	2.94e-30
Txnip	1.84e-34	-0.262541	0.507	0.584	4.05e-30
Ldha	1.98e-34	0.295867	0.96	0.951	4.37e-30
Pgk1	1.45e-32	0.295353	0.801	0.73	3.18e-28
Large1	1.72e-32	0.251576	0.485	0.404	3.79e-28
Ifit2	8.41e-32	0.306625	0.294	0.211	1.85e-27
Ddit4	5.51e-29	0.281818	0.496	0.415	1.21e-24
Ifrd1	7.97e-28	0.282045	0.669	0.615	1.76e-23
Slc2a1	1.29e-25	0.401714	0.339	0.265	2.84e-21
Odc1	3.44e-25	-0.657942	0.74	0.725	7.58e-21
H2afz	1.28e-22	-0.386534	0.866	0.883	2.82e-18
Vcan	4.29e-22	-0.299095	0.37	0.427	9.46e-18
Rgmb	9.44e-21	-0.301821	0.63	0.639	2.08e-16
Higd1a	1.75e-19	0.30151	0.506	0.461	3.86e-15
Ier3	1.02e-17	0.379539	0.376	0.319	2.24e-13
Bnip3	3.65e-16	0.342122	0.356	0.308	8.03e-12
Mmp14	1.88e-14	-0.320438	0.82	0.765	4.15e-10
Pclaf	1.16e-13	-0.275948	0.155	0.196	2.56e-09
Fosl1	3.77e-13	0.262492	0.385	0.335	8.31e-09
Dcn	1.64e-12	-0.411246	0.093	0.129	3.62e-08
Bag3	9.62e-11	0.274656	0.477	0.443	2.12e-06
Fth1	8.29e-10	0.346065	1	0.999	1.83e-05
Ier2	2.59e-08	0.255537	0.369	0.325	0.000569595
Hmga1	3.19e-08	-0.327895	0.532	0.527	0.000703336
Ndrg1	1.16e-07	0.39856	0.342	0.315	0.00255391
Cxcl1	1.06e-05	0.259743	0.143	0.117	0.232864
Hmox1	4.46e-05	0.328301	0.128	0.106	0.983243

## Sheet: t_DvX_allmarker
gene	p_val	avg_log2FC	pct.1	pct.2	p_val_adj
Col3a1	1e-305	-0.869409	0.187	0.458	0
Stat1	1e-305	0.890865	0.609	0.165	0
Brinp3	1e-305	-0.510534	0.122	0.397	0
Camk1d	1e-305	1.28501	0.779	0.495	0
Rpl22l1	1e-305	-0.63345	0.927	0.953	0
Rps27	1e-305	-0.565312	0.994	0.998	0
Gbp2	1e-305	0.691391	0.605	0.249	0
Isg15	1e-305	0.898301	0.652	0.229	0
Cdk8	1e-305	0.954794	0.993	0.986	0
Rpl13a	1e-305	-0.469846	0.998	1	0
Lmo1	1e-305	-0.611692	0.286	0.587	0
Rpl27a	1e-305	-0.376843	1	1	0
Bst2	1e-305	1.02426	0.843	0.469	0
Lars2	1e-305	1.10154	0.812	0.548	0
Plxdc1	1e-305	-0.433146	0.164	0.452	0
Gphn	1e-305	1.12731	0.757	0.482	0
Ifi27l2a	1e-305	1.07407	0.898	0.636	0
Hexb	1e-305	1.29062	0.825	0.597	0
Il31ra	1e-305	1.38963	0.753	0.414	0
Ly6a	1e-305	1.04913	0.624	0.181	0
Zc3h7a	1e-305	0.994731	0.855	0.665	0
Cmss1	1e-305	1.37553	0.994	0.984	0
Psmb9	1e-305	0.720964	0.644	0.199	0
H2-Q4	1e-305	0.755889	0.955	0.737	0
H2-Q6	1e-305	0.881554	0.847	0.349	0
Gm26917	1e-305	0.816355	0.875	0.63	0
Gm42418	1e-305	1.15527	1	1	0
AY036118	1e-305	1.47429	0.912	0.841	0
Apcdd1	1e-305	-0.732954	0.327	0.635	0
Ptar1	1e-305	-0.383622	0.086	0.359	0
Gm47283	1e-305	0.759624	0.856	0.568	4e-300
Gm12415	1.54e-304	-0.320208	0.087	0.296	3.4e-300
Hist1h2bc	6.81e-298	-0.419512	0.205	0.485	1.5e-293
mt-Atp6	1.15e-294	0.632967	0.999	0.998	2.54e-290
Tapbp	9.45e-294	0.540804	0.775	0.44	2.08e-289
Tgfbr2	2.94e-293	-0.393432	0.166	0.423	6.48e-289
H2-Q1	5.33e-292	0.537046	0.654	0.331	1.17e-287
CAAA01147332.1	1.18e-288	0.552821	0.992	0.97	2.59e-284
Rpl23a	1.28e-287	-0.446977	0.98	0.984	2.83e-283
Pltp	1.31e-285	-0.686295	0.293	0.57	2.89e-281
Col5a2	2.86e-280	-0.381101	0.106	0.32	6.31e-276
H1f0	9.34e-278	0.718323	0.965	0.886	2.06e-273
Cfap299	2.36e-276	-0.427808	0.241	0.528	5.2e-272
Dkk2	7.04e-272	-0.27092	0.058	0.228	1.55e-267
Psmb8	7.8e-267	0.549436	0.837	0.542	1.72e-262
Ogn	1.73e-265	-0.425964	0.052	0.21	3.81e-261
Rnasek	2.5e-255	-0.418856	0.375	0.673	5.5e-251
Irf7	1e-253	0.577302	0.446	0.137	2.2e-249
mt-Co1	6.77e-243	0.512247	1	0.999	1.49e-238
Brk1	8.53e-242	-0.398576	0.389	0.684	1.88e-237
Rps13	3.42e-233	-0.32488	0.999	0.999	7.54e-229
Gm364	2.47e-232	-0.283442	0.169	0.408	5.44e-228
Plec	1.05e-227	0.487559	0.964	0.867	2.32e-223
Cavin2	2.72e-224	-0.271949	0.073	0.24	6e-220
Rps25	2.66e-221	-0.389552	0.955	0.961	5.85e-217
H2-T22	3.3e-216	0.466292	0.594	0.31	7.28e-212
Rps19	6.12e-214	-0.324665	1	1	1.35e-209
Rps14	3.72e-211	-0.302594	0.999	0.999	8.2e-207
Rpl28	6.14e-209	-0.325366	1	1	1.35e-204
Pcdh9	4.67e-205	-0.274	0.059	0.205	1.03e-200
H2-D1	2.45e-204	0.460833	1	0.997	5.39e-200
Cdk2ap1	1.34e-200	-0.315929	0.227	0.463	2.96e-196
Ust	1.14e-198	-0.29571	0.18	0.402	2.51e-194
Rpl38	2.47e-198	-0.335109	0.999	0.999	5.43e-194
Cfh	4.55e-196	0.541455	0.23	0.015	1e-191
Tmem147	1.1e-195	-0.325099	0.297	0.551	2.43e-191
Rtp4	3.35e-194	0.538869	0.379	0.124	7.37e-190
B2m	5.04e-193	0.475281	0.998	0.991	1.11e-188
Psmb10	3.92e-190	0.488441	0.5	0.234	8.64e-186
Rps15a	1.27e-188	-0.297295	0.998	0.999	2.79e-184
Rplp2	2.54e-187	-0.292478	1	0.999	5.59e-183
Ifitm3	3.64e-187	0.525156	0.977	0.899	8.01e-183
Dbp	2.02e-181	-0.448201	0.251	0.476	4.45e-177
Atp5a1	5.02e-180	-0.337711	0.902	0.926	1.11e-175
Tmem128	9.7e-180	-0.313916	0.292	0.538	2.14e-175
Hist1h1e	3.64e-178	0.600201	0.641	0.412	8.01e-174
Atp1a3	6.17e-176	-0.273448	0.189	0.402	1.36e-171
Emp3	1.94e-175	-0.362245	0.969	0.978	4.28e-171
Nr2f1	4.03e-174	-0.306652	0.143	0.327	8.88e-170
Rps27l	3.81e-173	-0.452999	0.856	0.868	8.4e-169
Uqcrc2	3.29e-172	-0.302527	0.364	0.626	7.24e-168
Selenof	2.02e-170	-0.334553	0.96	0.967	4.46e-166
Tpt1	2.36e-169	-0.322628	0.999	0.998	5.2e-165
Sparc	2.36e-169	-0.425387	0.987	0.988	5.21e-165
Rpl17	1.44e-167	-0.271375	0.999	0.999	3.16e-163
mt-Nd4	2.02e-167	0.456404	0.977	0.954	4.45e-163
Ier3ip1	6.35e-167	-0.295213	0.306	0.546	1.4e-162
Cirbp	1.23e-166	-0.323945	0.351	0.603	2.72e-162
Cox7a2l	5.1e-166	-0.328429	0.859	0.894	1.12e-161
Arhgap24	1.22e-164	-0.293049	0.132	0.308	2.69e-160
Cers2	1.39e-164	-0.308836	0.384	0.643	3.06e-160
Ahnak	6.68e-164	0.387936	0.986	0.946	1.47e-159
Def8	1.55e-161	0.524652	1	0.999	3.42e-157
Xist	3.97e-161	0.447842	0.782	0.54	8.74e-157
Rbis	9.49e-160	-0.305455	0.365	0.609	2.09e-155
Msn	1.2e-159	0.456413	0.908	0.755	2.64e-155
Oaf	1.21e-159	0.374901	0.864	0.633	2.67e-155
Cfl2	1.38e-159	-0.310547	0.362	0.606	3.05e-155
Cebpb	2.53e-159	0.443769	0.901	0.708	5.58e-155
Atp5k	4.26e-159	-0.312961	0.338	0.578	9.38e-155
Tspan31	6.4e-159	-0.299936	0.394	0.649	1.41e-154
Gpx8	1.69e-158	-0.324888	0.354	0.595	3.72e-154
Polr2l	4.28e-158	-0.299048	0.26	0.477	9.43e-154
Tspan5	5.3e-157	-0.312354	0.308	0.542	1.17e-152
Bax	7.48e-157	-0.388648	0.899	0.913	1.65e-152
Krt8	1.29e-156	-0.514081	0.858	0.881	2.84e-152
BC031181	1.49e-156	-0.276109	0.282	0.509	3.29e-152
Epb41l4aos	1.42e-155	-0.304952	0.297	0.522	3.13e-151
Trappc6a	1.93e-155	-0.271187	0.256	0.479	4.25e-151
Bad	2.3e-155	-0.276091	0.313	0.552	5.06e-151
Paip2	3.52e-155	-0.290805	0.382	0.634	7.76e-151
Hsd3b7	4.28e-155	-0.317386	0.285	0.51	9.43e-151
Eno1	6.8e-155	0.339869	0.718	0.462	1.5e-150
Rps11	1.35e-154	-0.257466	1	1	2.97e-150
Cyth2	1.58e-154	-0.279748	0.331	0.571	3.48e-150
Rpl32	4.89e-154	-0.279567	1	0.999	1.08e-149
Fyb	4.61e-153	-0.28664	0.162	0.345	1.02e-148
H2-K1	4.72e-153	0.382533	1	0.997	1.04e-148
Rala	1.09e-152	-0.307602	0.394	0.635	2.4e-148
Phlda1	3.36e-152	0.448665	0.895	0.73	7.41e-148
Ndufaf2	8.93e-152	-0.254494	0.217	0.423	1.97e-147
2310061I04Rik	3.15e-151	-0.257289	0.231	0.438	6.93e-147
Foxd1	8.16e-151	-0.432895	0.17	0.348	1.8e-146
Gstm2	3.8e-150	-0.254248	0.186	0.379	8.38e-146
S100a4	1.28e-149	-0.390633	0.999	0.999	2.81e-145
Cops9	7.52e-149	-0.300906	0.385	0.631	1.66e-144
Cdkn2a	1.53e-148	-0.293253	0.134	0.301	3.36e-144
Actn1	2.72e-148	0.460441	0.899	0.764	5.99e-144
Slc50a1	8.08e-148	-0.288326	0.364	0.605	1.78e-143
Tmem160	7.73e-147	-0.284233	0.378	0.623	1.7e-142
Nr2f2	2.33e-146	-0.27523	0.236	0.442	5.14e-142
Adm	3.02e-146	-0.383191	0.106	0.256	6.65e-142
S100a6	7.27e-146	-0.434005	1	1	1.6e-141
Ethe1	5.2e-145	-0.317607	0.36	0.593	1.15e-140
Gsk3a	8.04e-145	-0.255613	0.277	0.496	1.77e-140
Rpl7	3.91e-143	-0.276691	0.994	0.994	8.61e-139
Ube2m	1.24e-142	-0.288184	0.839	0.878	2.74e-138
Spr	1.28e-142	-0.267469	0.354	0.594	2.83e-138
Irx5	1.33e-142	-0.370794	0.178	0.353	2.93e-138
Ercc1	1.67e-142	-0.361744	0.272	0.475	3.67e-138
Gemin7	1.95e-142	-0.255943	0.314	0.545	4.31e-138
Yipf5	2.66e-142	-0.260479	0.287	0.505	5.86e-138
Hikeshi	4.01e-142	-0.258233	0.275	0.49	8.83e-138
R3hdm4	4.19e-141	-0.268098	0.346	0.579	9.23e-137
Rab34	7.03e-141	-0.276923	0.308	0.53	1.55e-136
Hspa1b	1.63e-140	-0.498392	0.232	0.424	3.6e-136
Sap18	1.85e-140	-0.270811	0.337	0.565	4.07e-136
Sec11c	2.6e-140	-0.258555	0.175	0.353	5.73e-136
Serinc3	1.02e-139	-0.380286	0.342	0.561	2.24e-135
Sdhc	1.81e-138	-0.271909	0.369	0.605	3.99e-134
Pink1	3.12e-138	-0.30302	0.358	0.588	6.88e-134
Id3	1.37e-137	-0.533532	0.225	0.411	3.02e-133
Tufm	3.17e-137	-0.250446	0.311	0.535	6.99e-133
Yipf3	1.94e-136	-0.28635	0.406	0.641	4.28e-132
Smim20	2.85e-136	-0.256487	0.314	0.536	6.29e-132
AC149090.1	3.52e-136	-0.321109	0.357	0.585	7.75e-132
Sec11a	3.67e-136	-0.276604	0.388	0.625	8.09e-132
Napa	3.96e-136	-0.259523	0.38	0.617	8.72e-132
Nsmce1	5.2e-136	-0.263739	0.335	0.561	1.15e-131
1110004F10Rik	6.66e-136	-0.285094	0.399	0.634	1.47e-131
Gm2115	3.69e-135	-0.265995	0.223	0.417	8.14e-131
mt-Cytb	2.52e-134	0.446641	1	0.999	5.55e-130
Ndufa4	4.82e-134	-0.326261	0.823	0.862	1.06e-129
Cd151	1.49e-133	-0.316011	0.863	0.888	3.29e-129
9530068E07Rik	2.04e-133	-0.274912	0.375	0.608	4.49e-129
Col4a1	1.39e-132	0.334101	0.951	0.82	3.06e-128
Adk	4.11e-132	-0.279102	0.371	0.603	9.05e-128
Rplp1	1.17e-131	-0.256193	1	1	2.59e-127
Ftl1	1.38e-131	-0.27614	0.998	0.997	3.04e-127
Stoml2	3.84e-131	-0.254789	0.331	0.552	8.46e-127
Dipk1a	4.22e-131	-0.266613	0.279	0.485	9.29e-127
Prkg2	6.19e-131	-0.36239	0.21	0.387	1.36e-126
Sypl	6.41e-131	-0.255044	0.342	0.569	1.41e-126
Atp5mpl	1.06e-130	-0.319145	0.926	0.935	2.33e-126
Aph1a	2.22e-130	-0.257633	0.372	0.605	4.9e-126
Rpl22	2.64e-129	-0.286369	0.994	0.992	5.81e-125
Rufy1	2.77e-129	-0.257569	0.286	0.497	6.11e-125
Pfdn1	3.18e-129	-0.275598	0.377	0.604	7e-125
Eef1b2	5.96e-129	-0.260001	0.994	0.995	1.31e-124
Higd2a	1.41e-128	-0.263997	0.308	0.517	3.11e-124
Cd81	3.32e-128	-0.306635	0.39	0.612	7.3e-124
Bola2	9.48e-128	-0.252648	0.295	0.505	2.09e-123
Atraid	1.68e-127	-0.282386	0.342	0.56	3.71e-123
Ikbip	3.71e-127	-0.266421	0.329	0.544	8.16e-123
Cebpd	4.28e-127	-0.492995	0.167	0.331	9.44e-123
Cyb5a	5.02e-127	-0.256839	0.3	0.514	1.11e-122
Ctsb	6.37e-127	-0.486087	0.983	0.978	1.4e-122
Antxr2	5.97e-125	-0.304734	0.288	0.488	1.32e-120
Gchfr	1.29e-124	-0.289598	0.294	0.5	2.83e-120
Btf3	4.99e-124	-0.302415	0.974	0.968	1.1e-119
Ccng1	8.95e-124	-0.350746	0.259	0.45	1.97e-119
Hspg2	9.11e-124	0.307145	0.785	0.55	2.01e-119
Aspn	1.4e-123	-0.634699	0.206	0.365	3.09e-119
St3gal5	6.78e-123	-0.264219	0.167	0.332	1.49e-118
Prdx3	6.83e-123	-0.254751	0.343	0.563	1.5e-118
Smim14	1.05e-121	-0.252365	0.333	0.551	2.31e-117
mt-Nd5	1.21e-121	0.539313	0.917	0.904	2.67e-117
Nucb1	2.33e-121	-0.253674	0.325	0.537	5.12e-117
Psenen	2.52e-121	-0.274661	0.462	0.673	5.55e-117
Tpp1	3.13e-120	-0.290183	0.364	0.578	6.89e-116
Fcgrt	3.88e-120	-0.31698	0.313	0.51	8.56e-116
Stx4a	6.41e-119	-0.250739	0.338	0.55	1.41e-114
Avpi1	7.44e-119	-0.296021	0.347	0.554	1.64e-114
Ube2d2a	1.23e-118	-0.264923	0.47	0.678	2.72e-114
Tgif1	2.21e-118	-0.252647	0.301	0.505	4.86e-114
Sgk1	4.69e-118	-0.258662	0.232	0.418	1.03e-113
Cul1	1.82e-117	-0.301539	0.357	0.57	4.01e-113
Pfdn6	4.65e-116	-0.253041	0.3	0.497	1.02e-111
Svil	1.43e-115	-0.260392	0.323	0.528	3.15e-111
Dock10	1.65e-115	-0.331349	0.319	0.521	3.64e-111
Nt5dc2	3.96e-115	-0.265296	0.117	0.255	8.73e-111
Bgn	4.43e-114	0.412853	0.732	0.443	9.77e-110
Tpi1	5.06e-114	-0.378863	0.95	0.969	1.11e-109
Ccni	2.4e-113	-0.288963	0.546	0.724	5.28e-109
Cst6	3.03e-113	-0.324535	0.295	0.486	6.67e-109
Sapcd1	5.31e-113	-0.320773	0.264	0.45	1.17e-108
Lxn	1.43e-110	-0.55651	0.221	0.383	3.16e-106
Eln	2.74e-110	0.512408	0.485	0.273	6.04e-106
Nceh1	3.11e-110	-0.255698	0.299	0.494	6.85e-106
Serpinh1	6.06e-110	-0.286532	0.502	0.745	1.33e-105
Plscr3	1.3e-109	-0.251676	0.321	0.521	2.87e-105
Pcolce2	2.54e-108	-0.305426	0.461	0.641	5.6e-104
Gng10	1.15e-106	-0.257492	0.453	0.656	2.53e-102
Eif3e	1.45e-106	-0.273912	0.773	0.823	3.2e-102
Tsc22d1	2.88e-106	-0.263151	0.361	0.565	6.34e-102
Gpnmb	3.08e-106	-0.432494	0.361	0.551	6.79e-102
Rps29	1.21e-105	-0.257638	1	0.999	2.66e-101
Fndc3b	4.9e-104	0.355647	0.787	0.613	1.08e-99
Usp47	8.66e-104	-0.250277	0.354	0.554	1.91e-99
Ephx1	6.27e-103	-0.347533	0.324	0.512	1.38e-98
Klf4	1.04e-102	-0.263083	0.284	0.471	2.29e-98
Tubb4b	3.24e-102	0.300696	0.823	0.619	7.14e-98
Sulf2	1.18e-101	-0.283511	0.192	0.347	2.6e-97
Alox5ap	4.17e-100	-0.25211	0.249	0.419	9.19e-96
Lpp	5.62e-100	0.301721	0.824	0.641	1.24e-95
Tap2	3.29e-99	0.299213	0.607	0.41	7.24e-95
Pabpc1	8.86e-98	-0.338151	0.974	0.972	1.95e-93
Map1lc3a	1.58e-97	-0.448635	0.536	0.664	3.49e-93
Ampd3	8.54e-97	-0.258137	0.192	0.343	1.88e-92
Nfat5	6.93e-96	0.308955	0.807	0.612	1.53e-91
Thsd4	8.36e-96	0.27357	0.215	0.07	1.84e-91
Mapk1	8.93e-96	0.284884	0.782	0.608	1.97e-91
Rgma	5.56e-95	-0.299256	0.347	0.527	1.22e-90
Zeb1	9.52e-95	-0.252394	0.306	0.492	2.1e-90
Mtch1	5.98e-94	-0.253349	0.928	0.933	1.32e-89
Metrnl	6.93e-94	-0.256333	0.233	0.393	1.53e-89
Tap1	3.11e-93	0.362414	0.325	0.166	6.86e-89
Mmp3	3.57e-93	0.543222	0.297	0.142	7.86e-89
Gabarap	6.24e-92	-0.284308	0.903	0.901	1.37e-87
Crip1	1.08e-88	0.307229	0.963	0.898	2.39e-84
Rbfox2	3.46e-88	0.293909	0.842	0.666	7.62e-84
Iigp1	5.58e-88	0.462325	0.17	0.043	1.23e-83
Malat1	6.07e-88	0.279602	0.99	0.981	1.34e-83
Col4a2	1.84e-87	0.265178	0.819	0.624	4.05e-83
Lpar1	2.37e-87	-0.270485	0.358	0.534	5.21e-83
Hnrnpu	4e-86	0.316607	0.95	0.882	8.82e-82
Ly6e	1.42e-85	0.420235	0.891	0.774	3.14e-81
Kitl	8.96e-85	0.319868	0.93	0.836	1.97e-80
Mpp6	1.27e-84	-0.301331	0.572	0.7	2.79e-80
Morrbid	1.45e-83	-0.281033	0.269	0.428	3.2e-79
Cryab	3.51e-83	-0.314322	0.207	0.354	7.73e-79
Lyar	4.4e-83	-0.264923	0.341	0.517	9.7e-79
Nefl	2.71e-82	-0.419948	0.237	0.379	5.96e-78
Mxd4	2.78e-81	-0.26037	0.362	0.537	6.13e-77
Nhp2	6.82e-81	-0.303148	0.5	0.646	1.5e-76
Ccl7	1.3e-79	-0.283047	0.096	0.202	2.86e-75
Sntb2	1.51e-79	0.258722	0.789	0.608	3.33e-75
Ptgs1	2.62e-79	0.293092	0.864	0.691	5.77e-75
Psme1	2.66e-79	0.263028	0.787	0.61	5.85e-75
Pdia6	3.4e-79	0.326976	0.986	0.965	7.48e-75
Sertad4	5.47e-79	-0.306858	0.27	0.419	1.21e-74
Igtp	8.89e-79	0.46429	0.182	0.059	1.96e-74
Hbegf	3.65e-78	-0.322141	0.21	0.351	8.04e-74
Map4k4	6.59e-78	0.314713	0.912	0.772	1.45e-73
C3	7.51e-78	0.386778	0.114	0.013	1.65e-73
Wls	1.71e-76	-0.444112	0.727	0.733	3.76e-72
Jarid2	1.24e-75	0.580382	0.385	0.266	2.73e-71
Cstb	5.46e-74	-0.267135	0.904	0.899	1.2e-69
Myh9	2.21e-73	0.304263	0.925	0.83	4.86e-69
Gadd45a	7.07e-73	-0.348389	0.311	0.466	1.56e-68
Flna	9.33e-73	0.25642	0.815	0.65	2.05e-68
Prdx1	7.54e-71	-0.267817	0.938	0.933	1.66e-66
Tjp1	7.62e-70	-0.337759	0.5	0.624	1.68e-65
mt-Nd4l	9.34e-70	0.295281	0.999	0.999	2.06e-65
Hist1h1b	2.09e-68	0.367157	0.268	0.131	4.61e-64
Galnt1	4.61e-68	-0.330719	0.668	0.734	1.02e-63
Mrps6	6.94e-68	0.293234	0.838	0.68	1.53e-63
Cdk6	1.16e-67	0.25829	0.681	0.52	2.55e-63
Cd44	4.28e-65	0.261607	0.732	0.581	9.43e-61
Il33	9.26e-64	-0.560642	0.171	0.279	2.04e-59
Slpi	4.88e-63	0.70271	0.276	0.146	1.07e-58
Ctsl	5.85e-63	-0.30543	0.991	0.989	1.29e-58
Oasl2	1.98e-61	0.35472	0.2	0.089	4.36e-57
Gbp3	2.17e-60	0.299229	0.164	0.062	4.79e-56
Ypel3	4.69e-60	-0.307295	0.701	0.72	1.03e-55
Xaf1	4.02e-57	0.339159	0.324	0.207	8.86e-53
Ybx1	1.4e-56	0.270399	0.939	0.887	3.09e-52
mt-Nd2	6.34e-56	0.269138	0.995	0.995	1.4e-51
Cd74	2.37e-52	0.288047	0.121	0.037	5.22e-48
Filip1l	4.04e-52	0.333083	0.791	0.681	8.9e-48
Gm48099	1.08e-51	0.382264	0.304	0.206	2.39e-47
Lgals3	9.79e-50	-0.285781	0.98	0.981	2.16e-45
Pgam1	1.04e-49	-0.292599	0.93	0.923	2.3e-45
Col6a2	8.85e-49	-0.556379	0.342	0.444	1.95e-44
H2-Q7	1.47e-48	0.252871	0.268	0.162	3.23e-44
Laptm4a	1.74e-48	-0.366386	0.971	0.962	3.84e-44
Gbp4	3.13e-48	0.275867	0.152	0.064	6.9e-44
Ifi47	1.87e-45	0.270643	0.165	0.076	4.13e-41
Fos	1.68e-42	-0.411952	0.171	0.263	3.71e-38
Add3	7.78e-41	-0.376861	0.369	0.471	1.71e-36
Clec3b	2.54e-40	-0.879376	0.195	0.28	5.6e-36
Gm20628	3.7e-40	0.259105	0.123	0.048	8.15e-36
Csrp2	2.41e-37	-0.327219	0.642	0.668	5.32e-33
Clu	4.21e-36	-0.448592	0.769	0.751	9.28e-32
Ccl2	1.13e-35	-0.48952	0.259	0.362	2.48e-31
Vcan	4.91e-34	-0.265878	0.327	0.427	1.08e-29
Ptgds	6.75e-34	-0.307876	0.221	0.309	1.49e-29
Gm43305	1.04e-32	0.277626	0.302	0.225	2.3e-28
Dcn	3.74e-32	-0.467021	0.073	0.129	8.24e-28
Bnip3	1.79e-31	-0.260333	0.214	0.308	3.95e-27
Airn	5.85e-30	-0.290929	0.665	0.669	1.29e-25
Gm19951	6.99e-27	0.306414	0.284	0.224	1.54e-22
Rnf213	3.12e-24	0.265492	0.347	0.284	6.87e-20
Aebp1	3.56e-23	-0.299024	0.716	0.697	7.84e-19
Usp14	4.16e-23	-0.320865	0.76	0.725	9.17e-19
Zfp36	1.07e-20	-0.29625	0.24	0.318	2.35e-16
Sdc2	2.98e-19	-0.427614	0.844	0.751	6.57e-15
Gas1	8.19e-19	-0.711996	0.755	0.646	1.8e-14
Il1rapl1	1.28e-18	0.270582	0.243	0.192	2.82e-14
Rarres2	1.22e-16	-0.283952	0.221	0.277	2.69e-12
Apod	7.18e-16	0.304105	0.209	0.155	1.58e-11
Mmp14	1.17e-14	-0.308815	0.872	0.765	2.57e-10
Col6a1	0.00358709	-0.287255	0.748	0.588	1
Ccn1	0.0072192	-0.498596	0.476	0.445	1
Odc1	0.00743048	-0.508761	0.824	0.725	1
Hmga1	0.0218322	-0.369687	0.675	0.527	1
