# Supplementary material for: Loss of Kmt2c or Kmt2d drives brain metastasis via KDM6A-dependent upregulation of MMP3
Source: Nat Cell Biol. 2024 Jun 26;26(7):1165–75. doi: 10.1038/s41556-024-01446-3 (PMC11251985; doi:10.1038/s41556-024-01446-3)
Supplement: Supplementary file 7 — DESeq2 results from RNA-seq for Kmt2c KO versus WT or Kmt2d KO versus WT 168FARN or 67NR cells. [file 41556_2024_1446_MOESM7_ESM.xlsx]

## Sheet: 168FARN_KMT2CvsX
Gene	baseMean	log2FoldChange	lfcSE	stat	pvalue	padj	minus_log10padj
GM364	1637.88	-7.795	0.274018	-28.447	5.31e-178	6.95e-174	173.158
MRGPRX2	642.744	-6.17828	0.275564	-22.4205	2.48e-111	1.63e-107	106.788
MMP3	683.292	2.65105	0.177826	14.9082	2.92e-50	1.27e-46	45.8949
SCARA5	1627.72	2.31757	0.165781	13.9797	2.07e-44	6.79e-41	40.1679
CERK	212.957	3.20313	0.238661	13.4213	4.54e-41	1.19e-37	36.9247
1700007G11RIK	497.967	-2.1238	0.160172	-13.2595	3.98e-40	8.68e-37	36.0614
SEC14L2	83.084	-5.19298	0.425577	-12.2022	3.03e-34	5.66e-31	30.247
PCSK9	294.409	2.26812	0.186216	12.18	3.97e-34	6.5e-31	30.1868
P2RX7	1081.37	2.12036	0.178144	11.9025	1.15e-32	1.67e-29	28.7767
THSD4	255.004	-3.10307	0.269021	-11.5347	8.82e-31	1.16e-27	26.9373
PITPNC1	224.41	2.35021	0.205192	11.4537	2.25e-30	2.62e-27	26.5825
CHN1	287.205	-2.04232	0.178394	-11.4484	2.4e-30	2.62e-27	26.5825
ADAMTSL3	1910.77	1.50807	0.132402	11.3901	4.69e-30	4.72e-27	26.3258
ELMO1	115.968	-3.31779	0.29279	-11.3316	9.15e-30	8.56e-27	26.0674
SAPCD1	183.994	2.5577	0.227405	11.2473	2.39e-29	2.08e-26	25.681
PDZRN3	494.575	1.98403	0.176649	11.2315	2.85e-29	2.34e-26	25.6312
SEMA7A	1141.82	1.77615	0.159543	11.1327	8.7e-29	6.7e-26	25.1739
ADGRA2	1435.03	1.37488	0.124081	11.0805	1.56e-28	1.13e-25	24.945
SDC3	1963.1	1.70029	0.153779	11.0567	2.03e-28	1.4e-25	24.8532
SLCO4A1	224.479	2.50196	0.228258	10.9611	5.88e-28	3.85e-25	24.4145
FMNL1	120.307	3.01087	0.285213	10.5566	4.74e-26	2.96e-23	22.5294
PEX5L	113.99	-2.9452	0.283186	-10.4002	2.47e-25	1.47e-22	21.8319
COL6A5	4975.79	1.30829	0.125942	10.3881	2.81e-25	1.6e-22	21.7959
PTAR1	250.629	-2.71909	0.264138	-10.2942	7.49e-25	4.09e-22	21.3887
FAM129A	477.593	-1.79807	0.176791	-10.1706	2.68e-24	1.41e-21	20.852
ARHGAP29	353.371	-1.96464	0.194298	-10.1115	4.91e-24	2.48e-21	20.6063
SEMA6A	191.478	2.26578	0.22435	10.0993	5.56e-24	2.7e-21	20.5687
XLR3C	1349.34	1.36379	0.135207	10.0867	6.33e-24	2.96e-21	20.5287
DTNA	634.922	-1.40579	0.140072	-10.0362	1.06e-23	4.71e-21	20.3274
GREM1	394.694	-2.11118	0.210397	-10.0343	1.08e-23	4.71e-21	20.3274
IL1RL1	197.949	-2.64649	0.269453	-9.82169	9.08e-23	3.84e-20	19.4159
PRPS2	1824.3	1.17934	0.12017	9.81392	9.81e-23	4.02e-20	19.3963
PCNX	3975.33	-1.38381	0.14598	-9.47943	2.56e-21	1.02e-18	17.9935
LEPR	192.725	-2.16108	0.230983	-9.35602	8.28e-21	3.19e-18	17.4962
NOTUM	301.819	1.84403	0.197954	9.31541	1.21e-20	4.55e-18	17.3423
CSGALNACT1	1204.49	1.22247	0.133647	9.14703	5.85e-20	2.13e-17	16.6717
SEMA6D	428.478	1.94899	0.213497	9.12889	6.92e-20	2.45e-17	16.6108
IL11	599.142	1.39817	0.155394	8.99757	2.31e-19	7.96e-17	16.0993
PLA2G5	857.654	1.29449	0.144064	8.98555	2.57e-19	8.65e-17	16.0631
DLL1	269.139	2.04504	0.227954	8.9713	2.93e-19	9.47e-17	16.0236
PLCG2	1803.47	1.42083	0.158398	8.97003	2.96e-19	9.47e-17	16.0236
IQCG	194.837	-1.91113	0.213671	-8.94428	3.74e-19	1.17e-16	15.9326
CD84	326.858	1.58523	0.177561	8.92783	4.34e-19	1.32e-16	15.8782
NPEPL1	481.673	-1.32016	0.148861	-8.86839	7.42e-19	2.21e-16	15.6557
COL5A2	575.458	-1.42655	0.162194	-8.79535	1.43e-18	4.15e-16	15.3818
RENBP	661.682	-3.84507	0.438246	-8.77377	1.73e-18	4.92e-16	15.308
NGEF	1293.25	1.14738	0.132086	8.68657	3.74e-18	1.04e-15	14.9824
OGN	203.836	-2.45004	0.282366	-8.67683	4.07e-18	1.11e-15	14.9544
SP140	1301.4	1.21291	0.140509	8.63225	6.02e-18	1.61e-15	14.7936
CD81	1448.17	-1.14272	0.13324	-8.57637	9.79e-18	2.57e-15	14.5908
PTCHD1	950.625	-1.36501	0.159922	-8.53546	1.4e-17	3.59e-15	14.4454
RGCC	43.2495	5.01224	0.591802	8.46945	2.47e-17	6.21e-15	14.2068
SDPR	710.582	-1.61794	0.192297	-8.41375	3.97e-17	9.82e-15	14.0081
BGN	185.865	2.50559	0.302021	8.29608	1.08e-16	2.61e-14	13.5833
HSPA12A	286.386	1.62117	0.196297	8.25876	1.47e-16	3.51e-14	13.4552
IL1RAP	2166	0.940261	0.114284	8.22744	1.91e-16	4.47e-14	13.3492
1500011K16RIK	287.021	-1.57044	0.192392	-8.16269	3.28e-16	7.53e-14	13.1232
ARHGAP6	170.456	2.21352	0.27249	8.1233	4.54e-16	1.02e-13	12.9894
PLPP6	77.9113	-9.90279	1.22108	-8.10988	5.07e-16	1.13e-13	12.9488
SH3KBP1	5821.59	0.827377	0.102306	8.08726	6.1e-16	1.33e-13	12.8754
PDHA1	5023.12	0.828373	0.102558	8.07713	6.63e-16	1.42e-13	12.8465
PLAU	225.795	2.12686	0.264892	8.02913	9.82e-16	2.07e-13	12.6831
ARHGAP30	242.984	1.5997	0.200363	7.98402	1.42e-15	2.95e-13	12.5308
LAMC2	365.366	-1.579	0.198313	-7.96216	1.69e-15	3.45e-13	12.4621
NGFR	58.0555	-3.64777	0.458228	-7.9606	1.71e-15	3.45e-13	12.4621
ADGRG1	259.623	1.53833	0.19413	7.92421	2.3e-15	4.56e-13	12.3413
LCN2	150.537	2.40618	0.30386	7.91871	2.4e-15	4.69e-13	12.3286
1700024P16RIK	415.719	-1.55223	0.196972	-7.88048	3.26e-15	6.28e-13	12.2018
ZBTB4	234.48	1.71422	0.217898	7.86707	3.63e-15	6.89e-13	12.1616
RALGDS	1716.92	1.25836	0.160432	7.84358	4.38e-15	8.2e-13	12.0864
LNCENC1	4457.92	-0.945501	0.12078	-7.82829	4.95e-15	9.13e-13	12.0397
FGF10	3214.67	0.923046	0.120291	7.67345	1.67e-14	3.05e-12	11.5162
UST	420.77	-1.2378	0.161376	-7.6703	1.72e-14	3.08e-12	11.5115
SLPI	2567.19	1.65687	0.217189	7.62871	2.37e-14	4.2e-12	11.377
TBX3	973.891	1.04654	0.13795	7.58641	3.29e-14	5.74e-12	11.2407
IGSF3	154.166	-2.3987	0.318632	-7.52813	5.15e-14	8.87e-12	11.0519
AVIL	152.908	-1.90771	0.253594	-7.52272	5.36e-14	9.13e-12	11.0396
DYNAP	378.988	-1.54697	0.206304	-7.49849	6.46e-14	1.08e-11	10.9649
PLTP	1372.66	-1.18553	0.159249	-7.4445	9.73e-14	1.61e-11	10.7922
GDPD1	96.1873	2.2354	0.300923	7.42849	1.1e-13	1.8e-11	10.745
TRAF1	242.537	-2.06893	0.278649	-7.42487	1.13e-13	1.83e-11	10.7385
OPTN	64.8347	-3.29128	0.443608	-7.41934	1.18e-13	1.88e-11	10.7257
IL13RA1	1208.94	1.2424	0.167612	7.41237	1.24e-13	1.96e-11	10.7081
TENM4	2235.33	-0.980571	0.132751	-7.38654	1.51e-13	2.35e-11	10.6289
RCAN2	151.009	-2.08319	0.283085	-7.35887	1.85e-13	2.86e-11	10.5438
ADM2	98.0132	3.10234	0.424262	7.31232	2.63e-13	4e-11	10.398
CRTAP	171.082	2.13321	0.291846	7.30938	2.68e-13	4.04e-11	10.3935
LXN	2085.94	1.0653	0.146192	7.28699	3.17e-13	4.72e-11	10.3262
GATA3	1840.56	0.855201	0.117968	7.24944	4.18e-13	6.16e-11	10.2104
NHSL1	829.822	-1.02157	0.141587	-7.21511	5.39e-13	7.84e-11	10.1054
ITGA6	737.503	1.01147	0.140413	7.20351	5.87e-13	8.45e-11	10.0732
MURC	46.3996	-3.41425	0.47611	-7.17115	7.44e-13	1.06e-10	9.97507
SULF2	626.858	1.35915	0.19002	7.15265	8.51e-13	1.2e-10	9.92116
ECHDC1	1082.24	-0.949103	0.13299	-7.13662	9.57e-13	1.33e-10	9.87513
SIGLECG	344.945	-2.12147	0.298342	-7.11088	1.15e-12	1.59e-10	9.79856
CSRP2	834.555	0.930306	0.131318	7.0844	1.4e-12	1.91e-10	9.71992
CTPS2	916.792	0.937181	0.132514	7.0723	1.52e-12	2.06e-10	9.68653
MMP10	382.683	1.70376	0.241399	7.05787	1.69e-12	2.26e-10	9.64584
FAM198B	28.6473	-5.0392	0.718346	-7.01501	2.3e-12	3.04e-10	9.51673
COL6A1	904.141	1.4596	0.208289	7.00758	2.42e-12	3.18e-10	9.49803
CHRND	128.01	-2.08865	0.298136	-7.0057	2.46e-12	3.19e-10	9.49652
NPHP1	322.876	-1.35673	0.19399	-6.99379	2.68e-12	3.44e-10	9.46386
CDH5	56.8205	2.6664	0.382568	6.96974	3.18e-12	4.04e-10	9.39376
PTK7	151.241	-1.77379	0.254905	-6.95863	3.44e-12	4.33e-10	9.36368
ASIC1	39.5141	-3.1051	0.448583	-6.92202	4.45e-12	5.56e-10	9.25527
FLRT3	406.158	-1.2428	0.179884	-6.90886	4.89e-12	6.04e-10	9.21909
HTATIP2	1732.44	-0.94062	0.136951	-6.8683	6.5e-12	7.96e-10	9.09935
COL3A1	62.7349	-2.73922	0.399283	-6.86034	6.87e-12	8.33e-10	9.07918
CCDC184	30.2544	3.67312	0.542763	6.76746	1.31e-11	1.58e-09	8.80263
DPYSL3	1960.66	-0.804744	0.119793	-6.71777	1.85e-11	2.2e-09	8.65804
HMOX1	3080.65	-0.757478	0.113687	-6.66282	2.69e-11	3.14e-09	8.50279
CTSO	372.786	-1.12699	0.16912	-6.66384	2.67e-11	3.14e-09	8.50279
COL4A2	7876.35	0.777192	0.117069	6.63877	3.16e-11	3.67e-09	8.43565
CENPI	596.12	1.13308	0.171058	6.62395	3.5e-11	4.02e-09	8.39588
ACKR3	255.182	1.32295	0.199806	6.62119	3.56e-11	4.04e-09	8.3935
CX3CL1	1238.92	0.844362	0.127536	6.62057	3.58e-11	4.04e-09	8.3935
TCP11X2	99.3042	-2.16765	0.328744	-6.59373	4.29e-11	4.8e-09	8.31853
ITGA10	853.567	0.980368	0.149459	6.55947	5.4e-11	6e-09	8.22218
ZFP518A	203.884	-1.82179	0.278344	-6.54512	5.94e-11	6.54e-09	8.18412
COPZ2	83.4488	2.58263	0.396408	6.51509	7.26e-11	7.93e-09	8.10066
NCK2	3092.5	0.897244	0.137868	6.50799	7.62e-11	8.25e-09	8.08373
CACNA2D1	32.4425	-3.98028	0.617546	-6.44532	1.15e-10	1.24e-08	7.90702
IGF2	1874.06	-1.40999	0.219932	-6.41102	1.45e-10	1.54e-08	7.81258
4930523C07RIK	734.54	0.957725	0.149949	6.387	1.69e-10	1.79e-08	7.7478
PLPP3	627.585	1.43626	0.225072	6.38131	1.76e-10	1.84e-08	7.73513
STBD1	2511.17	-1.02041	0.1604	-6.36166	2e-10	2.08e-08	7.68294
PTK2B	614.242	1.16919	0.184244	6.34586	2.21e-10	2.28e-08	7.64175
BST1	22.4651	5.63119	0.887733	6.34334	2.25e-10	2.3e-08	7.63803
IGF2BP3	83.784	-2.33772	0.370533	-6.30906	2.81e-10	2.85e-08	7.545
AKR1C12	282.58	-1.30637	0.208541	-6.26434	3.74e-10	3.77e-08	7.42328
ALDH1L2	8114.92	-0.868456	0.139119	-6.24252	4.31e-10	4.31e-08	7.36591
AI607873	2186.03	-0.896834	0.143727	-6.23985	4.38e-10	4.35e-08	7.3618
SYNE1	3135.41	-0.746415	0.120083	-6.2158	5.11e-10	5.03e-08	7.29844
NABP1	816.68	-0.878219	0.141321	-6.21436	5.15e-10	5.04e-08	7.2977
GAS2L1	1127.87	0.977655	0.157388	6.21177	5.24e-10	5.08e-08	7.29376
MARCKS	1085.18	-0.808855	0.130597	-6.19354	5.88e-10	5.67e-08	7.24665
MORN4	286.189	1.06585	0.172438	6.18105	6.37e-10	6.09e-08	7.21542
CLEC14A	97.85	1.75936	0.285955	6.15258	7.62e-10	7.24e-08	7.14042
KDELR3	46.6035	2.54809	0.415676	6.13	8.79e-10	8.28e-08	7.08184
SIRPA	390.276	1.17239	0.193282	6.06569	1.31e-09	1.23e-07	6.91027
GM5622	52.3266	-2.52285	0.416766	-6.05339	1.42e-09	1.32e-07	6.88016
SDC1	1812.14	0.771678	0.127838	6.03639	1.58e-09	1.45e-07	6.83742
1700049G17RIK	282.62	-1.0893	0.181013	-6.01781	1.77e-09	1.62e-07	6.79056
BRINP3	25.8225	-3.76367	0.626952	-6.00313	1.94e-09	1.76e-07	6.75426
PRL2C2	40.8121	-4.20801	0.701745	-5.99649	2.02e-09	1.82e-07	6.73952
ELOVL4	94.9935	-1.90654	0.318885	-5.97879	2.25e-09	2.02e-07	6.69526
MRPS6	3662.62	1.02278	0.171576	5.96108	2.51e-09	2.23e-07	6.65108
FABP5	1027.55	-0.80076	0.134919	-5.93512	2.94e-09	2.6e-07	6.58516
VEGFC	25.7475	3.32943	0.561653	5.92791	3.07e-09	2.7e-07	6.569
CD74	90.1948	-2.19523	0.372228	-5.89755	3.69e-09	3.22e-07	6.49184
GM13889	598.026	-0.884648	0.150136	-5.89231	3.81e-09	3.3e-07	6.48093
ZFP422	193.352	-1.18493	0.201335	-5.88538	3.97e-09	3.42e-07	6.46561
RPL36A	30022.2	0.933769	0.158766	5.88142	4.07e-09	3.48e-07	6.45804
RASSF6	216.523	-1.52888	0.26058	-5.86723	4.43e-09	3.75e-07	6.42648
ZFP820	63.7274	-2.88182	0.491144	-5.86757	4.42e-09	3.75e-07	6.42648
ZDHHC8	1592.2	0.717601	0.122401	5.86269	4.55e-09	3.82e-07	6.41739
SLC35G1	135.622	-1.45484	0.248359	-5.85782	4.69e-09	3.91e-07	6.40743
PCYT1B	573.064	0.957135	0.164472	5.81946	5.9e-09	4.9e-07	6.31022
SYT8	70.5666	-2.02756	0.349753	-5.79713	6.75e-09	5.56e-07	6.25506
GM41	22.7221	4.13596	0.71385	5.79388	6.88e-09	5.63e-07	6.24937
NRP1	484.906	0.873756	0.150933	5.78902	7.08e-09	5.76e-07	6.23951
RIMBP2	41.8361	3.01718	0.521968	5.78039	7.45e-09	6.03e-07	6.2199
NTN1	640.451	0.904886	0.156591	5.77865	7.53e-09	6.05e-07	6.21807
CCBL2	253.564	-1.09389	0.189419	-5.77498	7.7e-09	6.15e-07	6.21125
SOD3	625.407	1.37092	0.237974	5.76079	8.37e-09	6.65e-07	6.17735
CLIP3	899.799	0.97287	0.169038	5.75532	8.65e-09	6.83e-07	6.16589
PTGS1	10439.6	0.900979	0.156688	5.75017	8.92e-09	6.99e-07	6.15526
4933431E20RIK	138.278	-1.34316	0.233726	-5.74675	9.1e-09	7.09e-07	6.14909
TWIST2	727.437	0.826388	0.144186	5.73141	9.96e-09	7.68e-07	6.11451
FUT8	6911.04	0.644959	0.112533	5.73126	9.97e-09	7.68e-07	6.11451
SP100	312.411	1.25241	0.219295	5.71106	1.12e-08	8.6e-07	6.06542
SLCO1A5	49.6421	2.36166	0.416305	5.6729	1.4e-08	1.06e-06	5.97337
LTBP2	873.975	0.915969	0.161416	5.67457	1.39e-08	1.06e-06	5.9751
NPPB	520.994	1.24392	0.219612	5.66414	1.48e-08	1.11e-06	5.95368
ZFP703	2049.71	0.665863	0.117907	5.64736	1.63e-08	1.22e-06	5.91373
PKP3	593.456	0.96725	0.172004	5.62342	1.87e-08	1.39e-06	5.85588
UPP1	1708.7	0.696373	0.124179	5.60781	2.05e-08	1.52e-06	5.81913
OLFM1	3405.52	0.797104	0.142432	5.59638	2.19e-08	1.6e-06	5.79536
TPH2	444.055	-1.00027	0.178682	-5.59804	2.17e-08	1.6e-06	5.79707
CXCL12	1316.16	0.808956	0.145105	5.57497	2.48e-08	1.8e-06	5.74425
NT5E	189.682	1.50719	0.270768	5.56634	2.6e-08	1.88e-06	5.72516
ZFP275	234.623	1.16136	0.209314	5.54841	2.88e-08	2.08e-06	5.68296
PDE5A	153.931	-1.29143	0.232856	-5.54605	2.92e-08	2.09e-06	5.67947
HR	51.7087	2.14189	0.386462	5.54231	2.99e-08	2.11e-06	5.67491
CD34	7004.93	0.68263	0.123158	5.54272	2.98e-08	2.11e-06	5.67491
FAM188B	200.824	-1.21053	0.218851	-5.5313	3.18e-08	2.24e-06	5.64997
CNGB1	118.801	1.55378	0.281871	5.51238	3.54e-08	2.48e-06	5.60551
ANKRD1	1494.72	-1.12794	0.204726	-5.50951	3.6e-08	2.51e-06	5.60075
GFRA2	633.944	0.932215	0.169305	5.50612	3.67e-08	2.54e-06	5.5947
STAB1	85.399	2.15676	0.393666	5.47865	4.29e-08	2.96e-06	5.52942
TMEM176A	716.91	1.11394	0.203585	5.4716	4.46e-08	3.04e-06	5.51681
RPS6KA3	1453.38	0.663188	0.121225	5.47074	4.48e-08	3.04e-06	5.51681
CYFIP2	257.904	-1.136	0.207625	-5.4714	4.47e-08	3.04e-06	5.51681
EIF4E3	641.455	0.802201	0.146806	5.46436	4.65e-08	3.14e-06	5.50343
NEDD4L	2211.01	-0.627656	0.114938	-5.46082	4.74e-08	3.18e-06	5.49702
RAB9	2573.73	0.685252	0.12563	5.45452	4.91e-08	3.28e-06	5.48383
SLC24A3	23.6713	-3.45104	0.633209	-5.45008	5.03e-08	3.35e-06	5.47519
SELE	39.604	2.45827	0.451367	5.44628	5.14e-08	3.39e-06	5.4703
EFNB2	2676.18	0.656009	0.120445	5.44656	5.14e-08	3.39e-06	5.4703
SCAND1	133.826	1.55031	0.285107	5.43765	5.4e-08	3.54e-06	5.45144
PELI2	158.302	1.18658	0.218486	5.43094	5.61e-08	3.65e-06	5.43726
PDK1	762.433	-0.972134	0.179247	-5.42344	5.85e-08	3.79e-06	5.42117
MID2	485.328	0.858586	0.158442	5.41894	6e-08	3.87e-06	5.41239
MGAT3	265.509	1.06619	0.196846	5.41638	6.08e-08	3.91e-06	5.40829
NUDT12	100.064	-1.90437	0.351901	-5.41166	6.24e-08	3.99e-06	5.39895
ARHGEF3	1975.95	0.62279	0.115233	5.40461	6.5e-08	4.13e-06	5.38398
OFD1	586.312	0.766477	0.141902	5.40147	6.61e-08	4.18e-06	5.37848
GHR	4012.2	0.755987	0.140386	5.38507	7.24e-08	4.56e-06	5.34092
MSL3	1248.54	0.747369	0.138912	5.38016	7.44e-08	4.66e-06	5.33115
B230312C02RIK	99.5719	1.652	0.307986	5.36387	8.15e-08	5.08e-06	5.29398
ST3GAL1	2651.96	0.837287	0.156361	5.35482	8.56e-08	5.29e-06	5.27634
UBL4A	665.8	0.768255	0.143442	5.35587	8.51e-08	5.29e-06	5.27682
HC	30.6805	-4.07517	0.76367	-5.3363	9.49e-08	5.83e-06	5.23398
ANK	17684.8	0.60914	0.114337	5.32757	9.95e-08	6.09e-06	5.21514
NAA10	1638.97	0.771995	0.145232	5.31559	1.06e-07	6.46e-06	5.18997
TBPL1	3231.4	-0.701896	0.132051	-5.31534	1.06e-07	6.46e-06	5.18997
D630045J12RIK	564.396	0.758747	0.142784	5.31395	1.07e-07	6.48e-06	5.18865
WDFY4	25.3222	-3.80212	0.716275	-5.30819	1.11e-07	6.65e-06	5.17692
TFPI	127.972	1.30348	0.245742	5.30426	1.13e-07	6.77e-06	5.16955
MED23	789.102	-0.701022	0.132257	-5.30045	1.16e-07	6.86e-06	5.16357
MECOM	148.574	-1.52744	0.288192	-5.30008	1.16e-07	6.86e-06	5.16357
TNFRSF23	389.527	0.838301	0.158298	5.29571	1.19e-07	7e-06	5.15513
CES1F	42.1811	3.11009	0.58793	5.2899	1.22e-07	7.19e-06	5.14327
BCAP31	7088.2	0.647201	0.123029	5.26055	1.44e-07	8.4e-06	5.07571
PRKCB	483.87	0.833953	0.158658	5.25629	1.47e-07	8.52e-06	5.06953
DNAJB4	2509.6	-0.642221	0.122173	-5.25666	1.47e-07	8.52e-06	5.06953
GLIPR1	5004.49	0.600522	0.114419	5.24844	1.53e-07	8.85e-06	5.05292
CDC40	1343.75	-0.653165	0.124802	-5.23362	1.66e-07	9.55e-06	5.01994
PKIA	219.267	-1.4576	0.278866	-5.22689	1.72e-07	9.86e-06	5.00603
CD37	38.8844	-2.74395	0.525508	-5.22152	1.77e-07	1.01e-05	4.99533
ARHGAP31	661.223	0.77399	0.148285	5.21961	1.79e-07	1.02e-05	4.99272
ZRSR2	2041.41	0.608127	0.11674	5.20923	1.9e-07	1.07e-05	4.97028
DKK2	116.669	1.36764	0.262656	5.20694	1.92e-07	1.08e-05	4.96798
ST6GALNAC4	1033.36	0.81085	0.155734	5.20665	1.92e-07	1.08e-05	4.96798
GM867	201.812	-1.57343	0.302366	-5.20373	1.95e-07	1.09e-05	4.96299
COMT	4647.88	0.676676	0.130343	5.19151	2.09e-07	1.16e-05	4.93631
EPHB4	1212.79	0.826741	0.159352	5.18814	2.12e-07	1.17e-05	4.93211
NEK6	1310.37	0.750192	0.144572	5.18907	2.11e-07	1.17e-05	4.93245
MAPT	43.8845	2.86437	0.553791	5.17229	2.31e-07	1.27e-05	4.89703
EVA1C	660.805	0.772976	0.149793	5.16028	2.47e-07	1.35e-05	4.87095
TNC	1389.51	0.827545	0.160541	5.15474	2.54e-07	1.38e-05	4.8599
IRAK1	3809.07	0.571241	0.110838	5.15382	2.55e-07	1.38e-05	4.85958
LTBP3	3967.13	0.550367	0.106825	5.15206	2.58e-07	1.39e-05	4.85728
EIF1AX	4685.77	0.764989	0.148528	5.15048	2.6e-07	1.4e-05	4.85542
BAMBI	320.334	1.07919	0.210006	5.13884	2.76e-07	1.47e-05	4.83204
KCNMA1	108.78	-1.96548	0.382449	-5.13919	2.76e-07	1.47e-05	4.83204
AHI1	77.6986	-1.5372	0.299546	-5.13177	2.87e-07	1.52e-05	4.81746
CITED2	2447.8	-0.704902	0.137431	-5.12912	2.91e-07	1.54e-05	4.81311
A530032D15RIK	42.6026	2.05518	0.401888	5.11382	3.16e-07	1.66e-05	4.78056
FAM149A	310.859	0.858043	0.167825	5.11272	3.18e-07	1.66e-05	4.78056
SOX4	838.05	0.826219	0.161594	5.11293	3.17e-07	1.66e-05	4.78056
TSPAN4	4308.7	0.624254	0.122531	5.09465	3.49e-07	1.81e-05	4.74251
GADD45A	9475.4	-1.00318	0.196898	-5.09492	3.49e-07	1.81e-05	4.74251
ADAMTS7	1504.01	0.781408	0.153484	5.09114	3.56e-07	1.84e-05	4.73619
PLK2	5857.62	-0.589456	0.116299	-5.06847	4.01e-07	2.06e-05	4.68606
TFAP2A	6604.59	0.745523	0.147549	5.05271	4.36e-07	2.23e-05	4.65185
GNPDA1	743.918	-0.742411	0.147137	-5.0457	4.52e-07	2.3e-05	4.63761
B3GLCT	28.7775	3.05253	0.605772	5.03907	4.68e-07	2.38e-05	4.62425
THBD	1361.02	0.629466	0.125294	5.02392	5.06e-07	2.56e-05	4.5916
LAMA5	7829.37	-0.585468	0.116685	-5.01749	5.24e-07	2.64e-05	4.57875
A630001G21RIK	205.712	1.15752	0.230874	5.01364	5.34e-07	2.68e-05	4.57174
GTSE1	1724.36	0.69203	0.138049	5.01292	5.36e-07	2.68e-05	4.57174
SCARF2	438.997	0.772764	0.1542	5.01142	5.4e-07	2.69e-05	4.57003
MSLN	1819.15	-0.794983	0.159112	-4.99636	5.84e-07	2.9e-05	4.53772
NARS	10197.6	-0.558278	0.112597	-4.95822	7.11e-07	3.52e-05	4.45381
TANC2	771.952	0.714906	0.144295	4.95447	7.25e-07	3.57e-05	4.44708
C1S1	1800.72	-0.888873	0.17984	-4.94258	7.71e-07	3.78e-05	4.42218
OARD1	1712.2	-0.577437	0.116861	-4.94125	7.76e-07	3.79e-05	4.42083
XLR3A	694.461	0.770513	0.156035	4.93809	7.89e-07	3.84e-05	4.41542
GNPDA2	733.249	-0.764665	0.154881	-4.9371	7.93e-07	3.85e-05	4.41483
PDZD4	245.679	0.934942	0.189706	4.92837	8.29e-07	4.01e-05	4.397
RPL10	58881.6	0.547382	0.111187	4.92307	8.52e-07	4.1e-05	4.38683
MYZAP	122.48	-1.27587	0.25948	-4.91701	8.79e-07	4.2e-05	4.37657
TBX4	45.6381	-5.37062	1.09218	-4.91735	8.77e-07	4.2e-05	4.37657
GDI1	3527.76	0.514475	0.104656	4.91586	8.84e-07	4.21e-05	4.3756
IRX1	679.663	0.798472	0.16331	4.88929	1.01e-06	4.8e-05	4.31842
DACH2	183.191	-1.1537	0.236137	-4.88575	1.03e-06	4.87e-05	4.31218
PROS1	787.188	0.786742	0.161311	4.87717	1.08e-06	5.07e-05	4.29484
ATP13A4	390.711	1.27321	0.261575	4.86748	1.13e-06	5.3e-05	4.27534
OAF	2864.61	0.629715	0.129388	4.86688	1.13e-06	5.3e-05	4.27534
AATK	82.5219	1.47179	0.302534	4.86488	1.15e-06	5.34e-05	4.27251
EFR3A	5471.86	0.572308	0.117673	4.86354	1.15e-06	5.36e-05	4.2711
SERPINB8	176.492	1.22465	0.252417	4.85171	1.22e-06	5.67e-05	4.2467
TSLP	35.4412	2.78714	0.574764	4.84919	1.24e-06	5.72e-05	4.24272
PID1	2160.67	0.590091	0.121902	4.84071	1.29e-06	5.95e-05	4.22568
SERPINA1A	15.8461	7.20249	1.49029	4.83293	1.35e-06	6.16e-05	4.21023
NOTCH1	364.024	0.926049	0.191665	4.8316	1.35e-06	6.18e-05	4.20928
MTUS1	454.053	-0.759114	0.15713	-4.83111	1.36e-06	6.18e-05	4.20928
NT5DC2	334.29	0.938546	0.194564	4.82384	1.41e-06	6.38e-05	4.19493
TINAGL1	2231.42	0.590092	0.122437	4.81956	1.44e-06	6.5e-05	4.1871
HS3ST5	110.742	1.26366	0.262339	4.81691	1.46e-06	6.56e-05	4.18285
FOXF1	1576.35	0.562429	0.116906	4.81097	1.5e-06	6.74e-05	4.1714
PI4KA	2051.14	0.593032	0.123614	4.79744	1.61e-06	7.19e-05	4.14354
CAPS2	23.7546	3.14332	0.655349	4.7964	1.62e-06	7.2e-05	4.14275
TNS1	650.888	0.733835	0.153472	4.78157	1.74e-06	7.7e-05	4.11362
PPP2R5B	2139.94	0.599961	0.125469	4.78174	1.74e-06	7.7e-05	4.11362
ZFP110	947.164	-0.658865	0.1379	-4.77786	1.77e-06	7.82e-05	4.10705
A4GALT	62.7105	2.10323	0.440413	4.77559	1.79e-06	7.88e-05	4.10362
LONP1	4601.27	-0.629079	0.131816	-4.77239	1.82e-06	7.98e-05	4.09818
5033406O09RIK	189.065	-1.08714	0.228384	-4.76014	1.93e-06	8.45e-05	4.07322
SENP1	1814.54	0.557072	0.117056	4.75901	1.95e-06	8.47e-05	4.07225
STAC2	3483.67	0.804977	0.169379	4.75252	2.01e-06	8.71e-05	4.05973
STAU2	47.8754	2.05399	0.432428	4.74991	2.04e-06	8.77e-05	4.05698
RAB39B	259.409	-0.888892	0.187116	-4.75048	2.03e-06	8.77e-05	4.05698
CCND1	34343.9	0.466122	0.09826	4.74376	2.1e-06	9.01e-05	4.04521
AKR1C18	23.53	-3.0606	0.646379	-4.735	2.19e-06	9.38e-05	4.02787
RIMS1	7.8801	-7.06147	1.49487	-4.72381	2.31e-06	9.88e-05	4.00534
SPNS2	46.4321	1.84604	0.391177	4.71921	2.37e-06	0.00010071	3.99693
DPPA2	1279.9	-0.842632	0.179212	-4.70187	2.58e-06	0.000109297	3.96139
GRIP1	42.7811	-2.55427	0.543618	-4.69865	2.62e-06	0.000110676	3.95595
MMP9	93.8884	-1.48504	0.316154	-4.69719	2.64e-06	0.000111112	3.95424
GIMAP9	313.959	-0.845781	0.180254	-4.69216	2.7e-06	0.000113516	3.94494
RNPEPL1	284.502	0.871389	0.185872	4.68811	2.76e-06	0.000115413	3.93775
EIF2S3X	2764.24	0.498845	0.106426	4.68724	2.77e-06	0.000115538	3.93727
TRMT2B	471.627	0.70065	0.149638	4.68228	2.84e-06	0.00011799	3.92815
IFITM3	14059.9	0.813474	0.173879	4.6784	2.89e-06	0.000119867	3.9213
F2R	1440.83	-0.690036	0.14754	-4.67693	2.91e-06	0.000120348	3.91956
FIGF	452.918	0.81353	0.17437	4.66553	3.08e-06	0.000126818	3.89682
GNAO1	1015.89	0.666466	0.142941	4.66253	3.12e-06	0.000127972	3.89288
NUP43	631.105	-0.661097	0.141794	-4.66238	3.13e-06	0.000127972	3.89288
RNH1	6072.01	0.67365	0.14469	4.65582	3.23e-06	0.000131704	3.8804
MGLL	116.32	1.20339	0.258551	4.65436	3.25e-06	0.000132229	3.87867
TAZ	1572.93	0.599563	0.128838	4.6536	3.26e-06	0.000132302	3.87843
MPP1	4351.17	0.607479	0.13058	4.65215	3.28e-06	0.000132418	3.87805
UBASH3B	9.93873	-6.31002	1.35626	-4.65252	3.28e-06	0.000132418	3.87805
GJA1	10148	-0.754669	0.162321	-4.64924	3.33e-06	0.000133888	3.87326
TMEM201	979.553	0.613708	0.132044	4.64777	3.36e-06	0.000134433	3.87149
FRK	416.965	-0.841239	0.181049	-4.64648	3.38e-06	0.000134861	3.87011
ATRNL1	3243.54	-0.586098	0.126734	-4.62462	3.75e-06	0.000149441	3.82553
DGKZ	1177.24	0.589126	0.127607	4.61674	3.9e-06	0.000154757	3.81035
LTV1	1717.07	-0.703802	0.152625	-4.61131	4e-06	0.000158377	3.80031
ARAF	2307.8	0.531322	0.115406	4.60393	4.15e-06	0.000163599	3.78622
HDAC9	131.391	-1.11512	0.242394	-4.60044	4.22e-06	0.000165867	3.78024
RGMA	1560.9	0.780136	0.169732	4.59629	4.3e-06	0.0001687	3.77288
DUSP3	1076.53	-0.579957	0.126226	-4.5946	4.34e-06	0.00016956	3.77068
BACH1	1954.94	0.535826	0.116661	4.59302	4.37e-06	0.000170343	3.76868
GEMIN8	171.698	0.97054	0.211351	4.59207	4.39e-06	0.00017061	3.76799
FAM13A	46.0962	1.83032	0.399101	4.58611	4.52e-06	0.000174517	3.75816
PLA2G4F	52.3134	-1.59727	0.348264	-4.58639	4.51e-06	0.000174517	3.75816
FSCN1	2693.54	0.556139	0.121306	4.58459	4.55e-06	0.000175272	3.75629
DTHD1	28.6844	-2.58819	0.565423	-4.57745	4.71e-06	0.000180834	3.74272
SYNGR1	202.29	0.940499	0.205492	4.57681	4.72e-06	0.000180856	3.74267
EPHB3	191.446	0.944858	0.206498	4.57562	4.75e-06	0.000181354	3.74147
CLCN2	326.035	0.785516	0.171715	4.57454	4.77e-06	0.000181763	3.7405
RILPL2	365.446	0.816918	0.178648	4.57277	4.81e-06	0.000182777	3.73808
VTA1	1204.18	-0.571872	0.125393	-4.56064	5.1e-06	0.000193102	3.71421
APBB1IP	2457.6	0.606331	0.133043	4.55739	5.18e-06	0.000195544	3.70876
SCN3A	100.392	-1.4416	0.317272	-4.54374	5.53e-06	0.000208056	3.68182
HSPA9	27306.7	-0.48644	0.107097	-4.54205	5.57e-06	0.000209128	3.67959
ID1	869.434	0.559978	0.123325	4.54065	5.61e-06	0.00020932	3.67919
ANK2	84.7584	-1.33478	0.293932	-4.54113	5.6e-06	0.00020932	3.67919
ADA	301.044	0.939798	0.207166	4.53645	5.72e-06	0.000212921	3.67178
RASA3	7335.25	0.452629	0.100016	4.52557	6.02e-06	0.000223548	3.65063
RAB6B	404.639	0.883036	0.195301	4.52141	6.14e-06	0.000227338	3.64333
GHITM	18666.4	-0.569116	0.125997	-4.51689	6.28e-06	0.000231593	3.63527
DUSP2	148.805	1.01733	0.225422	4.51302	6.39e-06	0.000235197	3.62857
WFDC12	19.8097	3.47607	0.7705	4.51145	6.44e-06	0.000236277	3.62658
HCCS	1049.51	0.790102	0.175287	4.50747	6.56e-06	0.000240087	3.61963
RHOB	3906.66	-0.513098	0.113892	-4.50514	6.63e-06	0.000242051	3.61609
PHLDA3	3672.16	0.578991	0.128715	4.49823	6.85e-06	0.00024936	3.60317
ZBTB18	4317.49	-0.722144	0.160777	-4.49158	7.07e-06	0.000256567	3.5908
AMPD3	6316.82	-0.541649	0.120608	-4.49098	7.09e-06	0.000256581	3.59078
DNASE1L1	1152.1	0.683553	0.152258	4.48945	7.14e-06	0.000257714	3.58886
FANCB	330.739	0.831644	0.185433	4.48486	7.3e-06	0.000262598	3.58071
ABHD8	801.2	0.662546	0.147809	4.48243	7.38e-06	0.000264885	3.57694
KANTR	203.25	-0.860247	0.19199	-4.48069	7.44e-06	0.000266317	3.5746
HS3ST3B1	354.521	-0.929878	0.207627	-4.47859	7.51e-06	0.000268225	3.5715
ARMCX2	1165.97	0.549762	0.122917	4.47264	7.73e-06	0.000275051	3.56059
MAATS1	46.1618	-1.72585	0.386205	-4.46874	7.87e-06	0.000279346	3.55386
RNASE4	25.0417	2.95902	0.662979	4.46322	8.07e-06	0.00028587	3.54383
CUL2	2793.9	-0.630243	0.14132	-4.45968	8.21e-06	0.000289849	3.53783
ATP6AP1	6768.98	0.633283	0.142047	4.45827	8.26e-06	0.00029098	3.53614
VASN	709.878	0.727481	0.163366	4.45307	8.47e-06	0.00029732	3.52678
DHCR7	1401.63	0.595888	0.133957	4.44837	8.65e-06	0.000303089	3.51843
CCDC28A	116.569	-1.21077	0.272257	-4.44716	8.7e-06	0.000303986	3.51715
DUSP7	2314.84	0.581925	0.130907	4.44534	8.78e-06	0.00030576	3.51462
PHKA2	652.18	0.682381	0.153692	4.43993	9e-06	0.00031272	3.50484
IFI204	1553.89	-0.670868	0.151596	-4.42536	9.63e-06	0.00033338	3.47706
NOL4L	34.6144	-2.40657	0.543858	-4.425	9.64e-06	0.00033338	3.47706
CETN2	1654	0.631587	0.142882	4.42034	9.85e-06	0.000339756	3.46883
ENKUR	78.9197	-1.30965	0.296435	-4.418	9.96e-06	0.000342553	3.46527
CERS4	137.108	1.23899	0.28066	4.41456	1.01e-05	0.000347131	3.45951
C130026I21RIK	124.474	1.14281	0.258973	4.41285	1.02e-05	0.000348965	3.45722
OIT3	115.954	-1.19053	0.27027	-4.40498	1.06e-05	0.00036094	3.44256
DDR2	10164.3	-0.476972	0.10846	-4.39769	1.09e-05	0.000372298	3.42911
PRPF38B	5205.52	-0.473891	0.107797	-4.39615	1.1e-05	0.000373991	3.42714
ADAMTS9	53.2404	1.54428	0.352351	4.38279	1.17e-05	0.000396647	3.4016
POGK	457.825	-0.691521	0.157898	-4.37954	1.19e-05	0.000400533	3.39736
CBR2	268.328	-0.847953	0.193611	-4.37967	1.19e-05	0.000400533	3.39736
SLC5A8	40.7644	-1.99709	0.456386	-4.37589	1.21e-05	0.000406257	3.3912
BAHCC1	1011.46	0.625979	0.143394	4.36543	1.27e-05	0.000425096	3.37151
EFHD2	1908.98	0.495719	0.113631	4.36255	1.29e-05	0.000429648	3.36689
PLAT	723.713	0.877505	0.201241	4.36046	1.3e-05	0.000432673	3.36384
DLX3	79.7925	1.57294	0.360789	4.35973	1.3e-05	0.000433006	3.36351
APOBEC1	443.445	-0.705435	0.161854	-4.35847	1.31e-05	0.000434406	3.3621
EU599041	253.415	-0.866162	0.198774	-4.35751	1.32e-05	0.000435205	3.36131
ITPR2	2529.84	-0.495746	0.113862	-4.35392	1.34e-05	0.000440736	3.35582
ARTN	19.6123	-3.07019	0.705199	-4.35364	1.34e-05	0.000440736	3.35582
CYR61	5597.65	-0.747746	0.17187	-4.35066	1.36e-05	0.000445658	3.351
PLXDC1	577.709	-0.759247	0.174723	-4.34543	1.39e-05	0.000455272	3.34173
MSN	29649.1	0.43135	0.0992883	4.34442	1.4e-05	0.000456227	3.34082
RAP1GAP	669.978	0.741921	0.170982	4.33917	1.43e-05	0.000466102	3.33152
UBA1	8797.16	0.458648	0.105724	4.33815	1.44e-05	0.000466918	3.33076
GNPNAT1	3233.12	-0.54128	0.124785	-4.33769	1.44e-05	0.000466918	3.33076
ZDHHC2	749.55	0.589993	0.136074	4.33582	1.45e-05	0.000468586	3.32921
PGAM1	7627.46	-0.652419	0.150465	-4.33602	1.45e-05	0.000468586	3.32921
CHAF1B	534.061	0.666201	0.153875	4.3295	1.49e-05	0.000481062	3.3178
DHRS9	364.383	-1.04851	0.242212	-4.32888	1.5e-05	0.000481227	3.31765
UTRN	2013.16	-0.513683	0.118877	-4.32114	1.55e-05	0.000497211	3.30346
SOX5	96.596	1.24653	0.289404	4.30723	1.65e-05	0.000525676	3.27928
GINS3	785.976	0.56135	0.130307	4.3079	1.65e-05	0.000525676	3.27928
AKR1C13	459.501	-0.676948	0.157162	-4.30733	1.65e-05	0.000525676	3.27928
KATNA1	1026.46	-0.52931	0.123097	-4.29993	1.71e-05	0.00054197	3.26602
PLXNA2	1148.01	0.674588	0.156938	4.29843	1.72e-05	0.000544002	3.2644
GSTM5	314.549	-1.01688	0.236592	-4.29803	1.72e-05	0.000544002	3.2644
FLRT2	1284.09	-0.572545	0.133275	-4.29597	1.74e-05	0.000547765	3.26141
STX7	1838.25	-0.512042	0.119296	-4.2922	1.77e-05	0.000555807	3.25508
CPOX	1712.28	-0.613809	0.143129	-4.28851	1.8e-05	0.000563777	3.24889
SERPINB9B	112.095	-1.25569	0.293049	-4.28492	1.83e-05	0.000571591	3.24291
ST6GAL1	190.023	0.929838	0.217323	4.2786	1.88e-05	0.000586663	3.23161
PEG13	242.762	0.825642	0.193173	4.27411	1.92e-05	0.000597184	3.22389
ALOX5AP	198.604	0.954039	0.223615	4.26644	1.99e-05	0.000615222	3.21097
TOR1AIP2	4650.12	-0.445431	0.104404	-4.26641	1.99e-05	0.000615222	3.21097
DEPDC7	1660.37	0.505159	0.118428	4.26554	1.99e-05	0.000616176	3.2103
AMER1	378.701	0.678148	0.159039	4.26404	2.01e-05	0.000618875	3.2084
FMN1	362.264	-0.777003	0.182644	-4.2542	2.1e-05	0.000645212	3.1903
GRAMD4	1930.2	0.576709	0.135658	4.25118	2.13e-05	0.000651133	3.18633
LPIN3	686.046	-0.594917	0.139961	-4.25058	2.13e-05	0.000651133	3.18633
2610008E11RIK	598.155	-0.689558	0.162217	-4.25083	2.13e-05	0.000651133	3.18633
CIART	246.451	-0.806663	0.19004	-4.24469	2.19e-05	0.000666924	3.17592
PTGS2OS2	146.569	-1.17421	0.27686	-4.24116	2.22e-05	0.000675911	3.17011
CHD3	1544.43	0.647355	0.15278	4.23717	2.26e-05	0.000686452	3.16339
DDO	18.2061	-2.96834	0.700794	-4.23568	2.28e-05	0.00068941	3.16152
EVA1B	144.376	1.10162	0.26019	4.23389	2.3e-05	0.00069174	3.16006
ARHGDIB	460.54	-0.677009	0.159885	-4.23436	2.29e-05	0.00069174	3.16006
CKAP2L	2670.05	0.52051	0.122994	4.23199	2.32e-05	0.000696004	3.15739
XKR5	545.74	0.646767	0.153023	4.22659	2.37e-05	0.000711291	3.14795
PFKL	1823.75	-0.559769	0.132482	-4.22525	2.39e-05	0.0007139	3.14636
GSTA1	16.1716	-2.87625	0.681042	-4.22331	2.41e-05	0.000718439	3.14361
FAM221A	19.9462	2.4456	0.579396	4.22095	2.43e-05	0.000724364	3.14004
SPEG	570.378	0.617943	0.146453	4.21941	2.45e-05	0.000726855	3.13855
JAG1	1586.26	-0.580034	0.137477	-4.21915	2.45e-05	0.000726855	3.13855
2200002D01RIK	502.011	0.86995	0.206575	4.21131	2.54e-05	0.000748159	3.12601
DCAF6	2077.9	-0.513091	0.121857	-4.2106	2.55e-05	0.000748159	3.12601
TRAF3IP2	528.784	-0.611629	0.145245	-4.21101	2.54e-05	0.000748159	3.12601
MILL2	9.3862	-5.89155	1.39919	-4.2107	2.55e-05	0.000748159	3.12601
HMGN5	1149.44	0.712315	0.169333	4.20658	2.59e-05	0.000758163	3.12024
SNX10	294.636	-0.995318	0.236595	-4.20684	2.59e-05	0.000758163	3.12024
PTER	2735.68	0.4926	0.117192	4.20335	2.63e-05	0.000767375	3.11499
LRCH2	136.65	-1.03748	0.246908	-4.20189	2.65e-05	0.00077062	3.11316
VLDLR	3709.23	0.442154	0.105286	4.19956	2.67e-05	0.000776873	3.10965
LRRC8E	225.451	0.870185	0.207352	4.19665	2.71e-05	0.000785161	3.10504
PDSS2	269.618	-0.945976	0.225651	-4.19221	2.76e-05	0.000798931	3.09749
TIMP1	2975.44	0.505072	0.120497	4.19158	2.77e-05	0.000799388	3.09724
IWS1	2469.69	-0.477945	0.114095	-4.18902	2.8e-05	0.00080667	3.0933
RAMP3	221.251	0.833893	0.199227	4.18565	2.84e-05	0.000816962	3.0878
CYP2J6	965.676	-0.520522	0.124398	-4.18432	2.86e-05	0.000819612	3.08639
MBTPS2	2117.99	-0.595129	0.142242	-4.18392	2.87e-05	0.000819612	3.08639
SP110	113.313	1.15258	0.275965	4.17655	2.96e-05	0.000843983	3.07367
FGFR1	5476.26	0.609105	0.145849	4.17626	2.96e-05	0.000843983	3.07367
LHFP	3138.84	-0.541419	0.129696	-4.17452	2.99e-05	0.000848639	3.07128
DDX3X	11882.5	-0.695289	0.166739	-4.16992	3.05e-05	0.00086405	3.06346
PPIL4	1377.49	-0.593675	0.142428	-4.16825	3.07e-05	0.00086854	3.06121
ARHGAP27	85.1957	-1.18314	0.284325	-4.16123	3.17e-05	0.000893729	3.04879
WARS	3148.79	-0.531961	0.127924	-4.15841	3.2e-05	0.000902914	3.04435
DIAPH2	475.729	0.670828	0.161355	4.15747	3.22e-05	0.000904645	3.04352
ZFP280C	1263.85	0.572771	0.137785	4.15699	3.22e-05	0.000904645	3.04352
TTC12	208.779	-0.807649	0.194391	-4.15476	3.26e-05	0.000910659	3.04064
DTD1	251.358	-0.854379	0.205652	-4.1545	3.26e-05	0.000910659	3.04064
FAM3A	510.585	0.683723	0.164668	4.15213	3.29e-05	0.000918167	3.03708
IL1R1	673.144	0.681416	0.164157	4.15101	3.31e-05	0.000919538	3.03643
BOK	757.717	0.590504	0.142262	4.15082	3.31e-05	0.000919538	3.03643
MIR6516	52.5428	1.89078	0.45629	4.14381	3.42e-05	0.000946118	3.02405
MRPS22	1230.53	-0.513235	0.123971	-4.13996	3.47e-05	0.000960111	3.01768
PPARGC1A	62.0482	1.65479	0.399919	4.13782	3.51e-05	0.000967035	3.01456
AGPAT9	687.927	-0.662205	0.160425	-4.12783	3.66e-05	0.00100792	2.99657
SASH1	204.625	-0.857341	0.207891	-4.12399	3.72e-05	0.00102272	2.99024
ARRB1	293.992	0.921372	0.223633	4.12002	3.79e-05	0.00103834	2.98366
CHST2	580.119	0.647735	0.157321	4.11728	3.83e-05	0.00104854	2.97942
PRKG2	8282.21	-0.566083	0.137515	-4.11651	3.85e-05	0.00104987	2.97886
PRDX6	5586.05	-0.471424	0.114643	-4.11212	3.92e-05	0.00106782	2.9715
PDGFC	111.916	-1.07287	0.261367	-4.10485	4.05e-05	0.00109968	2.95873
GDPD2	40.5531	2.31471	0.564319	4.10178	4.1e-05	0.00111206	2.95387
TEAD1	4215.66	-0.613544	0.149823	-4.09513	4.22e-05	0.00114211	2.94229
NDUFB11	2182.42	0.560201	0.136891	4.09231	4.27e-05	0.00115367	2.93792
CCBE1	3522.7	0.465237	0.113713	4.09134	4.29e-05	0.00115616	2.93698
DEPTOR	2702.84	-0.47804	0.116872	-4.0903	4.31e-05	0.00115897	2.93593
MAGED1	6261.15	0.462296	0.113069	4.08863	4.34e-05	0.00116494	2.93369
ASAP2	971.18	0.515915	0.126207	4.08784	4.35e-05	0.00116654	2.9331
2023-09-05	1054.24	0.598263	0.146547	4.0824	4.46e-05	0.00119174	2.92382
CD99L2	1743.68	0.46479	0.113904	4.08053	4.49e-05	0.0011989	2.92122
TOR3A	1804.36	-0.460488	0.112885	-4.07927	4.52e-05	0.001203	2.91974
PSMG1	565.48	0.575614	0.141301	4.07369	4.63e-05	0.0012297	2.9102
HAUS7	419.234	0.634498	0.156003	4.06722	4.76e-05	0.00125907	2.89995
A430105I19RIK	2409	0.52466	0.129011	4.06678	4.77e-05	0.00125907	2.89995
FNDC1	22.9274	-2.32584	0.571894	-4.06692	4.76e-05	0.00125907	2.89995
STEAP3	2853.16	0.688817	0.169611	4.06117	4.88e-05	0.00128684	2.89047
SYT17	133.637	-0.988953	0.24354	-4.06075	4.89e-05	0.00128684	2.89047
CSDC2	43.706	2.06342	0.508218	4.06011	4.9e-05	0.00128777	2.89016
GBP4	118.85	-1.22934	0.303105	-4.05581	5e-05	0.00130907	2.88304
GTPBP2	2905.58	-0.601306	0.148357	-4.0531	5.05e-05	0.00132171	2.87886
CAPRIN2	215.466	-0.82877	0.204574	-4.0512	5.1e-05	0.0013298	2.87621
MYO18B	23.2607	2.41619	0.596622	4.04978	5.13e-05	0.00133525	2.87444
AKAP7	365.486	-0.767948	0.190043	-4.04091	5.32e-05	0.00138401	2.85886
GSTA2	9.50875	-5.09718	1.26163	-4.04016	5.34e-05	0.00138569	2.85833
LTBP4	1465.89	-0.488741	0.121075	-4.0367	5.42e-05	0.00140353	2.85278
F12	231.9	1.02157	0.253288	4.03324	5.5e-05	0.00142156	2.84723
ZWINT	5352.79	-0.463386	0.114928	-4.03197	5.53e-05	0.00142642	2.84575
CCNO	134.161	1.21489	0.301388	4.03098	5.55e-05	0.00142965	2.84477
EPG5	706.981	-0.540467	0.134259	-4.02555	5.68e-05	0.00145752	2.83638
ANXA9	283.822	-0.719117	0.17864	-4.02552	5.69e-05	0.00145752	2.83638
ABRACL	1610.86	-0.532093	0.132337	-4.02075	5.8e-05	0.00148445	2.82844
RPF2	2526.5	-0.522422	0.129956	-4.01999	5.82e-05	0.00148636	2.82788
FUNDC2	5161.18	0.569347	0.141673	4.01873	5.85e-05	0.00148847	2.82726
GPD1L	853.618	0.557546	0.138737	4.01874	5.85e-05	0.00148847	2.82726
VIM	217955	0.391408	0.0974437	4.01676	5.9e-05	0.00149808	2.82446
TUSC1	47.0087	1.76426	0.43964	4.01296	6e-05	0.00151651	2.81915
EPB41L1	2756.74	0.444507	0.110762	4.01318	5.99e-05	0.00151651	2.81915
SELM	713.658	0.623993	0.155678	4.00822	6.12e-05	0.00154398	2.81136
PET2	1613.99	-0.47584	0.118728	-4.00782	6.13e-05	0.00154398	2.81136
HEBP2	240.929	-0.786297	0.196264	-4.00632	6.17e-05	0.00154782	2.81028
FAM213A	124.34	-0.98803	0.246596	-4.00668	6.16e-05	0.00154782	2.81028
PRAF2	822.855	-0.691004	0.172606	-4.00337	6.24e-05	0.0015643	2.80568
NEFL	4628.96	0.778711	0.194573	4.00216	6.28e-05	0.00156929	2.8043
KCNAB1	133.084	1.06577	0.266551	3.99837	6.38e-05	0.00159161	2.79816
SLC12A1	16.6248	-2.56821	0.642559	-3.99685	6.42e-05	0.00159801	2.79642
NPR2	14.3614	-3.27786	0.820179	-3.99652	6.43e-05	0.00159801	2.79642
PFKFB3	115.251	1.0723	0.268392	3.99528	6.46e-05	0.00160297	2.79507
IGFBP4	11541.8	0.660729	0.165394	3.99488	6.47e-05	0.00160297	2.79507
NSMF	723.235	0.546842	0.136951	3.99298	6.52e-05	0.00161284	2.79241
WASF1	614.735	-0.679015	0.170111	-3.99161	6.56e-05	0.00161918	2.7907
RNF217	661.355	-0.546274	0.136878	-3.99095	6.58e-05	0.0016206	2.79033
PMM1	1565.04	0.475188	0.119232	3.98541	6.74e-05	0.00165576	2.781
SKI	3755.87	0.429588	0.107892	3.98166	6.84e-05	0.00167899	2.77495
LRRC16A	550.131	-0.596026	0.149774	-3.9795	6.91e-05	0.00169114	2.77182
BMP1	976.183	0.589659	0.148194	3.97897	6.92e-05	0.00169178	2.77166
NOL4	205.483	-0.874986	0.220002	-3.97718	6.97e-05	0.00170137	2.7692
KSR2	4.96616	6.39275	1.60842	3.97454	7.05e-05	0.00171715	2.76519
ETV4	2265	0.560398	0.141027	3.9737	7.08e-05	0.00171999	2.76448
SH3BGRL3	3445.66	0.535587	0.13486	3.97142	7.14e-05	0.00173336	2.76111
PNPLA6	1113.66	0.473087	0.119174	3.9697	7.2e-05	0.00174265	2.75879
SSPN	697.719	0.628445	0.158384	3.96786	7.25e-05	0.00175292	2.75624
MYOM2	11.5636	-4.26981	1.07666	-3.96581	7.31e-05	0.00176485	2.75329
CHD7	959.023	0.681929	0.172026	3.96411	7.37e-05	0.00177093	2.7518
GLCE	3797.8	-0.500769	0.126317	-3.96439	7.36e-05	0.00177093	2.7518
GLRX	773.315	0.548656	0.13862	3.95799	7.56e-05	0.00181027	2.74226
PSMD2	12385.9	0.387865	0.0979861	3.95836	7.55e-05	0.00181027	2.74226
MNAT1	1176.46	-0.720447	0.182158	-3.95506	7.65e-05	0.00182926	2.73772
MRC2	2195.73	0.529336	0.133974	3.95103	7.78e-05	0.00185692	2.73121
NOS1	13.9524	3.36619	0.852273	3.94966	7.83e-05	0.00186417	2.72951
PCMT1	1243.27	-0.549346	0.13913	-3.94844	7.87e-05	0.00187031	2.72809
CX3CR1	28.5842	1.90895	0.483586	3.94748	7.9e-05	0.00187446	2.72712
NR2C1	964.442	-0.508696	0.128903	-3.94636	7.93e-05	0.00187862	2.72616
CPNE8	899.828	-0.526135	0.133331	-3.94608	7.94e-05	0.00187862	2.72616
AFTPH	2726.14	-0.439624	0.111423	-3.94554	7.96e-05	0.00187946	2.72597
4930550C14RIK	155.727	-0.938425	0.237915	-3.94438	8e-05	0.00188523	2.72464
2023-09-15	19513.2	-0.48224	0.122396	-3.93999	8.15e-05	0.00191657	2.71748
ARHGAP4	45.1346	1.6699	0.42424	3.9362	8.28e-05	0.00194356	2.7114
MAGT1	3858.95	0.45107	0.114687	3.93307	8.39e-05	0.00196205	2.70729
AKAP3	21.664	-2.54381	0.646739	-3.93329	8.38e-05	0.00196205	2.70729
IKBKG	2553.17	0.540265	0.137579	3.92694	8.6e-05	0.0020091	2.697
TET2	83.1602	-1.22782	0.31275	-3.92587	8.64e-05	0.00201447	2.69584
EPB41L4A	546.043	-0.632474	0.16114	-3.92501	8.67e-05	0.00201455	2.69582
SERPINH1	6609.68	-0.634003	0.161527	-3.92507	8.67e-05	0.00201455	2.69582
LONRF3	2026.86	0.537276	0.136956	3.92298	8.75e-05	0.00202801	2.69293
ABCB10	608.87	0.54947	0.140226	3.91846	8.91e-05	0.00205681	2.68681
ZFP940	260.166	-0.715431	0.182587	-3.9183	8.92e-05	0.00205681	2.68681
PALM3	18.1939	-3.02741	0.772599	-3.91848	8.91e-05	0.00205681	2.68681
KIF4	1667.97	0.501151	0.127964	3.91634	8.99e-05	0.00206637	2.68479
SLC12A2	3874.24	-0.594476	0.15179	-3.91644	8.99e-05	0.00206637	2.68479
CDIP1	1082.8	0.494072	0.126218	3.91442	9.06e-05	0.00207556	2.68286
CLEC2F	40.8069	-1.61345	0.412144	-3.91477	9.05e-05	0.00207556	2.68286
MAP1LC3B	4959.07	0.498737	0.127452	3.91313	9.11e-05	0.00208311	2.68129
IPO7	7695.25	-0.723123	0.184826	-3.91246	9.14e-05	0.00208519	2.68085
IDH3G	2956.01	0.446555	0.114185	3.9108	9.2e-05	0.00209593	2.67862
TAF13	1377.73	-0.561785	0.143678	-3.91002	9.23e-05	0.00209908	2.67797
CDKL2	115.041	-0.991859	0.253754	-3.90874	9.28e-05	0.00210654	2.67643
NFU1	1151.57	-0.533046	0.136461	-3.90622	9.37e-05	0.0021176	2.67416
TRAPPC12	794.585	-0.567359	0.14524	-3.90634	9.37e-05	0.0021176	2.67416
MORC1	429.777	-0.64928	0.166204	-3.90653	9.36e-05	0.0021176	2.67416
CFAP36	2894.11	-0.466095	0.119359	-3.90499	9.42e-05	0.00212477	2.67269
NPTX1	2819.45	0.465467	0.119444	3.89694	9.74e-05	0.00219282	2.659
SORBS1	2158.7	-0.489337	0.125755	-3.89119	9.98e-05	0.00224161	2.64944
CEPT1	1602.49	-0.5608	0.14434	-3.88528	0.000102212	0.00228902	2.64035
HIF3A	7.13238	-5.76311	1.4832	-3.88558	0.000102085	0.00228902	2.64035
SERPINF1	1463.48	-0.49245	0.126804	-3.88356	0.00010294	0.00230139	2.63801
CAMKK2	1502.03	0.481507	0.124005	3.88295	0.000103195	0.00230316	2.63768
TENM2	19.799	-2.78278	0.716916	-3.8816	0.000103771	0.00231209	2.636
FOXM1	2610.31	0.521427	0.134429	3.87881	0.000104967	0.00233477	2.63176
PTPRK	1938.64	-0.444504	0.114658	-3.8768	0.000105841	0.0023502	2.62889
H2-DMA	193.055	0.807901	0.208526	3.87434	0.000106913	0.00236999	2.62525
GAS6	1728.73	0.476976	0.123234	3.87048	0.000108622	0.00240381	2.6191
A930005H10RIK	199.965	-0.787581	0.203812	-3.86426	0.000111428	0.00246176	2.60875
ZUFSP	380.394	-0.688022	0.178121	-3.86266	0.000112159	0.00247372	2.60665
TGFB1	1071.64	-0.582241	0.151017	-3.85546	0.00011551	0.0025391	2.59532
LACE1	245.326	-0.73254	0.189986	-3.85576	0.000115371	0.0025391	2.59532
COL17A1	54.2396	1.502	0.389649	3.85476	0.000115844	0.00254217	2.59479
CLEC4D	64.9714	1.33417	0.346342	3.85217	0.000117075	0.00256488	2.59093
SH3GLB2	593.4	0.624898	0.162374	3.84851	0.000118838	0.00259535	2.5858
SNX3	3449.5	-0.425044	0.110445	-3.84846	0.000118862	0.00259535	2.5858
TMEM176B	1351.62	0.875132	0.2275	3.84673	0.000119705	0.00260508	2.58418
COBL	38.846	-3.16193	0.821901	-3.84709	0.000119529	0.00260508	2.58418
SEMA4B	1506.59	0.43449	0.112965	3.84625	0.000119939	0.00260584	2.58405
CENPA	3309.31	0.627504	0.163294	3.84279	0.000121645	0.00261687	2.58222
RAB27B	633.587	0.608027	0.158195	3.84352	0.000121284	0.00261687	2.58222
RARG	2119.13	0.524907	0.136564	3.84366	0.000121214	0.00261687	2.58222
ATG5	917.192	-0.569381	0.148095	-3.84471	0.000120695	0.00261687	2.58222
DDAH1	549.869	-0.610543	0.158842	-3.84371	0.000121186	0.00261687	2.58222
TRIM63	76.0855	-1.6183	0.421102	-3.84302	0.000121532	0.00261687	2.58222
KAT6B	1078.89	-0.517061	0.134675	-3.83933	0.000123372	0.00264534	2.57752
TJP2	596.56	-0.608513	0.158492	-3.83939	0.00012334	0.00264534	2.57752
CMBL	117.418	1.03727	0.270226	3.83854	0.000123766	0.00264944	2.57685
ZFP27	249.075	-0.770711	0.200849	-3.83727	0.000124409	0.00265887	2.5753
MCTP1	48.2889	-1.55002	0.404021	-3.8365	0.000124801	0.0026629	2.57464
TMEM158	297.082	0.922378	0.240531	3.83476	0.000125686	0.00267742	2.57228
FAM107B	1102.86	0.552252	0.144111	3.83212	0.000127045	0.00269343	2.56969
ENO3	3601.56	-0.524486	0.136867	-3.8321	0.000127054	0.00269343	2.56969
MBD1	194.841	-0.799249	0.208554	-3.83233	0.000126934	0.00269343	2.56969
IL2RG	24.1346	1.97119	0.514615	3.83042	0.000127927	0.00270317	2.56813
GEM	170.879	0.851904	0.222399	3.83053	0.000127869	0.00270317	2.56813
SLC7A11	506.483	-0.692693	0.180917	-3.8288	0.000128772	0.00271665	2.56597
TRMT2A	1682.36	0.447749	0.117055	3.82513	0.000130705	0.00275301	2.56019
CALCRL	236.772	-0.858727	0.224572	-3.82383	0.000131394	0.00276307	2.55861
PARD6B	180.076	-0.812868	0.21263	-3.82293	0.000131875	0.00276875	2.55772
ELK1	1085.16	0.535202	0.140159	3.81853	0.000134252	0.00280803	2.5516
TMEM41B	1266.67	-0.543148	0.14225	-3.81827	0.000134389	0.00280803	2.5516
MROH2B	8.30654	-4.58946	1.20193	-3.8184	0.000134318	0.00280803	2.5516
RHOU	1552.99	0.545163	0.142846	3.81645	0.000135386	0.00282434	2.54908
RORC	107.197	1.27725	0.334887	3.81399	0.000136741	0.00284809	2.54545
HFE	71.8029	-1.28171	0.336134	-3.8131	0.000137235	0.00285383	2.54457
RTN4IP1	288.233	-0.773253	0.203066	-3.8079	0.000140152	0.00290988	2.53612
DEXI	232.579	0.771223	0.202601	3.80661	0.000140882	0.0029113	2.53591
SNX16	906.223	-0.561056	0.14739	-3.80661	0.000140887	0.0029113	2.53591
MMACHC	493.435	-0.581786	0.152819	-3.80702	0.000140649	0.0029113	2.53591
TNK2	3552.78	0.451475	0.118682	3.80407	0.00014234	0.00293668	2.53214
PREP	2488.08	-0.508558	0.133725	-3.803	0.000142952	0.00294137	2.53145
ADSSL1	1051.73	-0.514703	0.135345	-3.80289	0.000143016	0.00294137	2.53145
PLCB4	198.616	-0.928443	0.244173	-3.80239	0.000143305	0.0029427	2.53125
INSR	2910.56	0.435685	0.114603	3.8017	0.000143705	0.00294629	2.53072
ALPK1	534.892	-0.61442	0.161694	-3.79989	0.000144763	0.00296333	2.52822
CRLF2	190.726	0.970708	0.255552	3.79847	0.00014559	0.00297563	2.52642
RP1L1	16.2187	2.88483	0.75974	3.79712	0.000146386	0.00298724	2.52473
SEC63	4895.35	-0.395981	0.104305	-3.79636	0.000146838	0.00298725	2.52473
CATSPERG1	50.4116	-1.51261	0.398439	-3.79635	0.000146843	0.00298725	2.52473
RAB1A	9851.15	-0.410416	0.10815	-3.79489	0.00014771	0.00300023	2.52284
ABCA8A	5.95281	5.63816	1.48701	3.79162	0.000149671	0.00303535	2.51779
EIF1A	5008.06	-0.523014	0.137999	-3.79	0.000150648	0.00305045	2.51564
LOXL3	1836.27	0.546799	0.144303	3.78925	0.000151105	0.0030544	2.51507
NEK7	5912.35	0.37923	0.100089	3.78891	0.00015131	0.0030544	2.51507
ACHE	14.2638	2.78876	0.736134	3.78838	0.000151633	0.00305622	2.51482
GPRC5B	1047.24	0.477005	0.125949	3.7873	0.000152291	0.0030571	2.51469
DSE	819.392	-0.618487	0.163311	-3.78716	0.000152377	0.0030571	2.51469
PTPN22	625.867	-0.877947	0.231801	-3.7875	0.000152171	0.0030571	2.51469
GLA	450.171	0.623377	0.164639	3.78633	0.000152886	0.00305796	2.51457
TMX3	6649.44	-0.448455	0.118429	-3.78671	0.000152654	0.00305796	2.51457
MACROD2	134.199	-0.877332	0.23182	-3.78454	0.000153995	0.00307543	2.51209
DOCK10	391.169	-0.852366	0.225288	-3.78344	0.000154673	0.00308428	2.51085
TIMM21	1088.91	-0.503092	0.133013	-3.78228	0.000155396	0.00309399	2.50948
CD48	45.9607	1.41467	0.37422	3.78033	0.00015662	0.00310891	2.50739
H13	2089.1	0.466018	0.123273	3.78038	0.000156589	0.00310891	2.50739
PSG17	83.1297	-1.25995	0.333334	-3.77983	0.000156933	0.00311041	2.50718
9330188P03RIK	1241.4	-0.589603	0.156035	-3.77866	0.000157676	0.00312042	2.50579
ARFGAP3	2131.62	0.437071	0.115685	3.77811	0.000158023	0.00312257	2.50549
LRRC20	418.262	-0.579748	0.153479	-3.77738	0.000158489	0.00312705	2.50487
WDR7	421.683	-0.61621	0.163161	-3.7767	0.000158922	0.00313087	2.50433
LRRCC1	1422.91	-0.499749	0.132488	-3.77204	0.00016192	0.00318517	2.49687
LIMS1	3900.67	-0.562577	0.149284	-3.76851	0.000164223	0.00322562	2.49139
ADGRL1	826.306	0.538712	0.143107	3.76441	0.000166941	0.00326719	2.48583
LMO7	821.84	0.508691	0.135153	3.76382	0.000167337	0.00326719	2.48583
HMGN1	7442.73	0.418572	0.111208	3.76387	0.000167305	0.00326719	2.48583
REV3L	944.136	-0.653522	0.173615	-3.7642	0.000167082	0.00326719	2.48583
MBNL3	1748.81	0.432386	0.114904	3.76301	0.000167878	0.00327287	2.48507
ESM1	367.346	1.19085	0.31721	3.75415	0.000173928	0.00338578	2.47034
QRFP	66.0255	1.22567	0.326713	3.75152	0.000175765	0.00341646	2.46642
SSBP3	3297.3	0.451639	0.120438	3.74997	0.000176854	0.00343254	2.46438
PCOLCE	9829.28	0.555598	0.148259	3.74747	0.000178626	0.00346179	2.4607
PKP2	7.89835	-4.25066	1.13483	-3.74564	0.000179938	0.00348207	2.45816
GPX1	3014.62	0.443859	0.118575	3.74328	0.000181631	0.00350965	2.45474
CPZ	20.6255	2.34113	0.625623	3.74207	0.00018251	0.00352144	2.45328
AGO1	464.188	0.612453	0.16373	3.74064	0.000183555	0.0035364	2.45144
MYH1	15.0436	3.55326	0.950329	3.73898	0.000184768	0.00355454	2.44922
SERINC1	17481.8	-0.554326	0.14848	-3.73333	0.000188962	0.00362991	2.4401
INAFM2	2667.22	0.424355	0.11379	3.72928	0.000192024	0.00368332	2.43376
IFFO2	2091.49	0.551528	0.14794	3.72804	0.000192971	0.00369608	2.43226
ANKS1B	229.863	0.833769	0.223862	3.72448	0.000195717	0.00373774	2.42739
AQP5	6702.59	0.568442	0.152614	3.72471	0.000195543	0.00373774	2.42739
MYH14	163.801	-0.836254	0.224783	-3.72028	0.000199004	0.00379498	2.42079
MTRF1L	334.799	-0.681921	0.183359	-3.71904	0.000199981	0.00380807	2.41929
RAI14	1922.31	-0.64816	0.174422	-3.71605	0.000202362	0.00384781	2.41479
TRPS1	3971.76	0.417321	0.112489	3.70988	0.000207359	0.00393712	2.40482
CACNB2	581.464	0.562256	0.151595	3.70893	0.00020814	0.00394623	2.40382
ACSL1	1213.96	0.469216	0.126576	3.707	0.000209731	0.00397064	2.40114
PLPP7	94.7304	1.03237	0.27857	3.70595	0.000210599	0.0039756	2.4006
AREG	1050.43	0.64554	0.174178	3.70621	0.000210381	0.0039756	2.4006
EMILIN1	664.626	0.567369	0.153113	3.70557	0.000210919	0.0039759	2.40056
GM2A	391.825	0.636175	0.171729	3.70453	0.00021178	0.00398068	2.40004
POLR3H	1230.3	0.429603	0.115961	3.70472	0.000211625	0.00398068	2.40004
ARHGAP33	369.889	-0.638115	0.17227	-3.70415	0.000212097	0.00398091	2.40002
ALPL	77.9015	1.12749	0.304582	3.70175	0.000214119	0.00401312	2.39652
FAM234B	228.512	-0.694039	0.187656	-3.69846	0.000216912	0.00405965	2.39151
ATP5O	5484.64	0.409884	0.110855	3.69748	0.000217753	0.00406958	2.39045
DAB2	7978.48	0.423504	0.114596	3.69562	0.000219352	0.00409364	2.38789
AMMECR1L	1083.78	-0.533675	0.144437	-3.69485	0.000220013	0.00410013	2.3872
STX11	253.679	-0.650077	0.175964	-3.69436	0.000220439	0.00410223	2.38698
ZMYM3	939.807	0.545008	0.147561	3.69345	0.00022123	0.00411112	2.38604
ARL11	108.414	-1.08338	0.293584	-3.69021	0.00022407	0.00415641	2.38128
CCDC178	7.15246	-4.81257	1.30424	-3.68995	0.000224302	0.00415641	2.38128
COX7B	7868.4	0.718077	0.194718	3.68778	0.000226222	0.00418607	2.37819
RAPGEF3	774.525	0.503902	0.136661	3.68724	0.000226699	0.00418897	2.37789
FUCA2	576.93	-0.530275	0.143919	-3.68453	0.000229127	0.00422788	2.37388
PRMT2	344.795	-0.773122	0.209922	-3.68291	0.000230588	0.00424885	2.37173
GM15910	17.8748	2.88334	0.783067	3.68211	0.000231312	0.00425621	2.37098
NQO1	1527.98	0.767159	0.208415	3.68092	0.000232392	0.00426658	2.36992
ZDHHC18	579.193	0.532872	0.144772	3.68077	0.000232527	0.00426658	2.36992
IFIT2	1684.89	-0.521508	0.141882	-3.67565	0.000237249	0.00434712	2.3618
EFEMP2	799.635	0.465051	0.126589	3.67369	0.000239071	0.0043744	2.35908
TMCO1	1838.13	-0.60532	0.164798	-3.6731	0.000239622	0.00437836	2.35869
IFNAR1	1355.49	0.437673	0.11922	3.67114	0.000241466	0.0044051	2.35604
CCDC112	260.498	-0.665036	0.181168	-3.67084	0.000241757	0.0044051	2.35604
FAM53C	949.794	-0.582392	0.158688	-3.67005	0.000242507	0.00441262	2.3553
MAPKAPK2	2304.5	0.481539	0.131234	3.66931	0.000243209	0.00441925	2.35465
SH2D4A	169.824	0.894616	0.243877	3.66831	0.000244162	0.00443042	2.35355
DOK4	334.924	0.689665	0.188032	3.6678	0.000244647	0.00443308	2.35329
GALNT15	230.726	0.895393	0.244617	3.66039	0.000251836	0.00455705	2.34132
AQP1	5509.26	0.440553	0.120481	3.65661	0.000255569	0.00461821	2.33553
AKR1B7	174.562	-1.50865	0.412881	-3.65396	0.00025823	0.00465987	2.33163
SEMA3B	389.883	0.57059	0.156283	3.65101	0.000261209	0.00470716	2.32724
2310009B15RIK	304.089	0.617337	0.16912	3.6503	0.000261937	0.00471379	2.32663
NT5C3B	615.758	-0.515566	0.141418	-3.6457	0.000266668	0.00479234	2.31945
SSPO	45.7182	-1.58014	0.433503	-3.64505	0.000267344	0.0047979	2.31895
FAM98C	388.891	0.672941	0.18469	3.64363	0.000268816	0.00481772	2.31716
PON2	1586.27	-0.442433	0.121503	-3.64134	0.000271218	0.00485413	2.31389
MIPOL1	1178.68	-0.559179	0.153706	-3.63798	0.000274784	0.00491124	2.30881
LIMK1	699.008	0.604595	0.166335	3.63479	0.000278204	0.00495368	2.30507
MAN1C1	1127.19	0.545622	0.150114	3.63473	0.000278273	0.00495368	2.30507
CHST1	2565.73	0.466744	0.128425	3.63436	0.00027867	0.00495368	2.30507
TRMT10A	1376.72	-0.500379	0.137673	-3.63455	0.000278468	0.00495368	2.30507
CHORDC1	3295.9	-0.566041	0.155792	-3.63331	0.000279805	0.0049671	2.3039
SERPINB9	136.234	-1.01442	0.279486	-3.62958	0.000283885	0.00503272	2.2982
ADAD2	13.0291	-3.57807	0.985964	-3.629	0.000284517	0.0050371	2.29782
GDF11	199.474	0.758702	0.209147	3.6276	0.000286072	0.00505781	2.29604
BTG2	392.407	-0.625019	0.172353	-3.62638	0.00028742	0.00507478	2.29458
PHLDB2	604.164	-0.692495	0.19104	-3.62486	0.000289115	0.00509784	2.29261
FHL3	1594.46	0.504302	0.139224	3.62223	0.00029207	0.00514303	2.28878
TGFB3	704.352	0.477327	0.131889	3.61916	0.000295561	0.00519751	2.2842
CMC4	237.858	0.810329	0.22396	3.61818	0.000296676	0.00520316	2.28373
ISOC1	528.389	-0.803918	0.222185	-3.61823	0.000296622	0.00520316	2.28373
DEF8	803.931	0.595066	0.164506	3.61729	0.000297707	0.00521425	2.28281
AOX3	49.8264	2.22022	0.614043	3.61574	0.000299489	0.00523846	2.2808
MICU1	1906.2	-0.433976	0.120038	-3.61532	0.000299973	0.00523992	2.28068
DYRK3	1226.89	0.537502	0.148767	3.61305	0.000302614	0.00527903	2.27745
NFE2L1	11341.4	-0.369634	0.102334	-3.61205	0.000303788	0.00529245	2.27634
OSBPL6	198.951	-0.789158	0.218637	-3.60945	0.00030685	0.00533871	2.27256
FAM134B	1304.73	-0.485034	0.13444	-3.60779	0.000308811	0.0053657	2.27037
MKI67	18043.5	0.3852	0.106828	3.6058	0.000311196	0.00539997	2.26761
ARHGEF17	2157.81	0.425881	0.11813	3.60519	0.000311923	0.00540543	2.26717
FURIN	2681.81	0.420221	0.116608	3.60372	0.000313689	0.00542886	2.26529
LNX1	94.4278	-1.08138	0.300233	-3.60182	0.000316003	0.00546168	2.26267
FAH	1393.83	0.615102	0.170826	3.60075	0.000317304	0.00547694	2.26146
H2-M10.1	46.8267	-1.67476	0.465623	-3.5968	0.000322151	0.00554599	2.25602
GNG2	42.8834	-1.73153	0.48137	-3.59708	0.000321807	0.00554599	2.25602
SND1	4827.02	0.371317	0.103247	3.59639	0.000322658	0.00554744	2.25591
LAMP2	14914.3	0.431152	0.119907	3.59571	0.000323507	0.00555474	2.25534
RARRES2	45.2061	1.70058	0.473136	3.59428	0.000325295	0.00557084	2.25408
WDFY1	3443.68	-0.459513	0.127842	-3.59439	0.000325148	0.00557084	2.25408
HRAS	1212.82	0.618241	0.17206	3.59317	0.000326684	0.00558732	2.2528
ENO1B	3762.56	-0.583275	0.162435	-3.59082	0.000329634	0.00563042	2.24946
RAB18	4943.7	-0.415907	0.115914	-3.58805	0.000333157	0.00568319	2.24541
LSP1	215.596	1.00053	0.278965	3.58659	0.000335025	0.00568928	2.24494
TUBB4B	13317.4	0.349849	0.0975545	3.58619	0.00033555	0.00568928	2.24494
HSP90AA1	48613.2	-0.410209	0.114353	-3.5872	0.000334248	0.00568928	2.24494
CTR9	1838.15	-0.422478	0.117811	-3.58608	0.000335686	0.00568928	2.24494
ONECUT2	58.9158	-1.24837	0.348074	-3.58652	0.000335125	0.00568928	2.24494
CEP131	676.763	0.500925	0.139725	3.58507	0.000336982	0.00570388	2.24383
RPS6KA4	2497.62	0.504881	0.140855	3.58441	0.000337846	0.00571112	2.24328
ZFP334	309.731	0.810928	0.226268	3.58392	0.00033847	0.0057143	2.24304
STARD6	261.491	-0.668734	0.186615	-3.58349	0.000339029	0.00571638	2.24288
EPB41L2	2231.82	-0.422895	0.118067	-3.58181	0.000341217	0.00574586	2.24065
MARK1	130.513	0.858996	0.239881	3.58093	0.000342372	0.00575054	2.24029
KCTD17	367.547	0.626573	0.174969	3.58106	0.000342205	0.00575054	2.24029
SLC6A2	15.3439	3.83629	1.0722	3.57798	0.000346262	0.00580842	2.23594
NAAA	427.228	-0.608754	0.170195	-3.5768	0.000347832	0.00582729	2.23453
MRPS10	3420.19	-0.460084	0.128656	-3.57609	0.000348776	0.00583565	2.23391
ADGRF5	31.6572	1.67663	0.4689	3.57567	0.000349336	0.00583757	2.23377
DESI2	1896.14	-0.430231	0.120541	-3.56916	0.000358127	0.00597683	2.22353
H60B	154.268	-0.923457	0.258761	-3.56876	0.00035867	0.00597828	2.22342
EML2	5.65844	5.88504	1.64987	3.56698	0.000361125	0.00600393	2.22156
KLRG2	264.781	0.668054	0.187288	3.56699	0.000361111	0.00600393	2.22156
ADH7	3565.28	-0.650726	0.182488	-3.56586	0.000362669	0.00602196	2.22026
ROR1	29.6276	1.72343	0.4835	3.56448	0.000364575	0.00604595	2.21854
MUT	1689.99	-0.527818	0.148143	-3.56289	0.000366801	0.00607517	2.21644
TMED3	1643.25	0.608099	0.170773	3.56086	0.000369645	0.00611454	2.21364
FOXO4	930.194	0.627553	0.176311	3.55935	0.000371771	0.00613707	2.21204
DNAJB9	1506.53	-0.551752	0.15502	-3.55923	0.000371944	0.00613707	2.21204
LDHA	19500.9	-0.439145	0.123451	-3.55725	0.000374762	0.0061758	2.20931
DTD2	539.705	-0.597979	0.168212	-3.55492	0.000378099	0.00621876	2.2063
OTOG	30.8324	-2.09316	0.588833	-3.55476	0.000378318	0.00621876	2.2063
GNAS	69900.7	0.475668	0.133864	3.55337	0.000380329	0.00624396	2.20454
PRELP	109.052	1.04351	0.293719	3.55275	0.000381226	0.00624632	2.20438
CTXN1	524.91	0.66144	0.186184	3.55261	0.000381426	0.00624632	2.20438
DENND5B	1388.72	0.427731	0.120426	3.55182	0.000382574	0.00625731	2.20361
PNPT1	1870.22	-0.526422	0.148478	-3.54545	0.000391938	0.00640247	2.19365
CYTH3	1594.01	0.459253	0.129548	3.54503	0.000392564	0.0064047	2.1935
RORA	145.17	-1.01282	0.285795	-3.54388	0.000394281	0.00642472	2.19215
THBS1	590.032	-0.549303	0.155018	-3.54348	0.000394877	0.00642643	2.19203
FAM83D	480.346	0.578306	0.163305	3.54126	0.000398228	0.00647294	2.1889
ZFP706	7323.66	0.367912	0.103904	3.54089	0.000398787	0.00647399	2.18883
SLC6A8	2996.65	0.428568	0.121148	3.53755	0.000403858	0.0065482	2.18388
CCDC66	2164.29	-0.394818	0.111663	-3.5358	0.000406544	0.00657547	2.18207
SLC41A2	1974.1	-0.451493	0.127689	-3.53588	0.000406425	0.00657547	2.18207
HTRA3	64.5139	1.19135	0.337151	3.53358	0.000409967	0.00662266	2.17897
ZFP146	2217.09	-0.794218	0.224786	-3.53322	0.000410535	0.00662367	2.1789
NSDHL	1580.98	0.561742	0.159254	3.52732	0.000419789	0.00676464	2.16976
SIAH1B	258.656	0.764555	0.216943	3.52421	0.000424741	0.00683271	2.16541
SLC25A37	4483.06	-0.452139	0.128302	-3.52402	0.000425056	0.00683271	2.16541
KLHL22	1778.7	0.400171	0.113612	3.52227	0.000427874	0.00686959	2.16307
STXBP5	1209.77	-0.535319	0.152287	-3.51521	0.000439413	0.0070462	2.15204
MRPL35	1450.61	-0.41498	0.118132	-3.51286	0.000443317	0.00709145	2.14926
PSPC1	714.324	-0.633652	0.180372	-3.51303	0.000443027	0.00709145	2.14926
NEURL2	69.3951	-1.25784	0.358369	-3.5099	0.000448271	0.00716195	2.14497
RPL35A	13091.5	0.612194	0.17458	3.50668	0.000453742	0.00724052	2.14023
ZFPM1	149.678	0.750593	0.214287	3.50275	0.000460479	0.00733909	2.13436
DOCK11	1618.74	0.419103	0.119671	3.50213	0.000461557	0.00734694	2.13389
CLDN12	2292.66	-0.4484	0.12806	-3.5015	0.000462654	0.00734694	2.13389
OSGEPL1	331.407	-0.674054	0.192501	-3.50156	0.000462542	0.00734694	2.13389
RAP1GAP2	970.085	0.536218	0.153257	3.49881	0.000467344	0.00741244	2.13004
HMGB3	1972.16	0.466666	0.13345	3.49694	0.00047063	0.00745554	2.12752
ALG5	1239.46	-0.419539	0.120089	-3.49355	0.000476641	0.00754163	2.12253
CDYL2	586.83	0.534229	0.153088	3.48969	0.000483586	0.0076423	2.11678
APOC1	15.9646	2.71979	0.779509	3.48911	0.000484636	0.00764965	2.11636
TAP2	1011.78	-0.483894	0.138725	-3.48815	0.000486368	0.00765854	2.11585
MAPK11	71.3786	-1.08777	0.311839	-3.48826	0.000486176	0.00765854	2.11585
3830417A13RIK	85.9016	-1.10979	0.318306	-3.48656	0.00048927	0.00769498	2.11379
VEZT	2228.72	-0.409074	0.117425	-3.4837	0.000494526	0.00776833	2.10967
SYT7	18.7538	2.2504	0.646055	3.48329	0.000495285	0.00777093	2.10953
VGLL3	171.906	-1.10691	0.317834	-3.48266	0.000496452	0.00777993	2.10902
CDK16	3415.09	0.426028	0.12245	3.4792	0.000502911	0.00787173	2.10393
ZFAND2A	1926.53	0.43699	0.125625	3.47852	0.000504195	0.007882	2.10336
SUPT20	618.138	-0.653885	0.187994	-3.47821	0.000504771	0.007882	2.10336
TNFSF9	326.835	0.807259	0.232239	3.47598	0.000508984	0.00793833	2.10027
FXYD1	53.0032	1.62566	0.46784	3.47482	0.000511189	0.00796228	2.09896
BCAP29	2784.2	-0.536371	0.154372	-3.47454	0.000511735	0.00796228	2.09896
ATP6V0E2	701.743	0.45876	0.132076	3.47346	0.000513801	0.00798495	2.09773
JDP2	498.039	-0.515601	0.148532	-3.47132	0.000517904	0.00803917	2.09479
DYRK1A	2118.21	0.414128	0.119362	3.46951	0.00052141	0.00808402	2.09237
GM2694	28.0563	-1.78844	0.515897	-3.46665	0.00052698	0.00816072	2.08827
GPR89	458.046	-0.540777	0.156059	-3.46521	0.00052981	0.00819486	2.08646
MAMDC2	49.2481	-1.85555	0.53626	-3.46018	0.000539818	0.00833981	2.07884
ZFP511	1565.4	0.479971	0.138773	3.45868	0.000542822	0.00837633	2.07695
ATP5A1	11970.3	-0.353395	0.102208	-3.4576	0.00054501	0.0084002	2.07571
FCHO1	136.424	0.865107	0.250253	3.45692	0.000546379	0.00840154	2.07564
HSPB7	710.901	-0.614788	0.177828	-3.4572	0.00054582	0.00840154	2.07564
GOLM1	295.04	0.629295	0.18211	3.45558	0.00054911	0.00843363	2.07399
SAP30L	1373.6	0.481383	0.139467	3.45158	0.000557313	0.0085496	2.06805
MDM2	9687.56	0.364651	0.105751	3.4482	0.000564336	0.00863712	2.06363
PLA2R1	83.878	-1.00901	0.292604	-3.44839	0.000563947	0.00863712	2.06363
EIF4A2	33764	0.40229	0.1167	3.44722	0.00056638	0.00865827	2.06257
SOAT1	4073.7	-0.384628	0.111603	-3.44641	0.000568088	0.00866417	2.06227
IRS1	344.118	-0.562243	0.163133	-3.44653	0.000567827	0.00866417	2.06227
RNMT	1363.17	-0.516718	0.149958	-3.44574	0.000569499	0.00867559	2.0617
ATAD1	5590.91	-0.450767	0.130879	-3.44415	0.000572867	0.00870665	2.06015
SULT2B1	65.7094	-1.18873	0.34514	-3.44419	0.000572769	0.00870665	2.06015
RWDD1	1934.47	-0.392708	0.114051	-3.44327	0.000574723	0.00872473	2.05925
PER2	473.202	-0.544268	0.158131	-3.44187	0.000577701	0.0087598	2.05751
PTGFRN	2259.3	0.386609	0.112352	3.44107	0.000579428	0.00877582	2.05671
1110004E09RIK	1613.59	0.514575	0.149616	3.43932	0.000583186	0.00881237	2.05491
ASCC3	1064.62	-0.523237	0.152123	-3.43956	0.000582668	0.00881237	2.05491
CLCF1	2040.8	0.410003	0.119289	3.43706	0.000588056	0.00887572	2.0518
TFAP4	1444.5	0.546171	0.158968	3.43573	0.000590961	0.00890929	2.05016
UFD1L	3125.45	0.411495	0.119805	3.4347	0.000593207	0.00893288	2.04901
SHPRH	696.065	-0.517411	0.150724	-3.43283	0.000597323	0.00898453	2.0465
KLC3	23.9631	-2.10224	0.612484	-3.43231	0.00059846	0.00899131	2.04618
ADAT2	103.702	-0.938631	0.273518	-3.43169	0.000599825	0.0090015	2.04569
RASSF1	1211.39	0.534612	0.155841	3.43049	0.000602503	0.00903134	2.04425
ATG4C	549.228	-0.579429	0.168997	-3.42864	0.000606619	0.00908264	2.04179
RASAL2	2055.74	-0.578447	0.168748	-3.42788	0.000608311	0.00909758	2.04107
ZFP850	146.889	0.736822	0.215162	3.4245	0.000615933	0.00920107	2.03616
CDK2AP1	1824.85	0.538656	0.157324	3.42387	0.000617366	0.00921197	2.03565
GABPB2	1289.73	-0.517291	0.15113	-3.42282	0.00061974	0.00923687	2.03448
AMFR	4962.43	0.374511	0.109478	3.42089	0.00062417	0.00929234	2.03187
IER5L	763.264	0.573149	0.167581	3.42013	0.000625922	0.00930784	2.03115
ARL2BP	2527.06	0.37346	0.109223	3.41925	0.000627946	0.00932735	2.03024
RTKN	1033.24	0.463007	0.13544	3.41854	0.000629574	0.00934093	2.02961
XLR3B	30.2677	1.70981	0.500389	3.41696	0.000633245	0.00938478	2.02758
RAB7B	823.41	0.602005	0.176322	3.41423	0.000639624	0.00946861	2.02371
AP3D1	2342.81	-0.391498	0.114682	-3.41376	0.000640721	0.00947414	2.02346
MCU	1844.75	-0.404915	0.118625	-3.41341	0.000641552	0.00947573	2.02339
HBS1L	1421.94	-0.446865	0.130974	-3.41186	0.000645209	0.0095083	2.0219
ZFP383	384.836	-0.577377	0.169213	-3.41213	0.000644583	0.0095083	2.0219
3110043O21RIK	1355.83	-0.489421	0.14361	-3.40797	0.000654472	0.00963397	2.01619
PPFIA2	8.67212	-3.90106	1.14544	-3.40572	0.000659903	0.00970302	2.01309
ECE1	2052.39	0.463855	0.136281	3.40367	0.000664879	0.00975654	2.0107
ISM1	38.8066	-1.74622	0.513052	-3.4036	0.000665032	0.00975654	2.0107
CMIP	5110.57	0.4412	0.129663	3.40266	0.000667322	0.00977917	2.0097
ME3	30.1345	-1.68172	0.494609	-3.4001	0.000673621	0.00986046	2.0061
NDRG3	1336.43	0.415534	0.122266	3.3986	0.000677308	0.00988112	2.00519
NUDT4	26265.2	0.38126	0.112168	3.399	0.000676324	0.00988112	2.00519
THOC1	1685.59	-0.469695	0.138198	-3.39872	0.000677015	0.00988112	2.00519
NID1	231.479	-0.823403	0.242298	-3.3983	0.000678049	0.00988112	2.00519
TTC27	1281.94	-0.478306	0.140788	-3.39736	0.000680406	0.00990444	2.00417
SSR4	4817.45	0.694683	0.2045	3.39699	0.000681316	0.00990668	2.00407
CHRNA1	34.2312	-1.82765	0.538419	-3.39449	0.000687578	0.00998665	2.00058
A230046K03RIK	3277.73	-0.385204	0.113497	-3.39395	0.000688933	0.00999526	2.00021
C030034L19RIK	9.6342	3.2995	0.972921	3.39133	0.000695536	0.0100687	1.99702
QRSL1	232.588	-0.697256	0.205585	-3.39157	0.000694944	0.0100687	1.99702
IMMP2L	396.632	-0.562806	0.166098	-3.3884	0.000703018	0.0101658	1.99286
XIST	18684.3	0.445599	0.131558	3.38709	0.000706387	0.0102033	1.99126
CHMP1B	1877.16	-0.428773	0.12664	-3.38577	0.000709779	0.010241	1.98966
SH3TC2	447.267	-0.684404	0.202463	-3.38039	0.000723837	0.0104323	1.98162
ATP8A1	52.8122	-1.27407	0.377026	-3.37927	0.000726797	0.0104635	1.98032
ZFP960	230.483	-0.740916	0.219278	-3.37889	0.000727779	0.0104661	1.98021
GSTA4	1256.64	-0.660549	0.195522	-3.37839	0.000729126	0.010474	1.97989
MIS18A	546.572	0.588928	0.17446	3.37572	0.000736229	0.0105626	1.97623
BRCC3	1492.48	0.425713	0.12612	3.37547	0.000736904	0.0105626	1.97623
ATP5C1	11552.3	0.499205	0.147977	3.37353	0.000742115	0.010614	1.97412
TSPYL2	1175.45	-0.537761	0.159393	-3.37382	0.000741341	0.010614	1.97412
OACYL	417.516	-0.570727	0.169251	-3.37207	0.000746044	0.0106586	1.9723
MRPL47	1243.24	-0.413688	0.122706	-3.37139	0.000747912	0.0106736	1.97169
NBEA	875.917	-0.556937	0.165219	-3.3709	0.000749235	0.0106809	1.97139
CLSPN	1257.99	0.465279	0.138081	3.36961	0.00075275	0.0107193	1.96983
CCSAP	516.796	0.55338	0.164269	3.36875	0.000755102	0.0107411	1.96895
PHF2	2042.09	0.381538	0.113291	3.36777	0.000757796	0.0107678	1.96787
SOD1	7174.84	0.587228	0.174394	3.36725	0.000759232	0.0107765	1.96752
ASCC2	901.293	-0.535383	0.159043	-3.36629	0.000761877	0.0108023	1.96648
MRPL45	1873.33	-0.387997	0.115281	-3.36566	0.000763594	0.010815	1.96597
RNF146	953.19	-0.445017	0.132284	-3.36411	0.000767912	0.0108644	1.964
MAP4K4	7237.87	0.361014	0.107451	3.35979	0.000780015	0.0110237	1.95767
FRMD4A	1901.52	0.405908	0.12084	3.35906	0.000782083	0.011041	1.95699
TCOF1	3048.78	-0.497024	0.148081	-3.35644	0.00078952	0.011134	1.95335
ANKRD54	520.931	0.521128	0.155384	3.3538	0.000797109	0.0112289	1.94966
9130008F23RIK	144.391	-0.837432	0.249844	-3.35182	0.000802813	0.0112972	1.94703
TIAM1	71.4872	1.06417	0.317817	3.34837	0.00081287	0.0113725	1.94414
MED7	1314.61	-0.441878	0.131942	-3.34903	0.000810959	0.0113725	1.94414
APOL10B	80.236	-1.16367	0.347532	-3.34838	0.000812854	0.0113725	1.94414
TXLNB	96.6898	-1.27328	0.380167	-3.34927	0.000810246	0.0113725	1.94414
CCDC39	66.7509	-1.28848	0.384752	-3.34886	0.000811448	0.0113725	1.94414
1700019B21RIK	26.7787	-2.02315	0.604249	-3.3482	0.000813374	0.0113725	1.94414
ISOC2B	83.9418	-1.00826	0.301194	-3.34756	0.000815272	0.0113869	1.9436
ARL6IP1	1641.66	0.457942	0.136975	3.34325	0.00082802	0.0115442	1.93764
ANXA3	6870.76	-0.493294	0.147553	-3.34316	0.000828298	0.0115442	1.93764
OBSCN	231.279	0.754503	0.225717	3.34269	0.000829697	0.0115514	1.93737
MAP3K12	648.012	0.486429	0.145566	3.34163	0.000832878	0.0115711	1.93663
MKX	474.273	-0.604461	0.180884	-3.34171	0.000832644	0.0115711	1.93663
NDFIP1	2547.87	-0.548382	0.164151	-3.34071	0.000835639	0.0115971	1.93565
TMEM62	176.148	-0.700107	0.209682	-3.3389	0.000841093	0.0116605	1.93328
ASF1B	1062.39	0.618495	0.185266	3.33842	0.000842565	0.0116685	1.93298
DGCR6	829.714	0.585318	0.175468	3.33576	0.000850676	0.0117684	1.92928
SIPA1	489.655	0.568647	0.170507	3.33504	0.000852882	0.0117865	1.92862
TES	6854.32	0.481728	0.144555	3.33248	0.000860764	0.0118829	1.92508
ZSWIM4	643.627	0.464547	0.139433	3.33168	0.000863247	0.0119046	1.92428
ATF6	5536.98	-0.343293	0.103075	-3.33053	0.000866821	0.0119288	1.9234
PLEKHA7	41.5656	-1.32695	0.398412	-3.33059	0.000866608	0.0119288	1.9234
IFT27	1026.6	0.529533	0.159052	3.32931	0.000870599	0.0119557	1.92243
ANXA5	6628.74	-0.56058	0.168373	-3.32939	0.000870377	0.0119557	1.92243
DAGLA	1992.68	0.374104	0.112381	3.3289	0.00087189	0.0119609	1.92224
IL10RB	851.202	0.467502	0.140461	3.32834	0.000873667	0.0119727	1.92181
ZBTB7C	8.51013	-3.30406	0.993073	-3.32711	0.000877512	0.0120128	1.92035
TEAD4	480.784	0.510666	0.153503	3.32674	0.000878681	0.0120163	1.92023
HEXA	3632.58	-0.358234	0.107721	-3.32559	0.000882329	0.0120536	1.91888
ZFP592	1212.15	0.411578	0.123814	3.32415	0.000886877	0.0120932	1.91746
BAALC	79.5486	-1.17601	0.353785	-3.32409	0.000887074	0.0120932	1.91746
MRPL16	861.131	-0.508188	0.152949	-3.3226	0.000891816	0.0121452	1.9156
PITPNM2	699.63	0.596975	0.179808	3.32007	0.000899955	0.0122433	1.9121
GARNL3	291.735	0.66211	0.199684	3.31579	0.000913852	0.0124195	1.9059
MED10	2891.41	0.388532	0.117314	3.31191	0.000926614	0.0125672	1.90076
MIF	7226.55	-0.421838	0.12737	-3.3119	0.000926643	0.0125672	1.90076
TMED1	898.482	0.534609	0.161443	3.31144	0.000928174	0.012575	1.90049
CD82	942.162	0.573309	0.173264	3.30889	0.000936675	0.0126711	1.89719
FBXO17	3.44415	-5.82403	1.7602	-3.30873	0.000937203	0.0126711	1.89719
MCM6	2778.33	0.403086	0.121846	3.30817	0.000939091	0.0126835	1.89676
FAM214A	799.899	-0.461563	0.139547	-3.30757	0.000941092	0.0126975	1.89628
TBL1X	614.626	0.559427	0.169157	3.30714	0.000942548	0.0126985	1.89625
TMEM101	615.196	-0.458316	0.138591	-3.30697	0.000943103	0.0126985	1.89625
MECP2	2208.5	0.370132	0.111955	3.30608	0.000946113	0.0127259	1.89531
NCF4	174.618	-1.1436	0.345946	-3.30572	0.000947315	0.012729	1.89521
MOV10L1	24.4404	-2.63113	0.796105	-3.30501	0.000949741	0.0127485	1.89454
BC023829	968.463	0.446567	0.135249	3.3018	0.000960651	0.0128818	1.89002
RPS6KA2	220.827	-0.645827	0.195629	-3.30129	0.000962415	0.0128922	1.88967
STXBP3	2528.31	-0.476032	0.144227	-3.30058	0.000964856	0.0129117	1.88902
HMGA2	14806	0.492473	0.14924	3.29987	0.000967308	0.0129313	1.88836
GTF2A1	5082.85	-0.420109	0.127487	-3.29531	0.000983127	0.0131294	1.88176
PHLDA1	6826.15	0.392516	0.119126	3.29495	0.00098438	0.0131328	1.88164
YIPF6	1287.65	0.388958	0.118114	3.29306	0.000991029	0.0131946	1.8796
TSPYL1	780.94	-0.484015	0.146969	-3.29331	0.00099016	0.0131946	1.8796
PIGP	1023.3	0.607356	0.184476	3.29234	0.000993581	0.0132017	1.87937
DNM1	1364.94	-0.541804	0.164559	-3.29247	0.00099313	0.0132017	1.87937
CSAD	590.615	0.52115	0.158339	3.29137	0.000997019	0.013234	1.87831
ITPRIPL2	4387.96	-0.4238	0.128791	-3.2906	0.000999739	0.0132523	1.87771
CD53	10.562	-3.21707	0.977711	-3.29041	0.00100042	0.0132523	1.87771
ZFP385A	523.047	0.588245	0.178929	3.28758	0.00101052	0.0133708	1.87384
GK	1086.99	0.444213	0.135129	3.28733	0.00101141	0.0133708	1.87384
GM9899	14.191	2.60884	0.794024	3.28559	0.00101767	0.0134401	1.8716
GAS7	53.3047	-1.46981	0.447496	-3.28453	0.00102152	0.0134772	1.8704
DDX26B	654.702	0.503841	0.153418	3.28411	0.00102304	0.0134838	1.87019
PNMA5	1928.36	0.427358	0.130191	3.28256	0.0010287	0.0135448	1.86823
CCT8	12895.4	0.401488	0.122387	3.28048	0.00103629	0.0136213	1.86578
IGIP	1047.72	-0.536551	0.163563	-3.2804	0.0010366	0.0136213	1.86578
ARHGAP11A	2834.16	0.401298	0.122382	3.27907	0.0010415	0.0136721	1.86417
RNF165	81.7191	1.14861	0.350422	3.27779	0.00104623	0.0137204	1.86263
GLIS3	711.497	0.468653	0.143066	3.27578	0.00105369	0.0138044	1.85998
CPNE1	1657.06	0.631758	0.192879	3.27541	0.00105508	0.0138088	1.85985
DACT3	308.899	0.942811	0.287902	3.27476	0.00105751	0.0138268	1.85928
RPL4	86950.2	-0.312413	0.0954272	-3.27384	0.00106096	0.0138581	1.8583
VAMP2	523.142	0.585064	0.178817	3.27186	0.00106844	0.013928	1.85611
EIF1	22158.4	-0.331959	0.101455	-3.27198	0.00106796	0.013928	1.85611
ASAP1	6004.39	0.385315	0.11785	3.26954	0.00107721	0.0140145	1.85342
ZFP946	124.977	-0.820554	0.25096	-3.26966	0.00107678	0.0140145	1.85342
NXF3	1061.37	-0.572441	0.175123	-3.2688	0.00108005	0.0140375	1.85271
BBX	4225.26	0.382511	0.117052	3.26788	0.00108355	0.0140689	1.85174
TXNDC11	690.47	0.475435	0.145508	3.26742	0.00108534	0.0140782	1.85145
TSHZ1	2149.75	0.435684	0.133581	3.26158	0.00110793	0.014357	1.84294
ALDH7A1	607.978	-0.476025	0.14601	-3.26021	0.00111329	0.0144122	1.84127
EMD	1152.04	0.540194	0.165724	3.25959	0.00111573	0.0144296	1.84075
SMIM11	1153.32	0.556638	0.170836	3.25831	0.00112078	0.0144807	1.83921
SOCS3	1293.44	0.51381	0.157757	3.25698	0.00112605	0.0144894	1.83895
CLCN3	2743.33	-0.412877	0.126738	-3.25773	0.00112308	0.0144894	1.83895
CSTF2T	1959.95	-0.488746	0.150071	-3.25677	0.00112686	0.0144894	1.83895
LURAP1L	166	-0.77403	0.23767	-3.25674	0.00112699	0.0144894	1.83895
SPATA13	15.9156	-2.13346	0.654932	-3.25753	0.00112387	0.0144894	1.83895
SH2D3C	100.965	0.883869	0.271554	3.25485	0.00113452	0.0145719	1.83648
LETMD1	92.6196	0.900608	0.276819	3.25342	0.00114027	0.0146314	1.83471
TFDP2	1057.79	0.437764	0.134622	3.25181	0.00114672	0.0146998	1.83269
1700012B09RIK	2724.43	0.6389	0.196562	3.25037	0.00115254	0.0147599	1.83092
FAM120C	222.952	-0.604279	0.186032	-3.24825	0.00116119	0.0148562	1.82809
GSTP2	8.22478	-3.1467	0.96884	-3.24791	0.00116257	0.0148594	1.828
KCNK5	92.9592	0.985653	0.303646	3.24606	0.00117016	0.0149272	1.82602
ZNRF1	2471.56	0.379628	0.116943	3.24626	0.00116931	0.0149272	1.82602
SLC39A3	354.401	-0.556645	0.171533	-3.24511	0.00117404	0.0149621	1.82501
GUSB	578.219	-0.636915	0.196359	-3.24362	0.00118021	0.0150262	1.82315
APLN	507.759	0.656287	0.202369	3.24302	0.00118271	0.0150433	1.82266
USP53	338.338	-0.558336	0.17232	-3.24011	0.00119485	0.015183	1.81864
DEFB41	6.69607	4.49587	1.38813	3.23879	0.00120038	0.0152386	1.81706
FAM179B	2214.33	-0.533926	0.164889	-3.2381	0.00120328	0.0152605	1.81643
BBS4	338.384	-0.665546	0.20584	-3.23331	0.00122363	0.0155036	1.80957
GALNT1	4421.07	0.392015	0.121428	3.22837	0.001245	0.0157591	1.80247
COMMD7	785.211	0.42906	0.132934	3.22763	0.00124821	0.0157694	1.80219
AP1S2	1382.44	0.417201	0.129256	3.22772	0.00124781	0.0157694	1.80219
EDA2R	3684.02	0.389115	0.120571	3.22726	0.00124981	0.0157741	1.80206
PTPRG	1477.93	-0.460618	0.142739	-3.22699	0.00125099	0.0157741	1.80206
PHYHD1	922.608	-0.506303	0.156914	-3.22663	0.00125257	0.0157788	1.80193
TPBG	2218.42	0.371262	0.115087	3.22594	0.0012556	0.0158017	1.80129
GM2012	6.01643	-4.27422	1.32527	-3.22517	0.00125898	0.015829	1.80055
GM6634	574.34	-0.565838	0.175561	-3.22302	0.00126847	0.0159331	1.7977
SOCS1	358.931	0.683474	0.21212	3.22211	0.00127249	0.0159683	1.79674
ANGPTL2	8938.92	0.421483	0.130848	3.22116	0.00127672	0.016006	1.79572
RRM1	6817.13	0.359789	0.111712	3.22069	0.00127885	0.0160174	1.79541
TNFRSF1A	4165.19	0.40388	0.125518	3.21772	0.00129214	0.0161684	1.79133
TGFBI	343.509	0.630531	0.196041	3.21633	0.00129842	0.0161738	1.79119
SEPN1	1617.64	0.495687	0.154108	3.21648	0.00129772	0.0161738	1.79119
RP2	1048.17	0.433205	0.134664	3.21693	0.0012957	0.0161738	1.79119
PRC1	6941.97	0.363653	0.113031	3.2173	0.00129402	0.0161738	1.79119
E2F6	481.099	-0.516402	0.16056	-3.21626	0.00129874	0.0161738	1.79119
TMEM86A	110.847	0.845025	0.262798	3.21549	0.0013022	0.0162014	1.79045
EPN3	8.57071	-3.86598	1.20267	-3.2145	0.00130672	0.0162422	1.78935
DMRTC2	7.04724	-3.70404	1.15325	-3.21182	0.00131898	0.0163792	1.78571
UBLCP1	1095.05	-0.504585	0.157119	-3.21148	0.00132052	0.0163827	1.78561
ELOVL6	1359.52	0.414159	0.128988	3.21082	0.00132357	0.0163844	1.78557
HMG20A	1351.55	-0.422429	0.131572	-3.21064	0.00132441	0.0163844	1.78557
RSBN1	2250.19	-0.492211	0.153306	-3.21064	0.0013244	0.0163844	1.78557
PPA1	3123.59	-0.480497	0.149683	-3.2101	0.0013269	0.0163998	1.78516
TWF2	676.085	0.471406	0.147119	3.20424	0.00135418	0.0167054	1.77714
SMO	2767.03	0.412135	0.128614	3.20443	0.00135331	0.0167054	1.77714
SNAPC1	1496.06	-0.422472	0.131868	-3.20374	0.00135653	0.0167186	1.7768
MMP19	2074.98	0.419932	0.13114	3.20216	0.00136401	0.016795	1.77482
NUS1	3508.32	-0.375798	0.117394	-3.20117	0.00136873	0.0168373	1.77373
EFNA4	208.523	0.60522	0.189126	3.20009	0.00137386	0.0168688	1.77292
DPY19L3	505.344	-0.578076	0.18063	-3.20034	0.00137267	0.0168688	1.77292
GIT1	3419	0.411805	0.128789	3.19752	0.00138617	0.0170039	1.76945
SH3YL1	157.397	-0.703277	0.220071	-3.19568	0.001395	0.0170962	1.7671
PAIP2	4804.14	-0.346111	0.108422	-3.19225	0.00141171	0.0172848	1.76233
C4B	398.44	1.72599	0.540781	3.19167	0.00141455	0.0173035	1.76187
PRADC1	210.949	0.753432	0.236271	3.18885	0.0014284	0.0174565	1.75804
CXX1B	203.829	0.758203	0.237802	3.18838	0.00143073	0.0174688	1.75774
D630029K05RIK	40.9607	1.49198	0.468089	3.18738	0.00143568	0.017513	1.75664
GPR146	658.542	0.572329	0.179676	3.18533	0.00144587	0.0175808	1.75496
CTSL	120195	0.352987	0.110831	3.18492	0.00144796	0.0175808	1.75496
ZDHHC6	2631.69	-0.341953	0.107365	-3.18496	0.00144773	0.0175808	1.75496
RIOK3	2944.79	-0.395153	0.12404	-3.1857	0.00144404	0.0175808	1.75496
HECTD2	1760.86	-0.437622	0.137402	-3.18497	0.0014477	0.0175808	1.75496
AKR1C14	9.11878	-3.14358	0.98713	-3.18457	0.0014497	0.0175856	1.75484
PISD-PS2	598.472	-0.643207	0.202008	-3.18406	0.00145223	0.0176	1.75449
CDSN	4647.69	-0.683111	0.21458	-3.18348	0.00145515	0.0176191	1.75402
ORAI1	256.51	0.594389	0.186843	3.18122	0.00146656	0.0177245	1.75143
CSNK1A1	6781.51	-0.501959	0.157777	-3.18145	0.00146541	0.0177245	1.75143
PXT1	9.3338	-4.20788	1.32319	-3.18011	0.0014722	0.0177763	1.75016
RNF182	200.707	0.809829	0.25475	3.17892	0.00147824	0.0178328	1.74878
FBXO30	768.012	-0.577125	0.181795	-3.17458	0.00150052	0.018085	1.74268
PRKCI	2572.98	-0.510219	0.160859	-3.17184	0.00151475	0.0182397	1.73898
ETF1	5519.61	-0.388444	0.122548	-3.16973	0.00152579	0.0183558	1.73623
TLE4	295.944	-0.625965	0.197619	-3.16753	0.00153738	0.0184781	1.73334
METTL4	336.857	-0.628962	0.198684	-3.16565	0.00154737	0.0185812	1.73093
TTYH3	268.521	0.665385	0.21024	3.16488	0.00155145	0.0185962	1.73058
ANKHD1	2051.19	-0.439205	0.138763	-3.16515	0.00155004	0.0185962	1.73058
UPF3B	2089.75	0.427582	0.135126	3.16432	0.00155444	0.0185979	1.73054
CARKD	1650.84	0.384238	0.121419	3.16456	0.00155317	0.0185979	1.73054
TMEM50B	901.268	0.507144	0.160312	3.16348	0.00155894	0.0186348	1.72968
WISP2	53.7831	1.31303	0.415322	3.16146	0.00156978	0.0187213	1.72766
H2-M3	1672.02	0.506099	0.160098	3.16118	0.00157132	0.0187213	1.72766
PGM3	574.224	0.49189	0.155622	3.16081	0.00157332	0.0187213	1.72766
ZFP651	947.335	0.446837	0.141355	3.1611	0.00157177	0.0187213	1.72766
PLS3	12826.1	0.39676	0.12552	3.16093	0.00157267	0.0187213	1.72766
PPL	12.5181	-2.40927	0.762378	-3.1602	0.0015766	0.0187432	1.72716
PHYH	2223.83	0.498817	0.157899	3.15908	0.00158268	0.0187985	1.72588
DCTN4	1812.17	-0.464924	0.147199	-3.15848	0.00158595	0.0188203	1.72537
TNFRSF21	141.083	0.769651	0.243864	3.15607	0.00159911	0.0189421	1.72257
FAM134A	1306.7	0.494903	0.156799	3.15629	0.00159792	0.0189421	1.72257
DYM	848.055	-0.430104	0.136295	-3.1557	0.00160115	0.0189492	1.72241
NAPB	230.156	-0.635891	0.201577	-3.15457	0.00160734	0.0190052	1.72113
ETL4	1602.69	-0.428206	0.13583	-3.15252	0.0016187	0.0191223	1.71846
TM2D2	811.133	0.470938	0.149499	3.15011	0.00163209	0.0192631	1.71527
TGFBR3	3399.68	0.362339	0.115057	3.14922	0.00163709	0.0193047	1.71434
BTBD1	3538.19	0.325097	0.103258	3.1484	0.00164165	0.0193411	1.71352
TNS2	2373.48	0.544858	0.173108	3.1475	0.00164672	0.0193833	1.71257
CDCA3	2228.68	0.408116	0.129712	3.14633	0.00165331	0.0194435	1.71123
PTGES	2673.66	0.425386	0.135285	3.14436	0.00166452	0.0195578	1.70868
YPEL5	2980.37	-0.370966	0.117997	-3.14386	0.00166734	0.0195733	1.70834
RGMB	1123.79	0.396453	0.12627	3.13974	0.00169099	0.0198332	1.70261
ADD2	5.61742	3.97107	1.26529	3.13846	0.0016984	0.019849	1.70226
MRPL24	1414.34	-0.383641	0.12223	-3.13868	0.00169713	0.019849	1.70226
PPCDC	678.995	-0.45124	0.143744	-3.13919	0.00169418	0.019849	1.70226
TRMT11	707.127	-0.464104	0.147873	-3.13852	0.00169801	0.019849	1.70226
CCND3	1882.94	0.512592	0.163404	3.13697	0.00170705	0.0199138	1.70085
MAP1A	818.284	-0.498615	0.158947	-3.13699	0.00170692	0.0199138	1.70085
ANKRD55	579.422	-0.577729	0.184183	-3.13672	0.0017085	0.0199138	1.70085
JPX	99.3356	0.802772	0.256009	3.13572	0.00171432	0.0199638	1.69976
ARPIN	1613.96	0.41106	0.131145	3.1344	0.00172209	0.0200365	1.69818
FAM50A	2848.32	0.481689	0.153778	3.13236	0.00173407	0.020158	1.69555
HSPA14	2118.45	0.340962	0.108909	3.13069	0.00174396	0.020255	1.69347
HERC4	2453.45	-0.402524	0.128593	-3.13022	0.00174674	0.0202693	1.69316
INPP5D	12.9589	2.30766	0.737435	3.1293	0.00175222	0.0203149	1.69219
ACAP1	96.1666	0.844044	0.269826	3.12811	0.00175934	0.0203794	1.69081
DCPS	757.141	-0.516449	0.165213	-3.12597	0.00177222	0.0205104	1.68803
NOL10	2462.53	-0.436284	0.13965	-3.12412	0.00178339	0.0206215	1.68568
CAPN1	1497.18	0.503579	0.161242	3.12313	0.00178941	0.0206729	1.6846
NIT2	782.897	0.485432	0.155567	3.1204	0.00180607	0.020847	1.68096
ESR1	112.863	-0.841341	0.269669	-3.1199	0.00180913	0.020864	1.6806
ZMYND19	1688.97	0.411902	0.13212	3.11765	0.001823	0.0209869	1.67805
FAS	170.062	-0.767599	0.246231	-3.11739	0.0018246	0.0209869	1.67805
TDRD9	48.4101	-1.21514	0.389743	-3.11779	0.00182209	0.0209869	1.67805
STAG2	5670.48	0.383715	0.123198	3.11461	0.00184188	0.0211671	1.67434
IQSEC1	469.579	0.511305	0.164244	3.11307	0.0018515	0.0212589	1.67246
RASSF2	8.20825	-3.23019	1.03785	-3.11237	0.00185589	0.0212907	1.67181
RAB3A	318.727	0.654468	0.21044	3.10999	0.00187091	0.0214443	1.66869
MAP9	249.517	-0.566816	0.182279	-3.1096	0.00187338	0.0214538	1.66849
TMCC2	626.369	0.546228	0.175675	3.1093	0.00187529	0.0214569	1.66843
POLD2	1096.4	0.496676	0.159777	3.10855	0.00188009	0.0214931	1.6677
RNF13	3905.06	-0.504595	0.16234	-3.10825	0.00188197	0.0214958	1.66765
NEAT1	10100.6	-0.356137	0.11461	-3.10739	0.00188746	0.0215397	1.66676
SPCS1	1593.77	-0.387712	0.124901	-3.10417	0.00190816	0.021738	1.66278
TRUB1	628.219	-0.466901	0.150409	-3.10421	0.0019079	0.021738	1.66278
PDPN	17355.2	0.40078	0.129138	3.1035	0.00191244	0.0217679	1.66218
VPS4A	1650.41	0.34883	0.112421	3.10288	0.00191648	0.0217949	1.66164
PIGB	110.449	-0.938662	0.302579	-3.1022	0.00192086	0.0218258	1.66103
KRT7	5.65555	-4.11919	1.32819	-3.10136	0.00192632	0.021869	1.66017
CWC27	1210.53	-0.377803	0.121845	-3.10069	0.00193068	0.0218995	1.65957
PPP2R3A	1604.6	0.374522	0.120825	3.0997	0.00193719	0.0219543	1.65848
HSF1	1928.56	0.377643	0.121943	3.09688	0.00195572	0.0221451	1.65472
ARHGEF10	1125.6	0.380662	0.122968	3.09562	0.001964	0.0221881	1.65388
BCLAF1	5831.81	-0.352659	0.113923	-3.0956	0.00196416	0.0221881	1.65388
DDIT3	13320.3	-0.427265	0.138026	-3.09553	0.0019646	0.0221881	1.65388
IFIT3	159.466	-0.77137	0.249217	-3.09518	0.00196695	0.0221956	1.65373
ADM	675.244	-0.52366	0.169248	-3.09404	0.00197449	0.0222614	1.65245
LATS1	1884.11	-0.446641	0.144387	-3.09337	0.00197896	0.0222927	1.65184
ACP1	1375.74	-0.518402	0.167727	-3.09076	0.00199648	0.0224707	1.64838
CACNB3	1777.34	0.393101	0.127209	3.09021	0.00200014	0.0224925	1.64796
CD2AP	5599.18	-0.385995	0.124975	-3.08856	0.00201126	0.0225982	1.64593
MTHFSL	364.956	0.654768	0.212069	3.08752	0.00201835	0.022639	1.64514
TUBA1A	3503.84	0.46023	0.149058	3.08759	0.00201784	0.022639	1.64514
COPG1	4966.65	0.330683	0.107132	3.08668	0.00202404	0.0226834	1.64429
TSPAN6	321.228	0.547078	0.177264	3.08623	0.00202711	0.0226984	1.644
RRAD	45.7475	-1.44676	0.4692	-3.08346	0.00204606	0.022891	1.64034
HSD11B1	27.3196	2.0026	0.649564	3.08298	0.00204937	0.0229034	1.6401
TUBGCP2	849.531	0.411061	0.133351	3.08254	0.00205241	0.0229034	1.6401
TMEM183A	4888.17	0.329824	0.106989	3.08277	0.00205083	0.0229034	1.6401
ARHGAP12	1121.92	-0.464935	0.150865	-3.0818	0.00205751	0.0229408	1.63939
ZFP24	949.662	-0.460481	0.149505	-3.08003	0.00206979	0.0230517	1.6373
ABCA4	23.9264	-1.8468	0.599639	-3.07986	0.00207098	0.0230517	1.6373
EIF4EBP2	430.051	-0.596096	0.193588	-3.07919	0.00207561	0.0230837	1.6367
LSM14A	6278.37	-0.389633	0.126553	-3.07881	0.00207832	0.0230942	1.6365
ZFP719	645.498	-0.4256	0.138264	-3.07818	0.00208273	0.0231235	1.63595
CDC42EP1	1228.65	0.527747	0.171471	3.07777	0.00208557	0.0231355	1.63572
GALNT2	3503.9	0.331072	0.1076	3.07688	0.00209181	0.0231851	1.63479
BTC	878.931	1.62656	0.528733	3.07633	0.00209563	0.0232078	1.63437
SURF4	5073.96	0.313946	0.102128	3.07403	0.00211187	0.0233679	1.63138
NEURL1B	812.887	1.30431	0.424344	3.0737	0.0021142	0.0233739	1.63127
B4GALT3	328.379	-0.561079	0.182578	-3.0731	0.00211849	0.0234017	1.63075
FKBP3	3956.63	-0.376396	0.122517	-3.07219	0.00212497	0.0234534	1.62979
COL4A1	19509.6	0.36225	0.117952	3.07116	0.00213229	0.0235144	1.62867
SHCBP1	1773.41	0.386849	0.12602	3.06976	0.00214234	0.0235944	1.62719
CAR6	2782.33	-1.89431	0.617111	-3.06964	0.00214314	0.0235944	1.62719
ARHGEF19	292.473	0.602279	0.196285	3.06839	0.00215218	0.023674	1.62573
DLX2	203.368	0.620784	0.202364	3.06766	0.00215745	0.0236922	1.62539
RBM47	36.1304	-1.37713	0.448903	-3.06777	0.00215661	0.0236922	1.62539
ZFP758	281.038	-0.599603	0.195497	-3.06706	0.00216173	0.0237193	1.6249
PDDC1	751.365	0.432565	0.141122	3.06519	0.00217529	0.0238168	1.62312
FYN	2371.62	-0.413861	0.135013	-3.06535	0.00217418	0.0238168	1.62312
FLT3L	230.931	-0.647158	0.211139	-3.06509	0.00217608	0.0238168	1.62312
CSNK1G1	1251.93	-0.375722	0.122651	-3.06334	0.00218878	0.0239359	1.62095
SLC5A3	6506.6	0.55983	0.182777	3.06291	0.00219196	0.0239507	1.62068
NEXN	198.582	0.682279	0.222899	3.06093	0.00220653	0.0240442	1.61899
AHCYL1	5330.75	-0.449508	0.146849	-3.06102	0.00220584	0.0240442	1.61899
ABCC4	783.708	-0.525413	0.171644	-3.06105	0.00220561	0.0240442	1.61899
ANO4	3.68416	-5.10533	1.668	-3.06075	0.00220786	0.0240442	1.61899
DCP2	1143.74	-0.405967	0.132686	-3.0596	0.00221636	0.0241167	1.61768
DSCR3	871.072	0.388058	0.126867	3.05878	0.0022224	0.0241573	1.61695
SNHG1	8592.91	-0.374572	0.122465	-3.05859	0.00222378	0.0241573	1.61695
GABRE	23.8921	1.6272	0.532824	3.05392	0.00225869	0.024496	1.6109
SMIM15	3167.71	-0.528189	0.172947	-3.05405	0.00225776	0.024496	1.6109
KNSTRN	2560.45	0.330177	0.108158	3.05273	0.00226771	0.0245734	1.60953
HTR2C	3.21332	-5.87334	1.92425	-3.05227	0.00227116	0.0245904	1.60923
NQO2	1406.07	-0.409356	0.134137	-3.05178	0.0022749	0.0246107	1.60888
NRBF2	490.239	-0.533695	0.174902	-3.0514	0.00227778	0.0246214	1.60869
PTPN2	2210.37	-0.336979	0.110462	-3.05064	0.00228353	0.0246391	1.60837
1110059E24RIK	2463.08	-0.460132	0.150836	-3.05054	0.00228427	0.0246391	1.60837
1810032O08RIK	804.777	-0.542445	0.177839	-3.05019	0.00228694	0.0246391	1.60837
SPAG1	274.967	-0.614054	0.201307	-3.05033	0.0022859	0.0246391	1.60837
TXNDC5	5025.39	0.33637	0.110296	3.04969	0.00229074	0.0246598	1.60801
SLC25A5	10457.9	0.316308	0.103785	3.04771	0.00230589	0.0248025	1.6055
NCAM1	3.15101	-5.89787	1.93542	-3.04733	0.00230883	0.0248137	1.60531
ZFP534	24.6841	1.56495	0.513717	3.04633	0.00231653	0.0248761	1.60422
DENND3	47.39	1.1715	0.384681	3.04539	0.00232382	0.024934	1.60321
L3MBTL3	506.123	-0.531894	0.174724	-3.04419	0.00233308	0.0250128	1.60184
COL6A2	99.3128	1.15805	0.380505	3.04345	0.00233879	0.0250536	1.60113
CAPN5	424.422	0.535898	0.176206	3.04132	0.00235542	0.0252111	1.59841
RANGAP1	4734.85	0.338099	0.111241	3.03933	0.00237107	0.0253579	1.59589
TRIM59	2523.47	-0.471269	0.155077	-3.03894	0.00237412	0.0253698	1.59568
ZFP72	151.863	-0.715245	0.235482	-3.03736	0.00238659	0.0254822	1.59376
DARS2	870.172	-0.393338	0.129531	-3.03663	0.00239243	0.0255237	1.59306
OCRL	1582.01	0.351891	0.115897	3.03624	0.0023955	0.0255358	1.59285
SESN2	962.535	-0.450195	0.148335	-3.035	0.00240538	0.0256202	1.59142
ZFP512B	93.3941	-0.806264	0.265678	-3.03475	0.00240737	0.0256207	1.59141
MYCBP	625.736	0.530683	0.174939	3.03353	0.00241708	0.0256981	1.5901
DOT1L	743.861	-0.476454	0.157085	-3.0331	0.00242054	0.0256981	1.5901
CAAP1	769.407	-0.5182	0.170844	-3.03317	0.00241998	0.0256981	1.5901
ZFHX2	256.431	-0.629633	0.207663	-3.032	0.00242942	0.0257715	1.58886
CD28	27.5034	-1.58144	0.52179	-3.03081	0.00243901	0.0258523	1.5875
TREM2	44.0237	1.38658	0.4578	3.0288	0.00245526	0.0260035	1.58497
SLC41A3	144.535	-0.71736	0.236911	-3.02797	0.00246204	0.0260543	1.58412
PRPS1	489.989	0.569355	0.18817	3.02574	0.00248025	0.0262258	1.58127
LDHB	20.0017	-2.07894	0.687303	-3.02478	0.00248811	0.0262876	1.58025
PLBD2	3187.11	0.466092	0.154128	3.02406	0.00249409	0.0263085	1.5799
PLEKHM2	1418.65	0.430391	0.142321	3.02408	0.0024939	0.0263085	1.5799
TANGO2	291.748	0.555071	0.183596	3.02332	0.00250014	0.026351	1.5792
CFAP45	5.83028	3.92789	1.3	3.02146	0.00251562	0.0264736	1.57719
GATAD2A	2079.93	0.352987	0.116837	3.02119	0.00251784	0.0264736	1.57719
HIF1A	4485.68	-0.645846	0.213765	-3.02129	0.00251699	0.0264736	1.57719
PTGR1	146.004	0.647909	0.214529	3.02014	0.00252657	0.0264805	1.57707
TRMT1L	2156.69	-0.339337	0.112352	-3.0203	0.00252526	0.0264805	1.57707
AU041133	220.093	-0.611977	0.202609	-3.02048	0.00252372	0.0264805	1.57707
ATP2A3	104.321	-1.39934	0.46323	-3.02084	0.00252072	0.0264805	1.57707
FAAH	42.5543	1.27337	0.421692	3.01966	0.00253062	0.0265018	1.57673
CCL25	316.023	0.521866	0.172924	3.01789	0.00254541	0.0266113	1.57493
HDAC7	3231.42	0.454781	0.150699	3.01782	0.00254601	0.0266113	1.57493
ITGB3BP	664.45	-0.448434	0.148602	-3.01768	0.00254718	0.0266113	1.57493
LITAF	3170.87	0.406868	0.134885	3.01641	0.00255789	0.0266909	1.57364
LARS	6069.75	-0.420932	0.139553	-3.01629	0.00255887	0.0266909	1.57364
PRR32	14.7665	-2.27084	0.753059	-3.01549	0.00256562	0.02674	1.57284
FLNA	8765.63	0.370451	0.122876	3.01484	0.00257117	0.0267702	1.57235
DENND4A	1541.27	-0.569042	0.188758	-3.01467	0.0025726	0.0267702	1.57235
NR2F6	553.46	0.50345	0.167098	3.01291	0.00258759	0.0269048	1.57017
RNF128	9.89748	-2.55635	0.848588	-3.01248	0.00259123	0.0269213	1.5699
DIRC2	761.41	0.395602	0.131339	3.01205	0.00259486	0.0269376	1.56964
UBE2C	7364.13	0.523547	0.173841	3.01165	0.00259832	0.0269522	1.56941
SNX6	2692.72	-0.531494	0.176502	-3.01126	0.00260164	0.0269653	1.56919
GM12657	282.902	0.941928	0.312866	3.01064	0.00260697	0.0269778	1.56899
RANGRF	103.07	-0.947345	0.314647	-3.01082	0.00260544	0.0269778	1.56899
PIK3R1	2162.54	0.372411	0.123882	3.00618	0.00264551	0.027355	1.56296
ACSF2	397.154	0.489102	0.162736	3.00549	0.00265156	0.0273591	1.5629
CEP162	747.053	-0.413696	0.137635	-3.00574	0.00264932	0.0273591	1.5629
CEP57L1	362.147	-0.508765	0.169283	-3.00542	0.00265217	0.0273591	1.5629
MPP5	2069.04	-0.495967	0.165103	-3.00398	0.00266476	0.0274674	1.56118
MAGED2	420.015	0.489503	0.163009	3.00292	0.00267407	0.0275416	1.56001
NCKAP1L	8.07065	3.58975	1.1957	3.00222	0.00268016	0.0275827	1.55936
NEK2	1774.81	0.351039	0.116968	3.00116	0.00268949	0.0276353	1.55854
SYPL	4698.02	-0.489679	0.163154	-3.00132	0.0026881	0.0276353	1.55854
MED12	1246.01	0.361377	0.120461	2.99994	0.00270031	0.0277247	1.55713
FMNL2	3828.61	0.355581	0.118558	2.99922	0.00270673	0.0277689	1.55644
FAM8A1	232.241	-0.699829	0.23336	-2.99892	0.00270938	0.0277743	1.55636
USE1	2282.43	0.363349	0.12128	2.99597	0.00273576	0.0280228	1.55249
AW209491	561.554	-0.474067	0.158266	-2.99538	0.00274105	0.0280551	1.55199
CAV2	13342.6	0.368521	0.123064	2.99454	0.00274857	0.0281101	1.55114
WDR20	971.889	-0.472201	0.15776	-2.99316	0.00276109	0.0282161	1.5495
RPS21	32464.3	0.612913	0.204788	2.99292	0.00276325	0.0282161	1.5495
DNMT3B	11.9677	-2.18353	0.729693	-2.9924	0.00276798	0.0282424	1.5491
CD47	3169.36	0.381511	0.127507	2.99207	0.00277093	0.0282505	1.54897
BID	1256.96	-0.437523	0.146269	-2.99121	0.00277871	0.0283078	1.54809
ZFP62	2316.18	-0.394799	0.132031	-2.9902	0.00278795	0.0283799	1.54699
DCN	7.08001	3.80836	1.27559	2.98556	0.00283059	0.0287916	1.54073
LRIF1	1902.31	-0.464707	0.155699	-2.98466	0.00283896	0.0288501	1.53985
STAC3	118.456	-0.765861	0.256616	-2.98447	0.00284075	0.0288501	1.53985
PI16	219.13	0.924315	0.31005	2.98118	0.0028714	0.0291388	1.53553
ANGPT2	669.442	0.565564	0.189926	2.97781	0.00290313	0.0293937	1.53175
PPDPF	1392.99	0.422521	0.14189	2.9778	0.00290325	0.0293937	1.53175
MASTL	1308.36	0.418804	0.140642	2.9778	0.00290323	0.0293937	1.53175
DSN1	872.553	0.481457	0.161739	2.97676	0.0029131	0.029448	1.53094
ARNTL	278.059	-0.567093	0.190502	-2.97683	0.00291244	0.029448	1.53094
SHF	402.732	0.515339	0.173164	2.97602	0.00292019	0.0294969	1.53022
YAF2	3520.65	0.363386	0.12215	2.97492	0.00293069	0.0295574	1.52933
CD44	18207.7	0.308665	0.10375	2.97508	0.00292912	0.0295574	1.52933
NFIX	4490.97	0.329563	0.110803	2.97431	0.00293651	0.0295933	1.52881
GM9833	221.754	-0.770639	0.259164	-2.97356	0.00294369	0.0296428	1.52808
PDIA6	21688.5	-0.37212	0.125198	-2.97225	0.00295626	0.0297465	1.52656
KLHL15	164.568	0.638721	0.215027	2.97042	0.00297398	0.0299018	1.5243
SPIRE1	1313.69	-0.346421	0.116675	-2.9691	0.00298677	0.0300074	1.52277
NCOA7	336.857	-0.516277	0.173926	-2.96837	0.00299383	0.0300553	1.52208
F3	1535.42	-0.397175	0.133902	-2.96617	0.00301537	0.0302484	1.5193
ZFP319	389.354	0.52248	0.17621	2.9651	0.00302587	0.0302845	1.51878
NTMT1	799.86	0.413468	0.139467	2.96462	0.00303053	0.0302845	1.51878
FNBP1L	2771.62	-0.441713	0.148983	-2.96485	0.00302828	0.0302845	1.51878
GCLM	5082.53	-0.449068	0.151469	-2.96476	0.00302923	0.0302845	1.51878
PCDHB14	32.1695	-1.31309	0.442891	-2.96481	0.00302873	0.0302845	1.51878
CFL2	10644.7	-0.402769	0.135924	-2.96321	0.00304453	0.0304012	1.51711
CENPU	602.371	0.512121	0.172887	2.96217	0.00305479	0.0304377	1.51659
MTPN	10546.5	-0.49182	0.166036	-2.96213	0.00305515	0.0304377	1.51659
CHML	478.83	-0.651127	0.219805	-2.9623	0.00305351	0.0304377	1.51659
PPP1R9B	3159.45	0.470176	0.158931	2.95836	0.00309283	0.0306868	1.51305
FAM171A1	962.221	0.384006	0.12981	2.95822	0.00309422	0.0306868	1.51305
ATE1	1299.54	-0.384397	0.129918	-2.95878	0.00308859	0.0306868	1.51305
ENTPD5	689.225	-0.415335	0.140347	-2.95935	0.00308287	0.0306868	1.51305
OTUB2	205.432	-0.633487	0.214096	-2.95889	0.0030875	0.0306868	1.51305
DMD	3.1224	-5.75866	1.94663	-2.95828	0.00309365	0.0306868	1.51305
EID1	4048.19	-0.352158	0.119059	-2.95786	0.00309784	0.0306995	1.51287
SPN	631.96	0.453835	0.153453	2.95749	0.00310153	0.0307129	1.51268
ENKD1	844.855	0.438426	0.148261	2.95713	0.00310521	0.0307261	1.51249
IGFBP6	2124.13	0.529836	0.179205	2.9566	0.00311056	0.0307448	1.51223
ATHL1	447.899	0.480615	0.162589	2.95601	0.00311649	0.0307448	1.51223
GOT1	3359.26	-0.328359	0.111076	-2.95616	0.00311498	0.0307448	1.51223
TMPRSS11F	16.3286	-2.8046	0.948692	-2.95628	0.00311376	0.0307448	1.51223
DR1	3843.26	-0.490329	0.165958	-2.95454	0.00313134	0.0308681	1.51049
NCS1	1080.45	0.410511	0.139154	2.95004	0.00317736	0.0312982	1.50448
TONSL	335.956	0.497162	0.168721	2.94665	0.00321242	0.0315523	1.50097
RACGAP1	6009.13	0.333641	0.113229	2.94661	0.00321279	0.0315523	1.50097
SQSTM1	35415.6	-0.330126	0.112019	-2.94705	0.00320819	0.0315523	1.50097
FIG4	508.069	-0.438327	0.148732	-2.9471	0.00320772	0.0315523	1.50097
TAF7	793.094	-0.463747	0.157443	-2.94549	0.00322442	0.0316427	1.49973
TRAPPC2	228.318	0.685753	0.232996	2.9432	0.00324844	0.0318546	1.49683
ATG10	296.889	-0.579406	0.19697	-2.9416	0.00326526	0.0319956	1.49491
CCNB1	3424.34	0.342741	0.116616	2.93907	0.003292	0.0322336	1.49169
RAP2C	2161.32	0.401731	0.136743	2.93786	0.0033049	0.0323116	1.49064
GBE1	881.83	-0.548714	0.186761	-2.93806	0.00330277	0.0323116	1.49064
BC005537	2615.14	-0.569489	0.193885	-2.93724	0.00331144	0.0323514	1.49011
AIM1	987.761	-0.443091	0.150939	-2.93557	0.00332939	0.0325025	1.48808
OSTN	59.8105	-1.13753	0.387745	-2.9337	0.00334944	0.0326739	1.4858
RAB5A	4664.56	-0.530862	0.18098	-2.93326	0.00335424	0.0326964	1.4855
RPS3	78670.9	0.47178	0.160891	2.93229	0.00336471	0.0327011	1.48544
ULK1	695.528	0.429147	0.146352	2.93229	0.00336471	0.0327011	1.48544
CABIN1	1672.73	-0.33236	0.113332	-2.93261	0.00336123	0.0327011	1.48544
PFDN1	2953.72	-0.342858	0.116923	-2.93235	0.00336413	0.0327011	1.48544
EPHB2	421.623	0.456854	0.155859	2.93121	0.00337644	0.0327765	1.48444
IDH2	6164.32	0.302344	0.103167	2.93064	0.00338268	0.0327765	1.48444
SLC35A1	742.101	-0.401206	0.13689	-2.93087	0.00338019	0.0327765	1.48444
ACYP1	1910.95	-0.432595	0.147622	-2.93043	0.00338498	0.0327765	1.48444
MEIS3	57.1122	-1.0833	0.369623	-2.93082	0.00338072	0.0327765	1.48444
METRNL	401.274	0.559306	0.19093	2.92937	0.00339649	0.0328449	1.48353
ZFP36L2	6175.2	-0.587513	0.200563	-2.92932	0.00339706	0.0328449	1.48353
SEMA3F	109.493	0.736813	0.251607	2.92843	0.0034068	0.0329148	1.48261
ST3GAL2	1012.99	0.426222	0.145603	2.92728	0.00341943	0.0329271	1.48245
SUCO	2178.09	-0.343869	0.117459	-2.92757	0.00341624	0.0329271	1.48245
RHOQ	3878.03	-0.383911	0.131135	-2.92761	0.00341578	0.0329271	1.48245
BCAS2	2982.96	-0.452968	0.154746	-2.92717	0.00342064	0.0329271	1.48245
RNGTT	931.41	-0.531831	0.181648	-2.9278	0.00341365	0.0329271	1.48245
1110008P14RIK	2235.42	0.663206	0.226671	2.92585	0.00343519	0.0329788	1.48177
PAK2	3984.93	0.348758	0.119175	2.92643	0.00342881	0.0329788	1.48177
THYN1	2365.44	-0.323848	0.110686	-2.92583	0.00343536	0.0329788	1.48177
ERO1L	6078.63	-0.517074	0.176731	-2.92577	0.00343607	0.0329788	1.48177
ENPP2	108.321	-1.19495	0.408622	-2.92434	0.00345192	0.0331066	1.48009
CORO2A	80.2652	1.20141	0.410948	2.9235	0.00346125	0.0331667	1.4793
PPID	5165.15	-0.338422	0.115775	-2.92309	0.00346578	0.0331667	1.4793
LRP11	434.089	-0.457301	0.156436	-2.92325	0.00346399	0.0331667	1.4793
CFAP69	295.315	-0.575901	0.197108	-2.92176	0.00348064	0.0332846	1.47776
ZEB2OS	85.7622	0.902128	0.308795	2.92145	0.00348407	0.0332931	1.47765
MMP1B	35.5745	4.2365	1.45053	2.92066	0.00349292	0.0333533	1.47686
GCH1	253.855	-0.541719	0.185641	-2.91811	0.00352164	0.0336031	1.47362
WDR33	1765.16	-0.357318	0.122465	-2.91772	0.003526	0.0336202	1.4734
KLHL20	763.587	-0.405576	0.139059	-2.91656	0.00353913	0.0336963	1.47242
TRIP4	772.239	-0.405691	0.139094	-2.91666	0.00353798	0.0336963	1.47242
AICDA	10.2225	-2.49107	0.854226	-2.91618	0.0035435	0.0337135	1.4722
AIFM1	2207.45	0.33232	0.114041	2.91404	0.00356789	0.0339208	1.46953
ZFP954	511.669	0.424576	0.145724	2.91355	0.00357344	0.033949	1.46917
MFAP5	138.664	-0.831165	0.285436	-2.91191	0.00359225	0.034103	1.46721
YPEL1	84.4255	0.878873	0.301901	2.91113	0.00360123	0.0341635	1.46644
PINK1	1846.24	0.446395	0.153375	2.91047	0.00360884	0.0342109	1.46584
ARHGAP5	1666.17	-0.545718	0.187684	-2.90764	0.00364172	0.0344976	1.46221
CHIC1	817.485	0.387639	0.133339	2.90716	0.00364723	0.0345248	1.46187
MNDAL	1860.31	-0.416465	0.143331	-2.90562	0.00366526	0.0346704	1.46004
BRD3	2020.93	0.362845	0.124931	2.90435	0.00368015	0.0347862	1.45859
1110002L01RIK	1167.96	-0.401458	0.138246	-2.90395	0.00368492	0.0348062	1.45834
TLR3	154.668	-0.696481	0.24003	-2.90165	0.00371205	0.0350372	1.45547
2023-09-07	12174.3	-0.460158	0.158666	-2.90016	0.00372973	0.0351534	1.45403
AW554918	435.052	-0.469748	0.161966	-2.90029	0.00372819	0.0351534	1.45403
PAFAH2	355.912	-0.490375	0.16915	-2.89905	0.00374291	0.0352523	1.45281
MCC	1152.75	-0.45703	0.157663	-2.89877	0.00374624	0.0352582	1.45274
CD38	6.04605	3.31911	1.14528	2.89808	0.00375451	0.0352601	1.45272
NUP54	1354.52	-0.503287	0.173662	-2.89809	0.00375444	0.0352601	1.45272
SMIM1	43.0064	-1.19745	0.413134	-2.89845	0.00375012	0.0352601	1.45272
UBE2A	1809.45	0.405573	0.140032	2.89629	0.00377606	0.0354371	1.45054
ARFIP1	3653.67	-0.384731	0.132904	-2.8948	0.00379397	0.0355385	1.4493
ETFDH	845.916	-0.389751	0.134637	-2.89483	0.00379369	0.0355385	1.4493
CAST	4565.79	-0.411662	0.142211	-2.89472	0.003795	0.0355385	1.4493
INTU	253.033	-0.510397	0.176411	-2.89324	0.00381294	0.035681	1.44756
PBX1	2927.07	0.40047	0.13846	2.89231	0.00382415	0.0357603	1.4466
MAN2A2	2273.19	-0.367485	0.12709	-2.89154	0.00383356	0.0358227	1.44584
4930550L24RIK	15.8105	1.91535	0.662839	2.88962	0.0038571	0.0359914	1.4438
1700011E24RIK	57.3269	1.42617	0.493542	2.88965	0.00385669	0.0359914	1.4438
UBXN2B	282.658	-0.513902	0.177886	-2.88894	0.00386541	0.0360432	1.44318
AW549542	16.8038	1.95816	0.677866	2.88871	0.00386832	0.0360447	1.44316
DAP	10331.4	0.459447	0.159077	2.88821	0.00387442	0.0360759	1.44278
GNB2	6015.73	0.547877	0.189754	2.88731	0.00388557	0.0361355	1.44207
PDZD7	116.956	-0.827445	0.286587	-2.88724	0.00388634	0.0361355	1.44207
RANBP1	13609.9	0.432183	0.149738	2.88626	0.00389849	0.0362228	1.44102
SMARCD3	405.227	0.442443	0.153305	2.88603	0.00390129	0.0362231	1.44101
TTC30A1	184.979	0.599157	0.20766	2.88529	0.00391058	0.036234	1.44088
PSAP	37193.6	-0.317945	0.110195	-2.88528	0.00391064	0.036234	1.44088
RBFA	106.87	-0.794294	0.275293	-2.88527	0.00391076	0.036234	1.44088
SLC2A6	57.5847	-1.04175	0.361132	-2.88468	0.00391806	0.036276	1.44038
SYBU	715.911	-0.416475	0.144452	-2.88314	0.00393733	0.0364286	1.43856
EPS8L2	1429.46	0.415717	0.144225	2.88242	0.00394638	0.0364608	1.43817
TPI1	10954.8	-0.352805	0.122393	-2.88256	0.00394454	0.0364608	1.43817
SH2B2	313.858	0.532014	0.184617	2.88172	0.00395509	0.0364934	1.43779
LEPROTL1	2240.64	-0.32804	0.113836	-2.88169	0.00395547	0.0364934	1.43779
D5ERTD615E	84.6024	-1.03888	0.360573	-2.88119	0.00396175	0.0365256	1.4374
SLC16A3	2.84935	-5.77152	2.00393	-2.8801	0.00397543	0.036626	1.43621
CCDC6	2190.74	-0.338101	0.117412	-2.87962	0.00398157	0.0366329	1.43613
PLA2G4A	13597.6	-0.387834	0.134683	-2.8796	0.00398178	0.0366329	1.43613
IFI202B	10422.5	-0.300034	0.104245	-2.87817	0.00399989	0.0367737	1.43446
ANKRD13B	2215.12	0.400617	0.139203	2.87793	0.00400289	0.0367755	1.43444
MRPL11	2332.48	-0.340524	0.118343	-2.87742	0.00400938	0.0368093	1.43404
HMGCR	2628.68	0.392951	0.136587	2.87692	0.00401581	0.0368425	1.43365
GLIPR2	461.952	-0.554161	0.192647	-2.87656	0.00402036	0.0368585	1.43346
GLT8D2	80.408	0.976186	0.339425	2.876	0.00402756	0.0368986	1.43299
PBDC1	3025.95	0.349011	0.121382	2.87532	0.0040362	0.0369519	1.43236
GALNS	668.091	0.444667	0.154679	2.87478	0.00404315	0.0369633	1.43223
CORO1C	3431.47	0.336286	0.116987	2.87456	0.0040459	0.0369633	1.43223
ABCA2	1388.24	0.335683	0.116774	2.87465	0.00404473	0.0369633	1.43223
USP6NL	680.174	0.407563	0.141799	2.87424	0.00405004	0.0369753	1.43209
A730056A06RIK	7.84556	2.75928	0.960272	2.87343	0.00406039	0.037044	1.43128
APC	2153.55	-0.465791	0.162124	-2.87306	0.00406517	0.0370618	1.43107
SNHG5	2683.22	-0.382295	0.133084	-2.87259	0.00407122	0.0370911	1.43073
NTAN1	1017.28	0.364765	0.127025	2.87159	0.00408406	0.0371823	1.42966
LYZ2	35.2072	-1.26148	0.439587	-2.86968	0.00410886	0.037382	1.42734
KRT8	5611.99	-0.339285	0.118251	-2.8692	0.00411518	0.0374135	1.42697
CEBPD	112.956	0.916028	0.31951	2.86697	0.00414416	0.0376249	1.42452
PCDH10	1183.41	-0.386302	0.134734	-2.86715	0.00414185	0.0376249	1.42452
NXPH4	46.5603	-1.0734	0.374484	-2.86634	0.00415245	0.037674	1.42396
SGMS2	3662.62	-0.485225	0.169314	-2.86584	0.00415909	0.0377081	1.42357
TPM2	3950.96	0.406204	0.141832	2.86398	0.0041835	0.0379032	1.42132
TOR1AIP1	1537.88	-0.4077	0.142365	-2.86376	0.00418643	0.0379035	1.42132
MMD	4465.37	0.533468	0.186302	2.86345	0.0041905	0.0379142	1.4212
SERPINB6B	40.5576	-1.14018	0.398384	-2.862	0.00420977	0.0380623	1.41951
NR3C1	8821.22	-0.361858	0.12647	-2.86121	0.00422033	0.0381314	1.41872
SFXN1	2318.3	-0.349895	0.12231	-2.86072	0.00422684	0.0381639	1.41835
TIPRL	1814.62	-0.396601	0.138652	-2.8604	0.004231	0.0381752	1.41822
ZFP942	623.897	-0.501427	0.17532	-2.86007	0.00423547	0.0381892	1.41806
COX15	1366.26	-0.356994	0.124832	-2.8598	0.00423908	0.0381955	1.41799
CACYBP	10273.8	-0.307742	0.107633	-2.85917	0.00424749	0.0382449	1.41743
RFX5	628.734	-0.39326	0.137631	-2.85736	0.0042718	0.0384111	1.41554
PEX7	408.009	-0.499333	0.174743	-2.85752	0.00426964	0.0384111	1.41554
TPD52	4691.94	-0.382436	0.133872	-2.85673	0.00428026	0.0384607	1.41498
MTAP	25667.2	0.357811	0.125279	2.8561	0.00428874	0.0385105	1.41442
NCAPH	2077.98	0.342905	0.120081	2.85562	0.00429524	0.0385161	1.41436
KCNA6	3.22377	-4.93026	1.72649	-2.85565	0.00429486	0.0385161	1.41436
VMN1R42	4.34021	4.53384	1.58816	2.85477	0.00430685	0.0385937	1.41348
DRAM2	1171.8	-0.369246	0.129431	-2.85284	0.004333	0.0388015	1.41115
BCL3	164.748	0.875192	0.306848	2.8522	0.00434173	0.0388326	1.4108
SGSM3	432.496	0.457147	0.160281	2.85215	0.0043424	0.0388326	1.4108
BTBD10	1174.79	-0.377098	0.132245	-2.85152	0.00435111	0.038884	1.41023
CLTB	1097.21	0.414431	0.145391	2.85046	0.00436555	0.0389278	1.40974
MSRB3	1832.61	-0.335161	0.117588	-2.85029	0.0043679	0.0389278	1.40974
NOC3L	1491.07	-0.446744	0.156725	-2.8505	0.00436505	0.0389278	1.40974
GM15545	14.637	-2.03103	0.712553	-2.85036	0.00436696	0.0389278	1.40974
PLA2G6	680.505	0.418753	0.146941	2.8498	0.00437467	0.0389616	1.40936
TRIM33	2844.44	-0.389165	0.13657	-2.84956	0.00437795	0.0389643	1.40933
4930412O13RIK	213.112	0.614497	0.215789	2.84768	0.00440393	0.039169	1.40706
ESCO2	627.492	0.412198	0.144799	2.84668	0.00441771	0.0392648	1.406
2023-03-02	1875.88	0.460867	0.161958	2.8456	0.00443278	0.0393721	1.40481
SLC35A5	560.041	0.400346	0.140766	2.84405	0.00445435	0.0395369	1.403
NAV1	4324.65	0.309279	0.108799	2.84268	0.00447365	0.0396813	1.40141
THEM4	372.856	-0.673357	0.236904	-2.84232	0.00447862	0.0396985	1.40123
TSSC4	743.681	0.447131	0.157474	2.83939	0.00452002	0.0400384	1.39752
FAM46A	23.1539	-1.44432	0.508746	-2.83898	0.00452581	0.0400626	1.39726
RPLP2	20902.9	0.380728	0.134122	2.83868	0.00453011	0.0400736	1.39714
CHD1L	495.773	-0.488415	0.172266	-2.83524	0.00457919	0.0404531	1.39305
RAB32	438.671	-0.605353	0.213499	-2.83539	0.00457703	0.0404531	1.39305
ZFP846	291.652	-0.57139	0.201641	-2.8337	0.00460125	0.0406206	1.39125
MTPAP	1363.43	-0.330388	0.116614	-2.83318	0.00460874	0.0406593	1.39084
VGF	264.123	0.635535	0.224401	2.83215	0.00462366	0.0407635	1.38973
ZBTB25	557.41	-0.422633	0.14933	-2.8302	0.00465187	0.0409846	1.38738
RPS4X	42222.7	0.379224	0.134078	2.82839	0.00467834	0.0411902	1.38521
NOTCH4	108.894	0.713436	0.252318	2.82752	0.00469094	0.0412457	1.38462
FYB	355.54	-0.486384	0.172017	-2.82754	0.00469071	0.0412457	1.38462
WARS2	271.25	-0.526459	0.186422	-2.82402	0.00474252	0.0416712	1.38016
IFITM6	117.308	0.839384	0.297349	2.82289	0.00475922	0.0417899	1.37893
NONO	10994.8	0.303768	0.107669	2.82131	0.00478274	0.0419683	1.37708
SEC31B	76.071	-0.897809	0.318291	-2.82072	0.00479165	0.0420184	1.37656
TRIM35	928.68	-0.409889	0.145368	-2.81968	0.00480722	0.0421267	1.37544
TWISTNB	2007.31	-0.389982	0.138367	-2.81846	0.00482543	0.0422297	1.37438
RAB11FIP1	64.8706	-0.873049	0.309747	-2.81859	0.00482358	0.0422297	1.37438
VTCN1	85.1529	0.948482	0.336739	2.81667	0.00485244	0.042435	1.37228
RBM10	1915.67	0.336433	0.119452	2.81648	0.00485535	0.042435	1.37228
ZFP599	151.864	-0.63697	0.226201	-2.81595	0.00486333	0.0424763	1.37185
GSTM7	120.772	-0.969759	0.344413	-2.81569	0.00486727	0.0424824	1.37179
PDCL	1958.25	0.473128	0.168046	2.81547	0.00487064	0.0424835	1.37178
PASK	377.356	0.511772	0.181931	2.813	0.00490812	0.0427819	1.36874
CSRP1	787.655	0.599325	0.213076	2.81273	0.00491224	0.0427894	1.36866
CYP39A1	211.335	0.611604	0.21769	2.80952	0.00496157	0.0431904	1.36461
SAMD1	3112.9	0.52314	0.186299	2.80806	0.00498411	0.043329	1.36322
RNASEH2A	1153.7	0.482368	0.171772	2.80818	0.00498218	0.043329	1.36322
H2AFZ	8874.08	-0.369304	0.131644	-2.80533	0.00502647	0.0436683	1.35983
HSPA5	100656	-0.385617	0.137504	-2.8044	0.00504096	0.0437651	1.35887
EIF4E	6910.47	-0.434787	0.155099	-2.80328	0.0050586	0.0438892	1.35764
SLC12A9	431.6	0.455589	0.162538	2.80296	0.00506357	0.0439032	1.3575
P2RX3	984.362	-1.16512	0.415819	-2.80199	0.00507891	0.0440072	1.35648
MRPS18C	888.638	-0.357284	0.127553	-2.80107	0.00509329	0.0441026	1.35554
VASP	2033.9	0.459088	0.163917	2.80073	0.00509867	0.04412	1.35536
FBXO22	666.953	-0.434746	0.155252	-2.80025	0.00510623	0.0441563	1.35501
NDST3	1020.87	-0.436811	0.156054	-2.7991	0.00512449	0.0442838	1.35376
SLC36A4	41.7682	-1.39544	0.498569	-2.7989	0.00512774	0.0442838	1.35376
S100A4	70131.6	0.329038	0.117597	2.79802	0.00514176	0.0443756	1.35286
CAND2	271.561	0.566929	0.202634	2.7978	0.00514518	0.0443759	1.35285
PLA2G16	984.023	-0.360926	0.129043	-2.79694	0.00515897	0.0444376	1.35225
AI429214	108.992	-0.712778	0.254843	-2.79693	0.00515911	0.0444376	1.35225
MAPK1	8703.3	0.287352	0.102748	2.79668	0.00516309	0.0444426	1.3522
BCORL1	306.486	0.521258	0.186406	2.79636	0.00516815	0.0444484	1.35214
EDEM3	2898.17	-0.402432	0.14392	-2.79621	0.00517055	0.0444484	1.35214
CD9	55150.1	0.338318	0.121019	2.79558	0.0051806	0.0445056	1.35159
4930447F24RIK	1810.48	-0.436952	0.156524	-2.7916	0.00524477	0.0450247	1.34655
VMN2R3	8.54546	-3.13407	1.12276	-2.79141	0.00524789	0.0450247	1.34655
PLXNA1	2827.84	0.358231	0.128365	2.79073	0.00525891	0.0450897	1.34592
GAA	1639.97	-0.317275	0.113716	-2.79007	0.0052696	0.0451518	1.34533
CABLES2	725.317	0.382214	0.137014	2.78961	0.0052772	0.0451873	1.34498
PDZD11	3327.14	0.429552	0.154097	2.78754	0.00531091	0.0453934	1.34301
DGKD	2916.16	0.415909	0.149195	2.78769	0.00530856	0.0453934	1.34301
E2F8	4404.56	0.349861	0.125511	2.7875	0.00531166	0.0453934	1.34301
NCOR2	1438.98	0.383273	0.137551	2.7864	0.0053297	0.0455179	1.34182
SPARCL1	154.498	0.671902	0.241245	2.78515	0.00535031	0.0456464	1.34059
BTG1	27854.6	-0.447693	0.160748	-2.78506	0.00535172	0.0456464	1.34059
SLC25A33	1534.45	-0.365379	0.13135	-2.78172	0.0054071	0.0460888	1.3364
DNASE2A	194.724	0.55216	0.198596	2.78031	0.00543072	0.04626	1.33479
SERPINB2	2.72378	-5.40635	1.94484	-2.77984	0.00543856	0.0462966	1.33445
FAM96A	2350.71	-0.362669	0.130494	-2.7792	0.00544938	0.0463553	1.3339
VPS13A	2983.48	-0.422086	0.151895	-2.7788	0.00545595	0.0463553	1.3339
UBA6	1024.62	-0.566799	0.203973	-2.7788	0.00545606	0.0463553	1.3339
ABCD1	153.446	0.802115	0.288849	2.77694	0.00548741	0.0465914	1.33169
NDUFA1	2363.52	0.489132	0.176182	2.77628	0.00549841	0.0466546	1.33111
ACTR1B	1883.94	0.352213	0.126897	2.77558	0.00551041	0.0467261	1.33044
IRX5	1049.89	0.444642	0.160263	2.77445	0.00552945	0.0468313	1.32946
ALG13	646.569	0.385611	0.139014	2.77391	0.00553875	0.0468313	1.32946
EIF2S1	9131.16	-0.333429	0.120197	-2.77403	0.0055367	0.0468313	1.32946
CASD1	952.81	-0.452541	0.163149	-2.77379	0.00554068	0.0468313	1.32946
ZFP93	240.01	-0.599589	0.216149	-2.77396	0.00553788	0.0468313	1.32946
4930511M06RIK	194.685	-0.586578	0.211527	-2.77306	0.0055532	0.0469068	1.32876
FAM210A	1529.55	-0.3466	0.125042	-2.77188	0.00557339	0.047047	1.32747
ATF1	3321.11	-0.403703	0.145684	-2.77108	0.00558713	0.0471023	1.32696
MPC1	1053.53	-0.504404	0.18202	-2.77115	0.0055859	0.0471023	1.32696
MCPH1	1310.68	0.33479	0.120917	2.76876	0.00562704	0.0474083	1.32415
AQP8	11.8059	2.31622	0.837033	2.76718	0.00565434	0.0475771	1.3226
MRPS18B	1093.24	-0.457296	0.16525	-2.76729	0.00565239	0.0475771	1.3226
EDF1	7129.98	0.451577	0.163269	2.76585	0.00567752	0.0477109	1.32138
FARS2	261.076	-0.48914	0.176846	-2.76591	0.00567642	0.0477109	1.32138
MRPL40	2036.84	0.468256	0.169364	2.76479	0.00569596	0.0478351	1.32025
TTC33	506.296	-0.48641	0.176005	-2.76361	0.00571657	0.0479775	1.31896
CHTOP	5607.01	-0.336384	0.121732	-2.76332	0.0057216	0.0479889	1.31886
TNR	3.5913	4.54617	1.64602	2.76191	0.00574635	0.0481041	1.31782
ARRDC3	2700.85	0.355744	0.128803	2.76192	0.00574618	0.0481041	1.31782
4930430F08RIK	1848.15	-0.455642	0.164968	-2.762	0.00574482	0.0481041	1.31782
PNRC2	6205.77	-0.332627	0.120446	-2.76163	0.0057513	0.0481148	1.31772
SRFBP1	1818.04	-0.377431	0.136877	-2.75744	0.00582562	0.0487055	1.31242
DLAT	3325.85	-0.295375	0.107128	-2.75722	0.00582952	0.048707	1.31241
GLRX2	1055.48	0.35138	0.127511	2.75569	0.00585682	0.0489039	1.31066
F8A	205.132	0.524062	0.190266	2.75437	0.00588057	0.0490709	1.30918
DDA1	1209.39	0.349607	0.126957	2.75375	0.00589175	0.0491329	1.30863
FN1	93834.6	0.303382	0.110251	2.75174	0.00592797	0.0493568	1.30665
CEP170B	483.025	-0.465296	0.169089	-2.75178	0.00592725	0.0493568	1.30665
NUBPL	186.622	-0.635918	0.231106	-2.75163	0.0059299	0.0493568	1.30665
SDC4	4173.2	0.380279	0.138246	2.75074	0.005946	0.0494316	1.306
ZFP229	405.993	-0.440077	0.159986	-2.75072	0.00594643	0.0494316	1.306
MCM7	3292.17	0.310946	0.113121	2.74878	0.00598176	0.0496937	1.3037
TOPBP1	3585.92	0.340622	0.123974	2.74753	0.00600467	0.0498489	1.30234
LRRC55	99.5247	-0.838864	0.305337	-2.74734	0.00600804	0.0498489	1.30234
GM10767	12.4957	1.95773	0.713222	2.74491	0.00605279	0.0500616	1.30049
ARMCX1	374.322	0.489365	0.178251	2.74537	0.00604421	0.0500616	1.30049
MICALL2	532.035	0.381102	0.138837	2.74496	0.0060518	0.0500616	1.30049
RBM3	6286.8	-0.305598	0.111331	-2.74496	0.00605191	0.0500616	1.30049
RLF	1398.29	-0.370477	0.134937	-2.74556	0.00604083	0.0500616	1.30049
CRACR2B	32.7183	1.39462	0.508304	2.74368	0.00607555	0.0501169	1.30002
MAP3K6	575.038	0.498246	0.181609	2.74351	0.0060786	0.0501169	1.30002
HMGB2	13998.3	0.369812	0.134774	2.74394	0.00607065	0.0501169	1.30002
9030624J02RIK	920.743	-0.36916	0.134543	-2.74381	0.00607314	0.0501169	1.30002
RBM26	888.89	-0.546621	0.199209	-2.74395	0.00607042	0.0501169	1.30002
CORO6	109.082	-0.832636	0.303545	-2.74304	0.00608735	0.0501574	1.29966
WDR60	1535.77	0.491538	0.179237	2.7424	0.00609926	0.050161	1.29963
TANC1	2640.28	0.322288	0.117504	2.74279	0.00609191	0.050161	1.29963
PRPF38A	895.356	-0.511258	0.186416	-2.74256	0.00609618	0.050161	1.29963
RABL6	3090.19	0.361219	0.131734	2.74202	0.00610623	0.0501868	1.29941
TAF1B	1791.91	-0.34265	0.125076	-2.73953	0.0061528	0.0505378	1.29638
LZTS3	371.437	0.498181	0.181894	2.73886	0.00616533	0.0505773	1.29604
CRAT	604.755	0.437722	0.159813	2.73896	0.0061634	0.0505773	1.29604
FAT1	2314.12	-0.38976	0.142342	-2.73819	0.0061779	0.0506487	1.29543
TNFRSF22	3164.62	0.378771	0.138355	2.73768	0.00618747	0.0506954	1.29503
IFI203	10743.9	-0.285764	0.1045	-2.73458	0.00624593	0.0511424	1.29122
RPL24	44237.1	0.349899	0.128023	2.7331	0.00627409	0.0513409	1.28954
CPSF3	4204.04	-0.303251	0.111	-2.73199	0.00629534	0.0514505	1.28861
CYB5R1	5687.69	-0.482581	0.17664	-2.732	0.00629509	0.0514505	1.28861
RARS	7667.32	-0.301978	0.110557	-2.73143	0.00630596	0.0514731	1.28842
C330018D20RIK	565.994	-0.388114	0.142084	-2.73158	0.00630307	0.0514731	1.28842
BCAT1	1700.74	-0.407001	0.149048	-2.73068	0.00632042	0.051559	1.2877
TM9SF2	4053.02	-0.365522	0.133886	-2.73011	0.00633135	0.051616	1.28722
SSNA1	917.04	0.344733	0.126328	2.72888	0.006355	0.0517767	1.28587
EPM2AIP1	1062.8	0.359231	0.131664	2.7284	0.00636418	0.0518192	1.28551
HSF2	2417.88	-0.366612	0.134402	-2.72774	0.00637697	0.0518589	1.28518
ABHD17B	1436.71	-0.368213	0.13498	-2.72791	0.00637373	0.0518589	1.28518
SLC10A3	339.256	0.521367	0.191201	2.72681	0.00639507	0.0519094	1.28475
PRDX3	3651.13	-0.332034	0.121765	-2.72685	0.00639413	0.0519094	1.28475
PRRX2	34.4995	-1.22458	0.44906	-2.727	0.00639138	0.0519094	1.28475
MCCC1	497.423	-0.414112	0.151957	-2.7252	0.00642625	0.0521302	1.28291
ATP6V1D	3355.31	-0.310062	0.113805	-2.72452	0.00643957	0.052206	1.28228
POLR3C	914.54	-0.389589	0.14301	-2.72421	0.00644552	0.0522218	1.28215
ZAN	126.869	0.840016	0.308453	2.72332	0.00646297	0.0523309	1.28124
MTX1	784.753	-0.414814	0.152331	-2.7231	0.00646718	0.0523326	1.28123
USF3	1234.75	0.330797	0.121523	2.72209	0.00648713	0.0524616	1.28016
RNASEH2C	622.964	0.511242	0.187982	2.71964	0.00653532	0.0528188	1.27721
PUSL1	603.459	0.392151	0.144228	2.71896	0.00654879	0.0528624	1.27685
HARS	1093.11	-0.460266	0.169276	-2.71902	0.00654759	0.0528624	1.27685
ZFP317	1044.96	-0.377529	0.138867	-2.71864	0.00655508	0.0528806	1.2767
ANP32E	6999.03	-0.327918	0.120639	-2.71816	0.00656452	0.0529242	1.27635
GM13251	12.8279	3.46184	1.27379	2.71774	0.00657289	0.0529591	1.27606
YAE1D1	641.393	-0.486473	0.179019	-2.71743	0.00657904	0.052976	1.27592
RBM27	2496.1	-0.317734	0.116963	-2.71654	0.00659682	0.0530866	1.27502
TAF1	2927.46	0.28971	0.106674	2.71586	0.00661041	0.0531307	1.27465
8030462N17RIK	406.691	-0.650091	0.239358	-2.71598	0.00660801	0.0531307	1.27465
GLOD5	23.5733	1.61603	0.595437	2.71402	0.00664721	0.0533937	1.27251
GLS2	225.417	-0.553193	0.203903	-2.71302	0.0066673	0.0534895	1.27173
KLK10	25.8574	-1.64069	0.604707	-2.7132	0.00666366	0.0534895	1.27173
ZFP184	73.5384	-0.834582	0.307781	-2.71161	0.00669566	0.0536841	1.27015
AP5M1	383.821	-0.494181	0.182296	-2.71087	0.00671069	0.0537717	1.26945
FBXO5	1058.83	-0.346901	0.128047	-2.70916	0.00674528	0.0539499	1.26801
FECH	1310.95	-0.358759	0.13242	-2.70925	0.00674347	0.0539499	1.26801
ARHGAP26	111.886	-0.728406	0.268862	-2.70922	0.00674422	0.0539499	1.26801
SLC39A6	2606.06	-0.330505	0.122013	-2.70878	0.00675317	0.0539801	1.26777
KRIT1	2063.65	-0.375873	0.138803	-2.70797	0.0067697	0.0540792	1.26697
0610012G03RIK	1126.38	0.3728	0.137704	2.70725	0.00678428	0.0541626	1.2663
ADSL	1835.84	0.317355	0.117294	2.70564	0.00681734	0.0543934	1.26445
ITSN1	927.667	0.366435	0.135469	2.70494	0.00683163	0.0544742	1.26381
EEF1D	16275.5	0.384975	0.142412	2.70325	0.00686651	0.0546526	1.26239
ATL2	3310.12	-0.388218	0.14361	-2.70328	0.00686584	0.0546526	1.26239
2810021J22RIK	170.245	-0.667021	0.24673	-2.70344	0.00686251	0.0546526	1.26239
GMPR	170.365	0.556332	0.206153	2.69863	0.00696255	0.0553833	1.25662
CABP1	6.33898	-3.086	1.14371	-2.69822	0.00697105	0.0554173	1.25635
ZFP958	3010.91	0.423332	0.157031	2.69584	0.00702104	0.055747	1.25378
GJC1	1182.54	0.341246	0.126579	2.69592	0.00701941	0.055747	1.25378
MKLN1	1926.71	0.321709	0.119364	2.6952	0.00703466	0.0558214	1.2532
DOK1	1725.94	0.387434	0.144029	2.68998	0.00714567	0.0566631	1.2467
PCDHGC3	532.775	-0.7094	0.263736	-2.6898	0.00714938	0.0566631	1.2467
C1GALT1	646.717	0.37334	0.138824	2.68929	0.00716033	0.0567155	1.2463
2023-09-06	697.604	0.416079	0.154769	2.68839	0.00717972	0.0568004	1.24565
LHX9	11.2794	-2.17553	0.809179	-2.68857	0.00717593	0.0568004	1.24565
KDELR2	5976.69	0.415788	0.154713	2.68747	0.00719945	0.0569222	1.24472
EPC1	820.783	-0.351384	0.130771	-2.68702	0.00720934	0.0569317	1.24465
DPF1	24.7353	-1.90908	0.71046	-2.68711	0.00720729	0.0569317	1.24465
MRAS	1042.87	0.445085	0.165669	2.68659	0.00721845	0.0569692	1.24436
CNTN6	7.30123	2.89405	1.07743	2.68606	0.00723008	0.0570267	1.24392
FBXO38	858.088	-0.431638	0.160757	-2.68504	0.00725212	0.0571661	1.24286
IL13RA2	30.7371	1.45668	0.542678	2.68423	0.00726961	0.057235	1.24234
D430042O09RIK	472.179	-0.395499	0.147337	-2.68432	0.00726765	0.057235	1.24234
PAIP1	8609.44	0.361661	0.134839	2.68216	0.00731483	0.0574896	1.24041
NEK1	1377.21	-0.407018	0.151747	-2.68222	0.00731353	0.0574896	1.24041
CXCL1	1296.98	-0.57853	0.215697	-2.68215	0.0073151	0.0574896	1.24041
PKN3	251.458	0.485235	0.180971	2.68129	0.00733391	0.0576028	1.23956
SFXN2	195.785	0.565847	0.211084	2.68067	0.0073475	0.057675	1.23901
VDAC2	17128.7	0.331709	0.123789	2.67962	0.00737052	0.0578211	1.23791
MYBL1	1468.28	0.456895	0.170584	2.67841	0.00739722	0.0579958	1.2366
DNAJC6	5.28998	3.6791	1.37388	2.67788	0.00740894	0.058053	1.23618
IFNGR1	799.117	-0.361884	0.135155	-2.67756	0.00741614	0.0580746	1.23601
GMPR2	782.131	-0.39587	0.147887	-2.67685	0.00743187	0.058163	1.23535
ZHX1	346.329	0.555917	0.2077	2.67654	0.00743876	0.0581796	1.23523
BAG3	1970.04	0.363014	0.135637	2.67635	0.00744286	0.0581796	1.23523
RAB34	1765.47	0.308545	0.115341	2.67506	0.00747152	0.058331	1.2341
TMED8	377.538	-0.488664	0.182686	-2.67488	0.0074756	0.058331	1.2341
4833427G06RIK	128.4	-0.722328	0.270012	-2.67517	0.00746919	0.058331	1.2341
ARHGAP39	516.898	0.415059	0.155354	2.67169	0.00754695	0.0588177	1.23049
APH1A	939.687	-0.346952	0.129859	-2.67175	0.00754577	0.0588177	1.23049
POLR1E	642.736	-0.387132	0.144943	-2.67092	0.00756441	0.0589188	1.22975
MSANTD2	878.025	-0.381308	0.142807	-2.67009	0.0075832	0.05903	1.22893
SMAD2	1147.58	-0.3715	0.139165	-2.66949	0.00759676	0.0591005	1.22841
GM6639	47.1711	-1.05436	0.395002	-2.66926	0.0076019	0.0591054	1.22837
RAB44	6.20265	2.88864	1.08248	2.66853	0.00761848	0.0591991	1.22769
RPF1	3772.82	-0.301942	0.113167	-2.66812	0.00762759	0.0592348	1.22742
PIGM	960.355	-0.421201	0.157886	-2.66775	0.00763619	0.0592664	1.22719
NAIP5	267.916	0.490018	0.183784	2.66627	0.00766977	0.0594918	1.22554
PPP1R37	1486.25	0.338309	0.126946	2.66498	0.00769932	0.0596324	1.22452
LACTB2	2243.69	-0.298921	0.112161	-2.66512	0.00769608	0.0596324	1.22452
COL8A1	3441.94	-0.52828	0.198238	-2.66488	0.00770156	0.0596324	1.22452
ANG2	72.5598	-0.963404	0.361558	-2.66459	0.00770823	0.0596489	1.2244
ATN1	3333.81	0.426518	0.160085	2.66433	0.00771426	0.0596603	1.22431
DLGAP5	2022.76	0.315471	0.118497	2.66227	0.00776163	0.0599912	1.22191
ATP2B4	121.681	0.654765	0.246001	2.66163	0.0077763	0.0600462	1.22151
IFITM2	9204.4	0.441775	0.165983	2.66156	0.00777791	0.0600462	1.22151
ZFP382	125.54	0.65163	0.244976	2.65998	0.00781457	0.0602876	1.21977
KAZALD1	232.101	0.553706	0.208175	2.65981	0.00781839	0.0602876	1.21977
OGFOD2	363.882	0.503709	0.189416	2.65927	0.00783108	0.06035	1.21932
SEH1L	3134.23	-0.366214	0.137755	-2.65844	0.00785031	0.0604626	1.21851
PSMD6	2588.84	-0.286346	0.107727	-2.65807	0.00785903	0.0604942	1.21829
PACSIN3	1126.8	0.367344	0.138212	2.65784	0.00786429	0.0604991	1.21825
CDKN3	995.623	0.510517	0.192206	2.65609	0.00790524	0.0607433	1.2165
CENPV	999.171	0.449641	0.169287	2.65609	0.0079053	0.0607433	1.2165
2010001A14RIK	183.859	0.565498	0.212934	2.65574	0.00791343	0.0607702	1.21631
ZC3H7B	2720.47	0.352427	0.132727	2.65528	0.00792435	0.0608184	1.21597
NLRP2	13.8509	2.09366	0.789431	2.65211	0.00799912	0.0613563	1.21214
PYCR2	1448.01	0.379071	0.143005	2.65074	0.00803147	0.0615683	1.21064
4933430I17RIK	28.2357	-1.23348	0.465414	-2.6503	0.00804212	0.0616139	1.21032
CDC42EP4	596.265	0.396104	0.149742	2.64524	0.00816321	0.0625051	1.20408
GPN1	1080.8	-0.374752	0.141778	-2.64324	0.00821179	0.0628403	1.20176
TAF11	925.689	-0.33822	0.127996	-2.64243	0.00823141	0.0629537	1.20098
NIT1	494.771	-0.508296	0.192434	-2.64141	0.00825628	0.0631071	1.19992
TROAP	1348.57	0.361531	0.136919	2.64048	0.00827892	0.0632433	1.19899
4930581F22RIK	93.7177	-0.797709	0.302288	-2.6389	0.00831748	0.0635007	1.19722
BTBD3	809.307	0.426042	0.161467	2.63857	0.00832556	0.0635254	1.19705
HVCN1	50.0512	0.920822	0.349015	2.63834	0.00833119	0.0635314	1.19701
ZFP426	520.324	-0.486156	0.18428	-2.63813	0.00833637	0.0635339	1.19699
FBLIM1	1535.47	0.374131	0.14187	2.63714	0.00836071	0.0636824	1.19598
SESN3	71.6515	0.793094	0.3008	2.63662	0.00837377	0.0636854	1.19596
MYO1B	1125.75	0.395941	0.150174	2.63654	0.00837569	0.0636854	1.19596
DUSP16	895.254	-0.373707	0.141735	-2.63667	0.00837254	0.0636854	1.19596
SIN3B	2510.03	0.300711	0.114127	2.63489	0.00841652	0.0639587	1.1941
QSOX1	965.758	-0.434575	0.164964	-2.63436	0.00842969	0.0640217	1.19367
PHRF1	3391.99	0.324448	0.123244	2.63257	0.00847412	0.0643218	1.19164
CACNG6	7.27563	-2.90735	1.10466	-2.63189	0.00849125	0.0644145	1.19102
PFAS	1365.68	-0.35363	0.134447	-2.63026	0.00853202	0.0646863	1.18919
PYROXD2	487.712	0.4039	0.153634	2.62898	0.00856426	0.0648932	1.1878
NAP1L2	158.038	0.625176	0.237867	2.62825	0.00858243	0.0649774	1.18724
BTBD19	773.337	-0.392828	0.14947	-2.62814	0.00858529	0.0649774	1.18724
SYNJ2BP	1007.81	-0.412436	0.157038	-2.62634	0.00863088	0.0652847	1.18519
NUP93	2346.19	0.317044	0.120763	2.62535	0.00865612	0.0654379	1.18417
COMMD6	1007.04	-0.343895	0.131029	-2.62458	0.00867566	0.0655478	1.18344
MGP	6.10459	-3.29388	1.25606	-2.62238	0.00873175	0.0659335	1.18089
DMPK	2055.31	0.415642	0.158612	2.6205	0.0087801	0.0662223	1.179
GM16845	154.299	-0.604436	0.230654	-2.62053	0.0087792	0.0662223	1.179
SMIM10L1	5778.65	-0.328265	0.125285	-2.62015	0.00878913	0.0662522	1.1788
NADK	4535.39	0.271808	0.103769	2.61936	0.00880951	0.0663677	1.17804
PLCD1	193.696	0.60344	0.230465	2.61836	0.00883547	0.0664552	1.17747
SAPCD2	303.137	0.556135	0.212378	2.61861	0.00882887	0.0664552	1.17747
CAR5B	2064.51	0.328706	0.125541	2.61832	0.00883634	0.0664552	1.17747
ACPP	5.23327	-4.20062	1.60452	-2.61798	0.00884514	0.0664832	1.17729
USP1	5581.45	-0.453183	0.173446	-2.61282	0.00897984	0.0674569	1.17097
IMPA1	2194.11	-0.343302	0.131444	-2.61177	0.00900758	0.0676265	1.16988
SPN-PS	18.0686	2.52599	0.967562	2.61068	0.00903631	0.0677646	1.169
SLC44A1	268.918	-0.625835	0.239712	-2.61078	0.00903356	0.0677646	1.169
ZCCHC10	638.884	-0.422528	0.161859	-2.61047	0.00904176	0.0677667	1.16898
CALR4	78.0338	0.98196	0.376272	2.60971	0.00906191	0.0678789	1.16827
GPBP1	5740.67	-0.340784	0.130601	-2.60936	0.00907127	0.0679101	1.16807
MTIF2	1556.34	-0.312741	0.119903	-2.60828	0.0090999	0.0680856	1.16694
NDUFA8	2844.04	0.4229	0.162169	2.60778	0.00911323	0.0681463	1.16656
RASSF7	266.745	0.609092	0.233925	2.60379	0.00921997	0.0687092	1.16298
AIRN	339.939	0.476493	0.182995	2.60386	0.00921792	0.0687092	1.16298
LENG1	456.286	0.422982	0.162428	2.60412	0.00921108	0.0687092	1.16298
CHERP	2342.13	0.285604	0.109652	2.60465	0.00919685	0.0687092	1.16298
ZFP365	2523.71	-0.37797	0.145159	-2.60383	0.0092188	0.0687092	1.16298
HEY1	5.78732	-3.44276	1.32218	-2.60385	0.00921831	0.0687092	1.16298
GAMT	223.893	0.765133	0.294019	2.60232	0.00925944	0.0688128	1.16233
RNF11	6645.08	-0.317052	0.121815	-2.60273	0.0092486	0.0688128	1.16233
TCIRG1	1225.95	-0.343752	0.132076	-2.60268	0.00924977	0.0688128	1.16233
CWF19L2	961.153	-0.352374	0.135409	-2.6023	0.00926013	0.0688128	1.16233
DCUN1D3	868.756	-0.365671	0.140494	-2.60276	0.00924768	0.0688128	1.16233
CYP4F40	12.7663	-2.21079	0.849665	-2.60196	0.00926937	0.0688424	1.16214
PLEKHA1	1482.22	-0.361959	0.139193	-2.60041	0.00931117	0.0691137	1.16044
ZBTB33	1045.86	0.370632	0.142542	2.60015	0.0093182	0.0691267	1.16035
TAF9	3078.59	-0.319992	0.123088	-2.5997	0.00933064	0.0691798	1.16002
PLPP5	584.302	0.480772	0.184952	2.59945	0.00933745	0.0691912	1.15995
GRASP	247.907	0.560355	0.215615	2.59886	0.00935326	0.0692691	1.15946
OGT	3518.71	0.308229	0.11865	2.59781	0.00938214	0.0693653	1.15886
TMEM209	1919.17	-0.377944	0.145476	-2.59797	0.00937756	0.0693653	1.15886
SLC5A5	24.8059	-1.34932	0.519333	-2.59818	0.00937182	0.0693653	1.15886
VPS36	1850.06	0.293267	0.112968	2.59602	0.00943099	0.0696872	1.15685
SF3B4	2402.99	-0.317003	0.122138	-2.59545	0.00944682	0.0697648	1.15636
ATP11A	2165.64	0.322507	0.124295	2.59468	0.00946778	0.0698515	1.15582
PKP4	2958.83	0.279696	0.107798	2.59463	0.00946921	0.0698515	1.15582
PTPN6	225.762	0.566703	0.218469	2.59398	0.00948727	0.0699453	1.15524
FKBP8	2418.97	0.294838	0.113682	2.59353	0.0094997	0.0699916	1.15495
ANKRD49	921.982	-0.43925	0.169387	-2.59317	0.00950958	0.0699916	1.15495
HACE1	546.335	-0.444237	0.171303	-2.59328	0.00950652	0.0699916	1.15495
MAGI3	1280.83	-0.36865	0.142183	-2.59278	0.00952026	0.0700309	1.15471
3300005D01RIK	1994.26	0.341367	0.131724	2.59152	0.00955529	0.0702491	1.15336
PRDX2	5370.69	0.351668	0.135758	2.5904	0.00958645	0.0703992	1.15243
REXO2	2997.05	-0.333639	0.12879	-2.59057	0.0095818	0.0703992	1.15243
TNFSF12	269.565	0.680376	0.262743	2.58951	0.00961122	0.0705415	1.15156
VMA21	2506.66	0.343377	0.132661	2.58838	0.00964294	0.0707347	1.15037
RBBP7	4237.15	0.383449	0.148194	2.58748	0.00966809	0.0708795	1.14948
LIG1	1718.61	0.313192	0.1211	2.58622	0.0097035	0.0710654	1.14834
BAIAP2	2515.62	0.308052	0.119123	2.586	0.00970973	0.0710654	1.14834
GM5113	131.972	-0.590727	0.228418	-2.58617	0.00970496	0.0710654	1.14834
HEG1	509.08	0.415372	0.160645	2.58565	0.00971948	0.0710971	1.14815
DPF2	2357.88	-0.30299	0.117209	-2.58505	0.00973663	0.0711034	1.14811
ETFA	4396.96	-0.360956	0.139628	-2.58513	0.00973413	0.0711034	1.14811
9230110C19RIK	53.7902	-0.892118	0.345084	-2.58522	0.00973162	0.0711034	1.14811
DISP2	363.338	0.568748	0.220191	2.58298	0.00979518	0.0714607	1.14593
SAMD14	252.886	0.491714	0.19037	2.58293	0.00979646	0.0714607	1.14593
PPP3R1	4147.65	-0.401482	0.155454	-2.58264	0.00980466	0.0714807	1.14581
PRRG1	378.996	0.491907	0.190489	2.58234	0.00981333	0.0715041	1.14567
UACA	3592.7	0.455851	0.176624	2.58091	0.00985393	0.0717601	1.14412
COX10	466.809	-0.39047	0.151308	-2.58064	0.00986186	0.0717779	1.14401
HAGH	3961.15	0.307211	0.119113	2.57915	0.00990425	0.0720464	1.14239
PPP2R4	2034.49	0.364781	0.141483	2.57827	0.00992964	0.072151	1.14176
PARP9	193.182	-0.597493	0.231732	-2.57837	0.00992664	0.072151	1.14176
SNHG7	356.368	0.626703	0.243151	2.57743	0.00995392	0.0722873	1.14094
PIGW	389.389	-0.529991	0.205653	-2.57711	0.00996301	0.0723132	1.14078
2700062C07RIK	782.53	-0.339083	0.131602	-2.57658	0.00997832	0.0723411	1.14062
ZFP955A	977.917	-0.356929	0.138538	-2.5764	0.00998341	0.0723411	1.14062
EGR2	114.022	-0.747933	0.290274	-2.57664	0.00997645	0.0723411	1.14062
THEM6	765.441	0.441315	0.171332	2.57579	0.0100013	0.0724137	1.14018
DYSF	49.6584	-0.99979	0.388166	-2.57567	0.0100045	0.0724137	1.14018
LHX6	364.264	0.488057	0.189545	2.57489	0.0100273	0.0725259	1.13951
JAK3	277.522	0.461188	0.179129	2.57462	0.0100351	0.0725259	1.13951
BC003331	3355.11	-0.286582	0.111313	-2.57457	0.0100366	0.0725259	1.13951
P2RX1	7.6943	-3.68757	1.4327	-2.57387	0.0100569	0.0726325	1.13887
LAGE3	720.409	0.43307	0.1683	2.5732	0.0100763	0.0726923	1.13851
LAPTM4B	3753.19	-0.348904	0.135589	-2.57324	0.0100751	0.0726923	1.13851
CARD6	300.043	-0.43591	0.169438	-2.57268	0.0100914	0.0727615	1.1381
SCAMP1	2202.69	0.325666	0.126649	2.5714	0.0101289	0.0729916	1.13673
LTBP1	9744.36	0.254148	0.0988622	2.57073	0.0101485	0.0730775	1.13622
MYL12A	14605.4	-0.273487	0.10639	-2.57061	0.010152	0.0730775	1.13622
MYG1	1261.55	0.373688	0.145425	2.56963	0.0101807	0.073244	1.13523
CAR13	672.164	-0.473117	0.184233	-2.56803	0.0102277	0.0735419	1.13347
EBAG9	1712.5	-0.360189	0.140291	-2.56744	0.0102453	0.0735875	1.1332
CLTC	11467.2	-0.432669	0.168522	-2.56744	0.0102453	0.0735875	1.1332
ATXN3	1775.69	-0.402294	0.156933	-2.56348	0.0103628	0.0743837	1.12852
RAB20	132.956	-0.736416	0.287289	-2.56332	0.0103675	0.0743837	1.12852
EXOSC6	1104.06	0.506301	0.197563	2.56273	0.0103853	0.07443	1.12825
UBE2G2	1045.93	-0.444651	0.173495	-2.5629	0.0103802	0.07443	1.12825
NCBP2	2148.82	0.353816	0.13808	2.5624	0.0103951	0.0744595	1.12808
CNPY4	889.923	0.32103	0.1253	2.56209	0.0104046	0.0744865	1.12792
CLIP4	938.963	0.404293	0.158013	2.5586	0.0105093	0.0750539	1.12463
MAP2K7	2281.17	0.358977	0.140285	2.55892	0.0104999	0.0750539	1.12463
POP5	625.124	0.344995	0.134832	2.5587	0.0105065	0.0750539	1.12463
KDM4A	1333.36	-0.321346	0.125587	-2.55875	0.0105049	0.0750539	1.12463
NIPAL1	314.081	-0.501005	0.19582	-2.5585	0.0105125	0.0750539	1.12463
PIF1	563.042	0.449778	0.17582	2.55818	0.0105221	0.0750731	1.12452
TOMM40L	988.61	-0.337285	0.131854	-2.55801	0.0105273	0.0750731	1.12452
VWA8	842.818	-0.348105	0.136093	-2.55784	0.0105324	0.0750731	1.12452
PCBP2	41427.6	0.341046	0.13337	2.55713	0.0105539	0.0751856	1.12387
RPRD1A	396.115	-0.473169	0.185105	-2.55622	0.0105816	0.075342	1.12296
ZBTB8OS	1002.18	-0.338517	0.132517	-2.55451	0.0106336	0.0756715	1.12107
ETV5	2543.65	0.354286	0.13875	2.55341	0.0106673	0.0758698	1.11993
LPPOS	210.622	0.515195	0.201842	2.55247	0.0106962	0.0760343	1.11899
SOX9	2209.37	0.350971	0.137568	2.55126	0.0107333	0.0762353	1.11784
ASPN	6.38621	-3.20583	1.25661	-2.55117	0.0107361	0.0762353	1.11784
ATP10A	494.085	-0.402585	0.157879	-2.54997	0.0107733	0.0764581	1.11658
HNRNPH3	1573.43	-0.402215	0.157758	-2.54957	0.0107855	0.0764715	1.1165
TMEM179	134.343	-0.8368	0.328218	-2.54953	0.0107869	0.0764715	1.1165
LIPG	95.6519	-0.771315	0.30256	-2.54929	0.0107942	0.0764818	1.11644
MYSM1	2082	-0.346955	0.136281	-2.54587	0.0109006	0.0771766	1.11251
ATG12	1771.51	-0.370357	0.14548	-2.54576	0.0109041	0.0771766	1.11251
TLE2	248.409	0.631162	0.248167	2.54329	0.0109813	0.0776812	1.10968
SERINC5	104.535	-0.781559	0.307353	-2.54287	0.0109947	0.0777339	1.10939
ORM3	11.2244	-2.2564	0.887447	-2.54257	0.011004	0.0777577	1.10926
MED15	2671.21	0.274176	0.107902	2.54096	0.0110548	0.0780327	1.10772
DPP8	1862.06	-0.344754	0.135673	-2.54108	0.0110512	0.0780327	1.10772
GM5779	10.3553	1.95904	0.771395	2.53961	0.0110978	0.0782359	1.10659
PLK1	2068.58	0.35635	0.140333	2.53933	0.0111066	0.0782359	1.10659
HIP1	992.636	0.343843	0.135409	2.5393	0.0111075	0.0782359	1.10659
STARD5	625.209	-0.634505	0.249835	-2.5397	0.0110948	0.0782359	1.10659
ZFP871	2450.83	-0.303218	0.11945	-2.53844	0.0111346	0.0783852	1.10577
PON3	332.453	-0.410709	0.161808	-2.53824	0.011141	0.0783879	1.10575
OCLN	10.9841	-2.20032	0.867083	-2.53762	0.011161	0.0784868	1.1052
WHRN	415.86	-0.499093	0.196714	-2.53715	0.0111759	0.0785491	1.10486
CYP20A1	1390.4	-0.392287	0.154636	-2.53684	0.0111858	0.0785768	1.10471
MMP13	82.0994	0.904543	0.356617	2.53645	0.0111981	0.0785789	1.10469
NBAS	492.677	-0.429148	0.169185	-2.53656	0.0111947	0.0785789	1.10469
4930556M19RIK	34.6879	-1.17772	0.464374	-2.53616	0.0112077	0.0786038	1.10456
MC1R	5.08426	3.46213	1.36551	2.53541	0.0112315	0.0786863	1.1041
SCPEP1	10837.8	-0.289795	0.114294	-2.53552	0.0112282	0.0786863	1.1041
SH3BGR	9.82675	2.10777	0.831505	2.53488	0.0112485	0.0787213	1.10391
2900097C17RIK	2877.97	-0.453836	0.179032	-2.53494	0.0112467	0.0787213	1.10391
D8ERTD82E	375.477	0.495063	0.195332	2.53447	0.0112616	0.0787293	1.10386
RARS2	593.972	-0.398076	0.15706	-2.53454	0.0112594	0.0787293	1.10386
LGI2	37.4682	-1.30583	0.515419	-2.53353	0.011292	0.0788995	1.10293
FCHSD2	1069.54	0.33314	0.131534	2.53274	0.0113175	0.0789515	1.10264
IRF2BP2	5395.86	0.32972	0.130176	2.53287	0.0113132	0.0789515	1.10264
RHBDF2	175.555	-0.578846	0.228523	-2.53299	0.0113096	0.0789515	1.10264
SUN1	3645.62	0.305295	0.12058	2.53188	0.0113452	0.0791025	1.10181
FUBP3	2705.17	-0.366316	0.144702	-2.53151	0.0113571	0.0791433	1.10159
CAMTA1	773.162	0.468793	0.185259	2.53048	0.0113907	0.0792455	1.10103
GADD45GIP1	675.75	0.404256	0.159772	2.53021	0.0113994	0.0792455	1.10103
C2CD5	941.008	0.325459	0.128616	2.53047	0.011391	0.0792455	1.10103
SLC30A1	582.21	-0.447593	0.176901	-2.53019	0.0114	0.0792455	1.10103
GSTCD	859.674	-0.449706	0.17774	-2.53013	0.011402	0.0792455	1.10103
SLX1B	247.217	0.466585	0.184561	2.52809	0.0114686	0.079467	1.09981
PLA2G15	417.143	0.401437	0.158764	2.52851	0.0114548	0.079467	1.09981
ANAPC2	2226.62	0.28558	0.112961	2.52812	0.0114674	0.079467	1.09981
PHGDH	5171.3	-0.295261	0.116795	-2.52802	0.0114709	0.079467	1.09981
NEK4	833.552	-0.33498	0.132486	-2.52842	0.0114577	0.079467	1.09981
RANBP2	7786.48	-0.3634	0.143751	-2.52798	0.011472	0.079467	1.09981
LGALSL	316.92	-0.416327	0.164696	-2.52785	0.0114763	0.079467	1.09981
CDC42EP3	1375.61	-0.384921	0.152329	-2.5269	0.0115075	0.0796408	1.09886
TOLLIP	1834.14	0.285491	0.113017	2.52609	0.011534	0.079782	1.0981
EIF2A	5690.71	-0.294838	0.116742	-2.52555	0.0115518	0.0798631	1.09765
LASP1	4087.32	0.447379	0.177166	2.5252	0.0115633	0.0799001	1.09745
PIK3C3	772.87	-0.355709	0.140916	-2.52426	0.0115944	0.0800727	1.09652
WLS	4094.09	-0.349762	0.13862	-2.52317	0.0116303	0.0802788	1.0954
TCTA	157.403	0.546024	0.216427	2.52291	0.0116389	0.0802957	1.09531
COL4A5	6012.33	0.479655	0.190196	2.52189	0.0116725	0.0804426	1.09451
MMP14	5935.3	0.408053	0.161795	2.52203	0.011668	0.0804426	1.09451
NAPG	1378.35	-0.323943	0.128508	-2.52081	0.0117086	0.0806493	1.0934
TMEM69	506.8	-0.39887	0.158274	-2.52012	0.0117314	0.0807633	1.09279
HNRNPDL	7143.35	0.279037	0.110762	2.51925	0.0117606	0.0809224	1.09193
SEC22C	527.707	0.36422	0.144633	2.51823	0.0117945	0.0809849	1.0916
B4GALT5	2033.05	0.31105	0.123503	2.51856	0.0117836	0.0809849	1.0916
TGIF1	11025.7	-0.31618	0.12553	-2.51877	0.0117766	0.0809849	1.0916
RUNX3	4.17649	-4.0377	1.60332	-2.51833	0.0117913	0.0809849	1.0916
TRIOBP	3671.78	0.328148	0.130334	2.51775	0.0118108	0.0810549	1.09122
RNPEP	1443.61	0.330671	0.131367	2.51715	0.0118307	0.081149	1.09072
EIF4G2	46459.5	-0.371922	0.147784	-2.51666	0.0118474	0.0812206	1.09033
GTF3C6	845.011	-0.392862	0.156121	-2.51639	0.0118563	0.0812391	1.09023
LMNB2	571.222	-0.379419	0.150925	-2.51395	0.0119386	0.0817602	1.08746
SLC35A3	1968.35	-0.463773	0.184498	-2.5137	0.0119473	0.081777	1.08737
OSTM1	726.723	-0.476112	0.189426	-2.51345	0.0119558	0.0817925	1.08729
CDA	1394.89	0.473991	0.188616	2.513	0.0119708	0.081814	1.08717
OXNAD1	679.632	-0.371832	0.147964	-2.51299	0.0119714	0.081814	1.08717
ZNF41-PS	6.25631	3.50034	1.39463	2.50986	0.0120778	0.0821287	1.08551
NUPR1L	25.2366	1.3911	0.554268	2.50979	0.0120801	0.0821287	1.08551
CDKN2D	136.41	0.691106	0.275213	2.51117	0.0120331	0.0821287	1.08551
UXT	451.873	0.526075	0.209589	2.51004	0.0120718	0.0821287	1.08551
CTNNBIP1	595.76	0.341418	0.135988	2.51065	0.012051	0.0821287	1.08551
HSPA8	62596.2	0.327364	0.130428	2.50992	0.0120758	0.0821287	1.08551
FNDC3A	5978.03	0.326383	0.130017	2.5103	0.0120629	0.0821287	1.08551
NDUFV1	2086.69	-0.302266	0.120416	-2.51019	0.0120667	0.0821287	1.08551
SOGA1	370.813	-0.529982	0.211059	-2.51106	0.0120371	0.0821287	1.08551
CAMK1D	4.21656	-3.49834	1.39384	-2.50986	0.0120778	0.0821287	1.08551
AGRN	2310.96	0.329036	0.131135	2.50913	0.0121028	0.0822401	1.08492
HARS2	763.56	-0.358757	0.143035	-2.50818	0.0121355	0.082377	1.08419
FAM105A	5.15235	-3.06356	1.2214	-2.50825	0.0121332	0.082377	1.08419
CBR3	88.775	0.688818	0.274882	2.50587	0.0122152	0.0828748	1.08158
ABCG1	259.486	0.594113	0.237157	2.50515	0.01224	0.0830002	1.08092
SIGIRR	421.274	0.437138	0.174586	2.50386	0.0122847	0.0831765	1.08
METTL21A	920.92	-0.32908	0.131414	-2.50415	0.0122747	0.0831765	1.08
TMEM168	1742.65	-0.455855	0.182062	-2.50385	0.0122851	0.0831765	1.08
MCM4	3765.76	0.322648	0.128906	2.50297	0.0123157	0.0833112	1.0793
RBMX2	845.049	0.314658	0.125717	2.50291	0.0123177	0.0833112	1.0793
D10WSU102E	1795.73	-0.321733	0.128627	-2.50129	0.0123742	0.0836502	1.07753
TMEM29	347.543	0.536685	0.21459	2.50098	0.0123849	0.0836796	1.07738
DNER	153.726	-0.797828	0.319132	-2.49999	0.0124196	0.0838709	1.07639
COL16A1	1801.43	0.320674	0.128356	2.49833	0.0124781	0.0842226	1.07457
RSL1	105.927	-0.643273	0.257524	-2.49791	0.0124928	0.0842781	1.07429
UBN1	1658.54	0.293402	0.117471	2.49765	0.0125018	0.0842957	1.07419
TRIM28	5897.76	0.264544	0.105976	2.49625	0.0125513	0.0845855	1.0727
ZFP710	864.155	0.423734	0.169802	2.49546	0.0125793	0.0846034	1.07261
COPB2	7076.18	0.263111	0.105423	2.49575	0.012569	0.0846034	1.07261
JMJD1C	4350.78	-0.341134	0.136692	-2.49564	0.0125732	0.0846034	1.07261
ZFP945	1251.47	-0.465203	0.186421	-2.49545	0.0125798	0.0846034	1.07261
SSBP4	733.782	0.434233	0.174039	2.49503	0.0125948	0.084661	1.07232
DCAF4	523.908	0.380188	0.152427	2.49423	0.0126229	0.0848066	1.07157
ZFP35	710.124	-0.34136	0.136874	-2.49397	0.0126322	0.0848254	1.07147
ACCSL	370.771	-0.413668	0.165906	-2.49338	0.0126532	0.0849232	1.07097
RFC4	1894.11	0.312045	0.125172	2.49293	0.0126692	0.0849868	1.07065
E2F4	1083.03	0.408397	0.163917	2.49149	0.0127209	0.0851594	1.06977
WHAMM	738.28	0.355914	0.142832	2.49183	0.0127088	0.0851594	1.06977
TCERG1	3952.85	-0.296569	0.119013	-2.49191	0.0127059	0.0851594	1.06977
TFAM	2064.38	-0.402877	0.161695	-2.49158	0.0127176	0.0851594	1.06977
GGT7	88.8279	0.725467	0.291295	2.49049	0.0127567	0.085355	1.06877
ESCO1	1044.72	-0.344378	0.138296	-2.49015	0.0127688	0.0853925	1.06858
SHISA4	465.015	0.425635	0.170943	2.48992	0.0127773	0.0854058	1.06851
UXS1	1448.71	-0.508882	0.20444	-2.48916	0.0128047	0.0855453	1.0678
TAB2	4624.42	-0.319729	0.128522	-2.48775	0.0128554	0.0858406	1.06631
VCPIP1	1699.46	-0.382403	0.153764	-2.48695	0.0128844	0.08599	1.06555
MARF1	2093.81	0.306675	0.12336	2.48601	0.0129184	0.0861729	1.06463
PLXNA3	489.34	0.436294	0.175628	2.4842	0.0129844	0.0865696	1.06263
DNAJB1	1469.65	0.355718	0.143237	2.48343	0.0130126	0.0867129	1.06192
MIR5125	159.039	-0.582608	0.234634	-2.48305	0.0130262	0.0867597	1.06168
VBP1	5225.89	0.326135	0.131392	2.48215	0.0130591	0.0867741	1.06161
TMX1	2795.14	-0.342987	0.138176	-2.48224	0.0130558	0.0867741	1.06161
CYB561A3	647.478	-0.386489	0.15569	-2.48242	0.0130493	0.0867741	1.06161
SERTAD4	813.069	-0.425209	0.171311	-2.48209	0.0130615	0.0867741	1.06161
TSSC1	200.308	-0.584528	0.235486	-2.48222	0.0130566	0.0867741	1.06161
C3AR1	21.3182	-2.03336	0.819378	-2.48158	0.01308	0.0868533	1.06121
N4BP2L1	196.142	0.686721	0.276914	2.47991	0.0131417	0.0871745	1.05961
FGFR2	215.892	-0.58121	0.234355	-2.48004	0.0131369	0.0871745	1.05961
KANSL3	2329.2	0.329109	0.132748	2.47921	0.0131675	0.0873014	1.05898
RAD51C	387.96	-0.489974	0.197676	-2.47867	0.0131872	0.0873876	1.05855
FHOD1	1150.02	0.315805	0.127421	2.47844	0.013196	0.0874016	1.05848
RFX2	192.305	0.52087	0.210304	2.47675	0.0132586	0.0877277	1.05686
ZSCAN22	306.296	0.446588	0.180303	2.47688	0.0132537	0.0877277	1.05686
ARHGAP28	527.14	-0.356883	0.144133	-2.47607	0.0132837	0.0878495	1.05626
GORASP2	5125.67	0.2764	0.111653	2.47552	0.0133043	0.0879154	1.05594
CAPZA1	2335.81	-0.439639	0.1776	-2.47544	0.0133071	0.0879154	1.05594
C1RA	943.522	-0.411016	0.166059	-2.47512	0.0133191	0.0879505	1.05576
SOX2	2525.7	0.353969	0.143054	2.47437	0.013347	0.08809	1.05507
PRRC2B	3933.69	0.294484	0.119027	2.47408	0.0133578	0.0881171	1.05494
PPP1R2	5399.14	0.333171	0.134696	2.47351	0.0133794	0.088171	1.05467
ENG	100.003	-0.781298	0.315863	-2.47353	0.0133784	0.088171	1.05467
KRCC1	2125.03	-0.331371	0.134	-2.47293	0.0134012	0.08827	1.05419
HERC3	204.143	-0.469644	0.18993	-2.47273	0.0134087	0.0882752	1.05416
ARHGAP21	2063.06	0.329216	0.133153	2.47246	0.0134188	0.0882975	1.05405
TUBGCP3	2246.4	0.280288	0.113416	2.47133	0.013461	0.0885307	1.05291
SNUPN	395.29	-0.413455	0.167328	-2.47092	0.0134767	0.088589	1.05262
GAB3	28.3819	1.22167	0.494496	2.47054	0.0134909	0.088638	1.05238
ENO2	9.53922	2.14364	0.8678	2.4702	0.0135038	0.0886785	1.05218
MVB12A	1350.4	0.363169	0.147072	2.46932	0.013537	0.0887708	1.05173
2310036O22RIK	3306.69	0.315658	0.127852	2.46893	0.0135518	0.0887708	1.05173
TUFM	995.276	-0.337465	0.136681	-2.46901	0.0135489	0.0887708	1.05173
DMTN	32.6658	-1.26138	0.510888	-2.46899	0.0135496	0.0887708	1.05173
[truncated: 11,102 more rows]

## Sheet: 168FARN_KMT2DvsX
Gene	baseMean	log2FoldChange	lfcSE	stat	pvalue	padj	minus_log10padj
CFH	1117.24	6.54137	0.228787	28.5916	8.55e-180	1.12e-175	174.951
PDZRN3	494.575	3.04133	0.176022	17.2782	6.87e-67	4.5e-63	62.3467
SCARA5	1627.72	2.71186	0.166044	16.3322	5.82e-60	2.54e-56	55.5948
IGF2	1874.06	-3.58122	0.22711	-15.7687	5.11e-56	1.67e-52	51.7761
CERK	212.957	3.45371	0.240779	14.3439	1.16e-46	3.05e-43	42.516
P2RX7	1081.37	2.31931	0.178745	12.9755	1.68e-38	3.68e-35	34.4344
PTK7	151.241	-5.3944	0.42877	-12.5811	2.68e-36	5.02e-33	32.2992
PCSK9	294.409	2.37606	0.189049	12.5685	3.15e-36	5.15e-33	32.288
CSRP2	834.555	1.59955	0.131683	12.147	5.95e-34	8.66e-31	30.0623
MMP3	683.292	2.16029	0.17994	12.0056	3.32e-33	4.35e-30	29.3614
IGSF3	154.166	-4.98413	0.423323	-11.7738	5.33e-32	6.34e-29	28.1977
LXN	2085.94	1.70573	0.146328	11.6569	2.12e-31	2.31e-28	27.6365
CD84	326.858	2.07178	0.178721	11.5922	4.51e-31	4.55e-28	27.3423
HSPA12A	286.386	2.27309	0.196716	11.5552	6.95e-31	6.5e-28	27.187
MID1	1440.24	1.45737	0.127287	11.4495	2.37e-30	2.07e-27	26.6849
PLA2G7	305.566	-2.39418	0.218013	-10.9818	4.68e-28	3.83e-25	24.417
SCARA3	192.437	-2.69605	0.257699	-10.462	1.29e-25	9.95e-23	22.0022
ADM2	98.0132	4.39342	0.421801	10.4159	2.1e-25	1.53e-22	21.8161
THSD4	255.004	2.00248	0.194569	10.2919	7.67e-25	5.29e-22	21.2768
PTAR1	250.629	-2.81251	0.275456	-10.2104	1.78e-24	1.17e-21	20.9328
SEC14L2	83.084	-4.12465	0.405213	-10.179	2.46e-24	1.53e-21	20.8151
ELMO1	115.968	-3.22172	0.316639	-10.1747	2.57e-24	1.53e-21	20.8151
TGFBI	343.509	1.96508	0.193992	10.1297	4.08e-24	2.32e-21	20.6339
PID1	2160.67	1.23385	0.121998	10.1137	4.8e-24	2.62e-21	20.5813
ARHGAP29	353.371	-2.01517	0.20247	-9.95291	2.45e-23	1.28e-20	19.8916
4930523C07RIK	734.54	1.47509	0.150452	9.80436	1.08e-22	5.43e-20	19.2649
ITGA10	853.567	1.45672	0.150015	9.71045	2.72e-22	1.32e-19	18.8793
OASL2	223.045	-2.61174	0.270871	-9.64204	5.31e-22	2.49e-19	18.6046
RCAN2	151.009	-2.97521	0.311153	-9.56188	1.16e-21	5.22e-19	18.282
PCNX	3975.33	-1.38455	0.14655	-9.44761	3.47e-21	1.51e-18	17.8199
SH3KBP1	5821.59	0.962817	0.102632	9.38127	6.52e-21	2.75e-18	17.5599
ISG15	535.037	-1.57083	0.172222	-9.12091	7.45e-20	3.05e-17	16.5157
APOL9B	873.033	-1.40484	0.154085	-9.11729	7.7e-20	3.06e-17	16.5146
MARCKS	1085.18	-1.2094	0.133668	-9.04774	1.46e-19	5.62e-17	16.2499
IRF7	208.149	-2.42779	0.268579	-9.0394	1.58e-19	5.9e-17	16.2294
FGFR1	5476.26	1.31342	0.145859	9.00476	2.16e-19	7.87e-17	16.1043
PI16	219.13	2.7204	0.302915	8.98075	2.69e-19	9.52e-17	16.0213
3830417A13RIK	85.9016	-6.23341	0.69471	-8.97268	2.89e-19	9.98e-17	16.001
XAF1	576.103	-1.68219	0.188639	-8.91751	4.77e-19	1.6e-16	15.7954
TNS1	650.888	1.3682	0.15367	8.90351	5.41e-19	1.77e-16	15.7515
ARHGAP30	242.984	1.80139	0.20305	8.87166	7.21e-19	2.3e-16	15.6377
VTCN1	85.1529	2.88318	0.325317	8.8627	7.81e-19	2.44e-16	15.6133
SAMD9L	207.588	-2.05488	0.236363	-8.69373	3.51e-18	1.07e-15	14.9712
FGF10	3214.67	1.04688	0.120694	8.67385	4.18e-18	1.24e-15	14.9052
GLIPR2	461.952	-1.74858	0.201725	-8.66813	4.39e-18	1.28e-15	14.8932
OAS3	136.649	-3.22857	0.378014	-8.54087	1.33e-17	3.77e-15	14.4236
ANK	17684.8	0.976737	0.114384	8.53911	1.35e-17	3.77e-15	14.4236
FLRT3	406.158	1.44866	0.169968	8.52315	1.55e-17	4.24e-15	14.3728
DACH2	183.191	-2.14529	0.255958	-8.38142	5.23e-17	1.4e-14	13.8551
APOL9A	1219.04	-1.1292	0.134762	-8.37923	5.33e-17	1.4e-14	13.8551
ZFP275	234.623	1.76141	0.210316	8.37508	5.52e-17	1.42e-14	13.8484
CTSO	372.786	-1.47483	0.177336	-8.31661	9.05e-17	2.28e-14	13.642
BTG2	392.407	-1.5132	0.182587	-8.28757	1.16e-16	2.86e-14	13.5441
CES1F	42.1811	4.79869	0.580238	8.27022	1.34e-16	3.24e-14	13.4889
PIAS2	429.29	-1.34782	0.163252	-8.25611	1.5e-16	3.58e-14	13.4455
CCBL2	253.564	-1.65767	0.202284	-8.19476	2.51e-16	5.87e-14	13.2311
PLCG2	1803.47	1.30114	0.159157	8.17521	2.95e-16	6.79e-14	13.1682
MGST1	383.449	-2.14368	0.26391	-8.12276	4.56e-16	1.03e-13	12.9874
NPTX1	2819.45	-0.983674	0.121849	-8.07286	6.87e-16	1.52e-13	12.8168
IL1R1	673.144	1.31939	0.164512	8.02002	1.06e-15	2.31e-13	12.6366
XLR3A	694.461	1.25488	0.156695	8.00845	1.16e-15	2.49e-13	12.603
PPARGC1A	62.0482	3.1378	0.392871	7.98685	1.38e-15	2.93e-13	12.5339
PHF11D	288.67	-1.5924	0.199693	-7.97426	1.53e-15	3.19e-13	12.4965
OAS1A	89.2462	-2.58457	0.328312	-7.8723	3.48e-15	7.13e-13	12.1471
SIGLECG	344.945	-2.42477	0.308602	-7.85726	3.93e-15	7.91e-13	12.1016
ESM1	367.346	2.46675	0.314996	7.83107	4.84e-15	9.6e-13	12.0176
TPH2	444.055	-1.44662	0.184832	-7.82669	5.01e-15	9.79e-13	12.009
CSN3	67.6756	-4.65099	0.603923	-7.7013	1.35e-14	2.59e-12	11.5859
SP140	1301.4	1.08096	0.141895	7.61804	2.58e-14	4.89e-12	11.3107
OGN	203.836	-2.18487	0.287797	-7.59172	3.16e-14	5.91e-12	11.2285
GBP3	114.161	-2.3364	0.310824	-7.51681	5.61e-14	1.04e-11	10.9848
ARHGAP6	170.456	2.05905	0.276724	7.44082	1e-13	1.82e-11	10.7398
SEMA3C	523.585	-1.29695	0.17551	-7.3896	1.47e-13	2.64e-11	10.5779
TMEM151A	120.819	1.95474	0.265099	7.37363	1.66e-13	2.94e-11	10.5317
PRKCB	483.87	1.17136	0.160164	7.31347	2.6e-13	4.55e-11	10.3422
1700024P16RIK	415.719	-1.48481	0.203835	-7.28436	3.23e-13	5.57e-11	10.254
BST2	2111.6	-0.84174	0.115583	-7.28254	3.28e-13	5.57e-11	10.2539
ELOVL4	94.9935	-2.52283	0.347131	-7.26767	3.66e-13	6.14e-11	10.2116
CLCF1	2040.8	0.862708	0.119634	7.21122	5.55e-13	9.2e-11	10.0364
NNMT	78.1263	-3.39676	0.471199	-7.20876	5.65e-13	9.25e-11	10.034
TLR3	154.668	-1.86478	0.263064	-7.0887	1.35e-12	2.19e-10	9.65964
SEMA6A	191.478	1.63758	0.231345	7.07854	1.46e-12	2.33e-10	9.63311
CD81	1448.17	-0.946218	0.134336	-7.04367	1.87e-12	2.96e-10	9.52937
IFIT3	159.466	-1.87619	0.269752	-6.95525	3.52e-12	5.49e-10	9.26051
DAB2	7978.48	0.796091	0.114718	6.93956	3.93e-12	6.06e-10	9.21738
SLCO1A5	49.6421	2.90207	0.419538	6.91731	4.6e-12	7.01e-10	9.15415
SYNGR1	202.29	1.42436	0.20698	6.88159	5.92e-12	8.91e-10	9.04999
TRIM30A	141.963	-1.86242	0.271103	-6.86977	6.43e-12	9.57e-10	9.01894
ARL6IP1	1641.66	-0.962622	0.140286	-6.86183	6.8e-12	1e-09	8.99969
PLK2	5857.62	-0.79888	0.116784	-6.84067	7.88e-12	1.15e-09	8.94027
IFIT1	304.295	-1.88074	0.275216	-6.83368	8.28e-12	1.19e-09	8.92389
SORBS1	2158.7	0.853356	0.125113	6.82068	9.06e-12	1.29e-09	8.8893
SERPINA12	26.2244	4.63183	0.679284	6.81869	9.19e-12	1.29e-09	8.88798
MYH10	94.7885	-2.13427	0.314654	-6.78291	1.18e-11	1.64e-09	8.78476
CENPI	596.12	1.17146	0.174279	6.72174	1.8e-11	2.48e-09	8.6062
SNAI2	181.118	-1.93464	0.288387	-6.70846	1.97e-11	2.68e-09	8.5712
IL7	1168.53	0.880593	0.131729	6.68486	2.31e-11	3.12e-09	8.5056
ANKS1B	229.863	1.49794	0.224797	6.66353	2.67e-11	3.57e-09	8.44689
ADGRA2	1435.03	0.837057	0.125908	6.64814	2.97e-11	3.93e-09	8.40584
NPPB	520.994	1.46747	0.220802	6.64611	3.01e-11	3.94e-09	8.40421
BAMBI	320.334	1.40248	0.21147	6.63204	3.31e-11	4.29e-09	8.36707
ASAP1	6004.39	0.780298	0.118011	6.61209	3.79e-11	4.87e-09	8.31273
KCNAB1	133.084	1.76084	0.267033	6.59409	4.28e-11	5.44e-09	8.26421
IRGM2	61.3307	-2.69589	0.409456	-6.58409	4.58e-11	5.77e-09	8.23915
PLEC	8547.55	0.826606	0.1259	6.56555	5.18e-11	6.47e-09	8.18922
MAPT	43.8845	3.59887	0.553859	6.49782	8.15e-11	1.01e-08	7.99688
VGLL3	171.906	-2.19484	0.338856	-6.4772	9.34e-11	1.14e-08	7.94156
FN1	93834.6	0.711722	0.110259	6.45502	1.08e-10	1.31e-08	7.88187
UST	420.77	-1.06269	0.164729	-6.45118	1.11e-10	1.33e-08	7.87488
PLP2	2919.49	0.728485	0.11325	6.43252	1.26e-10	1.49e-08	7.82544
HMGA2	14806	0.960014	0.149285	6.43077	1.27e-10	1.5e-08	7.82434
RGS2	1446.55	1.10005	0.171361	6.41949	1.37e-10	1.6e-08	7.79603
A630001G21RIK	205.712	1.49103	0.232944	6.40082	1.55e-10	1.79e-08	7.74672
STXBP6	35.4874	-8.04223	1.25914	-6.3871	1.69e-10	1.94e-08	7.71155
UBL4A	665.8	0.914588	0.145103	6.30304	2.92e-10	3.32e-08	7.47821
SOD3	625.407	1.50547	0.238912	6.30137	2.95e-10	3.33e-08	7.47728
PEG13	242.762	1.22541	0.194928	6.28647	3.25e-10	3.64e-08	7.43931
USP18	88.9035	-2.11334	0.337101	-6.26916	3.63e-10	4.03e-08	7.39467
IL18RAP	107.824	1.98286	0.31694	6.25625	3.94e-10	4.34e-08	7.36236
PCYT1B	573.064	1.03749	0.166452	6.23298	4.58e-10	5e-08	7.30134
PLXDC1	577.709	-1.11681	0.179554	-6.21991	4.97e-10	5.39e-08	7.26874
IGTP	112.25	-1.85308	0.298628	-6.2053	5.46e-10	5.86e-08	7.23193
PDGFC	111.916	-1.74879	0.282391	-6.19277	5.91e-10	6.3e-08	7.20091
B3GLCT	28.7775	3.73478	0.607035	6.15249	7.63e-10	8.06e-08	7.09374
PRPS2	1824.3	0.743914	0.121487	6.1234	9.16e-10	9.6e-08	7.01771
AHI1	77.6986	-1.98451	0.324552	-6.11462	9.68e-10	1.01e-07	6.99726
CX3CL1	1238.92	0.775238	0.128781	6.01981	1.75e-09	1.8e-07	6.74439
STEAP3	2853.16	1.02172	0.169817	6.01657	1.78e-09	1.82e-07	6.73913
ITGBL1	402.745	1.05408	0.175333	6.01187	1.83e-09	1.86e-07	6.72989
DDX60	41.1748	-3.35114	0.557582	-6.01012	1.85e-09	1.87e-07	6.72857
FAM198B	28.6473	-4.4141	0.73624	-5.99546	2.03e-09	2.03e-07	6.69266
CHST15	146.747	1.47505	0.246677	5.97968	2.24e-09	2.22e-07	6.65385
FUT8	6911.04	0.673807	0.112765	5.97532	2.3e-09	2.26e-07	6.6455
SIL1	1015.97	-0.785999	0.131591	-5.97304	2.33e-09	2.28e-07	6.64267
SAPCD1	183.994	1.42016	0.237922	5.969	2.39e-09	2.32e-07	6.63516
NEK7	5912.35	0.597363	0.100344	5.95315	2.63e-09	2.53e-07	6.59624
SPP1	165722	0.671422	0.113235	5.92944	3.04e-09	2.91e-07	6.53657
SEMA6D	428.478	1.28515	0.21708	5.92019	3.22e-09	3.05e-07	6.51529
PRELP	109.052	1.74002	0.294033	5.91775	3.26e-09	3.08e-07	6.512
GYG	985.111	-0.739777	0.125132	-5.91198	3.38e-09	3.16e-07	6.49988
VLDLR	3709.23	0.623304	0.105666	5.8988	3.66e-09	3.4e-07	6.46826
LIMS2	707.275	-0.892788	0.152296	-5.86221	4.57e-09	4.21e-07	6.3753
RIMBP2	41.8361	3.09426	0.527938	5.86103	4.6e-09	4.21e-07	6.37527
SLCO4A1	224.479	1.38595	0.236863	5.85127	4.88e-09	4.44e-07	6.3528
1700011E24RIK	57.3269	2.84017	0.486396	5.83921	5.24e-09	4.74e-07	6.32432
NGEF	1293.25	0.779418	0.13366	5.83135	5.5e-09	4.93e-07	6.30684
ARHGEF3	1975.95	0.674507	0.116008	5.81434	6.09e-09	5.43e-07	6.26558
ANK2	84.7584	-1.83605	0.318004	-5.77367	7.76e-09	6.87e-07	6.16331
PDHA1	5023.12	0.592825	0.103031	5.75388	8.72e-09	7.63e-07	6.11771
RAB11FIP1	64.8706	-2.02142	0.351326	-5.7537	8.73e-09	7.63e-07	6.11771
NAV2	3924.3	0.636562	0.110853	5.74238	9.34e-09	8.1e-07	6.09153
RASSF6	216.523	-1.53412	0.267787	-5.72887	1.01e-08	8.71e-07	6.05977
CCL5	88.6794	-2.03458	0.355237	-5.72738	1.02e-08	8.73e-07	6.05882
DNAJB4	2509.6	-0.701948	0.123071	-5.70358	1.17e-08	9.98e-07	6.00086
TJP2	596.56	-0.923443	0.162529	-5.68173	1.33e-08	1.13e-06	5.94806
PRL2C2	40.8121	-4.36029	0.76813	-5.6765	1.37e-08	1.15e-06	5.93758
ABCA8B	330.869	-1.13614	0.200313	-5.67182	1.41e-08	1.18e-06	5.9285
SPARCL1	154.498	1.36821	0.241348	5.66906	1.44e-08	1.19e-06	5.92578
ZRSR2	2041.41	0.666035	0.117496	5.66858	1.44e-08	1.19e-06	5.92578
OAS2	79.8144	-3.20159	0.566784	-5.64869	1.62e-08	1.32e-06	5.87816
KCNMA1	108.78	-2.26541	0.401306	-5.64508	1.65e-08	1.34e-06	5.87177
ATP2B4	121.681	1.38372	0.246896	5.60446	2.09e-08	1.69e-06	5.77225
TBX4	45.6381	2.28535	0.408716	5.59153	2.25e-08	1.81e-06	5.74256
GLT8D2	80.408	1.8948	0.339052	5.58854	2.29e-08	1.83e-06	5.73772
RFTN1	37.7532	-3.31724	0.593953	-5.58503	2.34e-08	1.86e-06	5.73159
ASAH2	452.261	-0.923523	0.165911	-5.56636	2.6e-08	2.05e-06	5.68763
ADAMTS10	23.0459	-7.18898	1.29194	-5.56447	2.63e-08	2.06e-06	5.68553
TMEM141	126.268	-1.47195	0.265919	-5.53533	3.11e-08	2.42e-06	5.61575
A4GALT	62.7105	2.46287	0.445626	5.52677	3.26e-08	2.53e-06	5.59712
SENP1	1814.54	0.650307	0.117997	5.51123	3.56e-08	2.75e-06	5.56128
AI429214	108.992	-1.52076	0.276597	-5.49809	3.84e-08	2.93e-06	5.53244
CHRND	128.01	-1.67935	0.305477	-5.49747	3.85e-08	2.93e-06	5.53244
TINAGL1	2231.42	0.676516	0.123092	5.49601	3.88e-08	2.94e-06	5.53138
RPL36A	30022.2	0.872512	0.158809	5.49409	3.93e-08	2.96e-06	5.52914
MAP2	575.051	-0.885509	0.162048	-5.46448	4.64e-08	3.48e-06	5.45898
D5ERTD615E	84.6024	-2.17825	0.399472	-5.45282	4.96e-08	3.69e-06	5.43291
TBX3	973.891	0.760945	0.139829	5.44198	5.27e-08	3.9e-06	5.40893
SOX9	2209.37	0.749284	0.137865	5.43493	5.48e-08	4.03e-06	5.39419
ESPNL	320.403	0.930397	0.171345	5.42998	5.64e-08	4.13e-06	5.38457
CPOX	1712.28	-0.781675	0.144501	-5.40949	6.32e-08	4.6e-06	5.33739
MYH14	163.801	-1.28272	0.237165	-5.40857	6.35e-08	4.6e-06	5.33739
STON2	228.721	1.04253	0.192885	5.40493	6.48e-08	4.67e-06	5.33097
NCK2	3092.5	0.746765	0.138425	5.39474	6.86e-08	4.91e-06	5.30868
TRIM12C	483.729	-0.879235	0.163053	-5.39234	6.95e-08	4.95e-06	5.30524
SPN	631.96	0.831688	0.154528	5.38211	7.36e-08	5.21e-06	5.28288
SPNS2	46.4321	2.13337	0.397468	5.36739	7.99e-08	5.63e-06	5.24975
CSGALNACT1	1204.49	0.726434	0.135508	5.36081	8.28e-08	5.78e-06	5.23837
MFSD6	172.106	-1.37109	0.255808	-5.35986	8.33e-08	5.78e-06	5.23837
H2-M10.1	46.8267	-2.88634	0.53852	-5.35977	8.33e-08	5.78e-06	5.23837
AMPD3	6316.82	-0.647405	0.121031	-5.34906	8.84e-08	6.1e-06	5.21494
SGK3	33.1266	-3.43888	0.643581	-5.34336	9.12e-08	6.26e-06	5.20355
COPZ2	83.4488	2.16231	0.40551	5.33232	9.7e-08	6.6e-06	5.18016
PHKA2	652.18	0.827851	0.15527	5.3317	9.73e-08	6.6e-06	5.18016
DDAH1	549.869	-0.882147	0.165501	-5.33016	9.81e-08	6.63e-06	5.17872
ASIC1	39.5141	-2.39941	0.451864	-5.31003	1.1e-07	7.36e-06	5.13289
OAS1G	41.8347	-2.57314	0.484691	-5.30882	1.1e-07	7.38e-06	5.13223
SEMA3D	25.617	3.30407	0.623497	5.29926	1.16e-07	7.73e-06	5.11169
GRAMD4	1930.2	0.720911	0.136264	5.29054	1.22e-07	8.07e-06	5.09316
GNG2	42.8834	-2.85309	0.539626	-5.28715	1.24e-07	8.17e-06	5.0878
TAP1	618.323	-0.839632	0.158827	-5.28645	1.25e-07	8.17e-06	5.0878
VCAN	907.239	0.811121	0.153588	5.28113	1.28e-07	8.37e-06	5.07737
HEPH	60.4327	-2.54165	0.481869	-5.27457	1.33e-07	8.63e-06	5.06397
RBMX	1123.07	0.748098	0.141861	5.27347	1.34e-07	8.64e-06	5.06352
MSL3	1248.54	0.738552	0.140168	5.26905	1.37e-07	8.81e-06	5.05519
CHMP4C	54.5273	-2.10893	0.401342	-5.2547	1.48e-07	9.48e-06	5.0234
MCTP1	48.2889	-2.33988	0.446349	-5.24227	1.59e-07	1.01e-05	4.99623
F12	231.9	1.33691	0.255175	5.23921	1.61e-07	1.02e-05	4.99112
EFR3A	5471.86	0.617869	0.117965	5.23773	1.63e-07	1.02e-05	4.98974
LEPR	192.725	-1.20062	0.22935	-5.23487	1.65e-07	1.03e-05	4.9851
NXPH4	46.5603	-2.24843	0.430327	-5.22494	1.74e-07	1.09e-05	4.96385
CAT	2532.17	-0.640204	0.122645	-5.21996	1.79e-07	1.11e-05	4.95423
WDFY4	25.3222	-4.40489	0.844665	-5.21496	1.84e-07	1.14e-05	4.94456
AQP1	5509.26	0.627096	0.120719	5.19469	2.05e-07	1.26e-05	4.89919
TWIST2	727.437	0.758585	0.146074	5.19315	2.07e-07	1.27e-05	4.89763
IFI44	60.3428	-2.7777	0.535247	-5.18958	2.11e-07	1.28e-05	4.89132
UBQLN2	965.567	-0.889624	0.171808	-5.17802	2.24e-07	1.36e-05	4.8664
FAS	170.062	-1.35804	0.263479	-5.15427	2.55e-07	1.54e-05	4.81326
RAB9	2573.73	0.650483	0.126242	5.15266	2.57e-07	1.54e-05	4.81154
AQP5	6702.59	0.78667	0.152756	5.14984	2.61e-07	1.56e-05	4.80698
NT5E	189.682	1.41128	0.274642	5.13861	2.77e-07	1.65e-05	4.78299
IFI27	2020.86	-1.099	0.214085	-5.13345	2.84e-07	1.69e-05	4.77304
EVA1C	660.805	0.777631	0.15165	5.12781	2.93e-07	1.73e-05	4.76198
ZBTB4	234.48	1.14901	0.224172	5.12556	2.97e-07	1.74e-05	4.75875
ARHGAP32	38.5167	-2.87228	0.562514	-5.10614	3.29e-07	1.91e-05	4.71875
GNAO1	1015.89	0.735972	0.144146	5.10573	3.3e-07	1.91e-05	4.71875
FBLN2	2098.18	0.663488	0.129952	5.10565	3.3e-07	1.91e-05	4.71875
CTSL	120195	0.564141	0.110842	5.08958	3.59e-07	2.06e-05	4.68531
MOGAT2	53.6989	-2.66978	0.524576	-5.0894	3.59e-07	2.06e-05	4.68531
SLCO3A1	538.234	-0.788979	0.155625	-5.06973	3.98e-07	2.28e-05	4.64224
AVIL	152.908	-1.29289	0.255154	-5.06709	4.04e-07	2.3e-05	4.6381
KMT2D	5224.68	0.661503	0.130586	5.06566	4.07e-07	2.31e-05	4.63674
ST3GAL1	2651.96	0.792841	0.156824	5.05562	4.29e-07	2.42e-05	4.61572
LRP11	434.089	-0.818731	0.162506	-5.03817	4.7e-07	2.64e-05	4.57795
FABP5	1027.55	-0.690296	0.1374	-5.02398	5.06e-07	2.83e-05	4.54766
STX7	1838.25	-0.60445	0.120576	-5.01301	5.36e-07	2.99e-05	4.52472
SEMA5A	14116.2	0.548386	0.109514	5.00743	5.52e-07	3.06e-05	4.51397
TPCN1	1739.12	0.687971	0.137467	5.00463	5.6e-07	3.09e-05	4.5095
CAR5B	2064.51	0.630622	0.126068	5.00221	5.67e-07	3.12e-05	4.50588
TMEM132A	763.401	-0.720402	0.144342	-4.99093	6.01e-07	3.29e-05	4.48297
NDRG1	13594.8	0.713812	0.143036	4.99042	6.02e-07	3.29e-05	4.48297
PTGR1	146.004	-1.2157	0.243681	-4.98889	6.07e-07	3.3e-05	4.48133
LTBP3	3967.13	0.534414	0.107282	4.98139	6.31e-07	3.42e-05	4.46628
TSC22D1	8399.96	0.545331	0.109523	4.97914	6.39e-07	3.44e-05	4.46303
KDELR3	46.6035	2.13319	0.428672	4.97628	6.48e-07	3.47e-05	4.46002
CLDN9	1690.28	0.718356	0.144358	4.97621	6.48e-07	3.47e-05	4.46002
SNX10	294.636	-1.20368	0.242099	-4.97185	6.63e-07	3.53e-05	4.45201
MRPS6	3662.62	0.854379	0.171982	4.96783	6.77e-07	3.59e-05	4.44476
PKIA	219.267	-1.42666	0.287452	-4.96312	6.94e-07	3.66e-05	4.43597
IRGM1	758.051	-0.670767	0.135315	-4.95708	7.16e-07	3.77e-05	4.42421
BCAP31	7088.2	0.610562	0.123263	4.95332	7.3e-07	3.82e-05	4.41756
OAF	2864.61	0.642939	0.12996	4.94722	7.53e-07	3.93e-05	4.40568
RASA3	7335.25	0.495814	0.100269	4.94486	7.62e-07	3.96e-05	4.40214
3110039I08RIK	1869.21	0.654781	0.132465	4.94304	7.69e-07	3.97e-05	4.40153
NPR2	14.3614	-6.72114	1.35968	-4.94319	7.69e-07	3.97e-05	4.40153
WHRN	415.86	-1.00406	0.203331	-4.93805	7.89e-07	4.05e-05	4.39212
FAM78B	131.253	1.29277	0.261987	4.93447	8.04e-07	4.11e-05	4.38585
BRINP3	25.8225	-3.15206	0.640718	-4.91958	8.67e-07	4.42e-05	4.35446
RPS6KA3	1453.38	0.601392	0.122472	4.91044	9.09e-07	4.61e-05	4.33589
RAB1A	9851.15	-0.532261	0.10843	-4.90878	9.16e-07	4.64e-05	4.33389
ACAN	12.5187	5.26905	1.07666	4.89389	9.89e-07	4.98e-05	4.30264
RGL1	7524	0.666665	0.136748	4.87512	1.09e-06	5.46e-05	4.26293
IFI203	10743.9	0.508945	0.104475	4.87143	1.11e-06	5.54e-05	4.25649
SELE	39.604	2.25041	0.462291	4.86796	1.13e-06	5.62e-05	4.25051
SLC24A3	23.6713	-3.28896	0.675897	-4.86607	1.14e-06	5.65e-05	4.248
PIK3R1	2162.54	0.604856	0.124449	4.86029	1.17e-06	5.79e-05	4.23696
B230312C02RIK	99.5719	1.52887	0.316168	4.83563	1.33e-06	6.54e-05	4.18463
CSDC2	43.706	2.47069	0.512061	4.825	1.4e-06	6.87e-05	4.16306
COL6A3	1216.39	0.639219	0.132559	4.82214	1.42e-06	6.94e-05	4.15846
PLXNA2	1148.01	0.761016	0.157862	4.82077	1.43e-06	6.95e-05	4.15824
ANKRD1	1494.72	-0.994224	0.206247	-4.82055	1.43e-06	6.95e-05	4.15824
ARL4D	1133.1	0.659579	0.137099	4.81097	1.5e-06	7.26e-05	4.1392
AHNAK	38820.3	0.548999	0.114129	4.81033	1.51e-06	7.26e-05	4.1392
SDC4	4173.2	0.66589	0.138478	4.80865	1.52e-06	7.29e-05	4.13715
FLNA	8765.63	0.591489	0.12306	4.8065	1.54e-06	7.34e-05	4.13406
EIF1AX	4685.77	0.715109	0.148848	4.80428	1.55e-06	7.4e-05	4.13083
SUMF2	231.381	-0.978904	0.203803	-4.80319	1.56e-06	7.41e-05	4.13004
FAM213A	124.34	-1.24469	0.259678	-4.79318	1.64e-06	7.76e-05	4.10992
PSMB9	256.113	-1.25389	0.261654	-4.79218	1.65e-06	7.77e-05	4.10931
CBX6	6390.07	0.614918	0.128608	4.78134	1.74e-06	8.18e-05	4.08743
MSH3	831.008	0.722793	0.151194	4.78056	1.75e-06	8.18e-05	4.0873
SELL	17.1777	3.15362	0.659941	4.77863	1.76e-06	8.2e-05	4.08622
SP100	312.411	1.06304	0.222433	4.77917	1.76e-06	8.2e-05	4.08622
CREB5	175.48	-1.18617	0.248313	-4.77691	1.78e-06	8.24e-05	4.08404
NAV1	4324.65	0.520896	0.109116	4.77378	1.81e-06	8.34e-05	4.07882
DPPA2	1279.9	-0.858089	0.180431	-4.75577	1.98e-06	9.09e-05	4.04155
S100A4	70131.6	0.558776	0.117622	4.7506	2.03e-06	9.29e-05	4.03197
HTRA3	64.5139	1.62019	0.341109	4.74977	2.04e-06	9.3e-05	4.03171
GM13251	12.8279	5.92522	1.2477	4.7489	2.05e-06	9.3e-05	4.03134
PELI2	158.302	1.06722	0.224905	4.74522	2.08e-06	9.44e-05	4.02494
1700019B21RIK	26.7787	-3.3282	0.702482	-4.73777	2.16e-06	9.76e-05	4.01048
ZFP706	7323.66	0.49264	0.104129	4.73106	2.23e-06	0.000100553	3.99761
LANCL3	28.4263	2.46444	0.522362	4.71788	2.38e-06	0.000106924	3.97093
ISOC1	528.389	-1.06403	0.225692	-4.71452	2.42e-06	0.000108334	3.96523
THBD	1361.02	0.594264	0.126459	4.69927	2.61e-06	0.000116347	3.93424
DEPTOR	2702.84	0.547719	0.116635	4.69599	2.65e-06	0.000117826	3.92876
TWIST1	6208.81	0.651612	0.139458	4.67244	2.98e-06	0.000131735	3.8803
PROS1	787.188	-0.781369	0.167338	-4.66941	3.02e-06	0.000133244	3.87535
HCCS	1049.51	0.822211	0.176451	4.65971	3.17e-06	0.000139211	3.85633
MKX	474.273	-0.861944	0.185064	-4.65754	3.2e-06	0.000140131	3.85347
PTK2B	614.242	0.868227	0.186436	4.65698	3.21e-06	0.000140131	3.85347
ASRGL1	915.374	0.701066	0.151144	4.63838	3.51e-06	0.000152838	3.81577
ID1	869.434	0.580053	0.125132	4.63552	3.56e-06	0.000154451	3.81121
GDPD1	96.1873	1.45413	0.313966	4.63147	3.63e-06	0.000156984	3.80414
OFD1	586.312	0.668516	0.144721	4.61935	3.85e-06	0.000165892	3.78017
RTP4	515.286	-2.44147	0.529855	-4.60781	4.07e-06	0.000174798	3.75746
TRMT61B	40.6719	1.94561	0.422319	4.60696	4.09e-06	0.000174933	3.75713
ENKUR	78.9197	-1.43619	0.311885	-4.60487	4.13e-06	0.000176129	3.75417
MX2	36.3834	-3.13818	0.683681	-4.59012	4.43e-06	0.000188426	3.72486
RALGDS	1716.92	0.7447	0.162585	4.58038	4.64e-06	0.000196787	3.706
ETV1	2389.11	0.587157	0.128348	4.57473	4.77e-06	0.00020152	3.69568
SDPR	710.582	-0.880919	0.192893	-4.56687	4.95e-06	0.000208546	3.6808
MBTPS2	2117.99	-0.653667	0.143176	-4.56547	4.98e-06	0.000209266	3.6793
FAM188B	200.824	-1.02258	0.224118	-4.56266	5.05e-06	0.000211412	3.67487
HERC6	346.364	-0.951955	0.208725	-4.5608	5.1e-06	0.000212616	3.67241
KCNN4	1662.79	0.665777	0.146007	4.5599	5.12e-06	0.00021285	3.67193
KCTD17	367.547	0.803356	0.177358	4.52957	5.91e-06	0.000245035	3.61077
IFIT3B	79.5453	-2.04163	0.451008	-4.52681	5.99e-06	0.000247473	3.60647
ANO6	3651.43	0.535202	0.118339	4.5226	6.11e-06	0.000251656	3.59919
PRR32	14.7665	-4.99606	1.11047	-4.49904	6.83e-06	0.000280343	3.55231
CSAD	590.615	0.719125	0.159882	4.49784	6.86e-06	0.000280357	3.55229
MYG1	1261.55	0.657368	0.146156	4.4977	6.87e-06	0.000280357	3.55229
PFN2	76.6203	-1.81939	0.404731	-4.49531	6.95e-06	0.000282643	3.54876
MGLL	116.32	1.18627	0.264243	4.4893	7.15e-06	0.000289832	3.53785
RNF182	200.707	1.14582	0.256705	4.46359	8.06e-06	0.000325906	3.48691
4930412O13RIK	213.112	0.972993	0.218182	4.45955	8.21e-06	0.000331084	3.48006
OGT	3518.71	0.530814	0.119049	4.45878	8.24e-06	0.000331259	3.47983
TNXB	261.935	0.854134	0.191615	4.45755	8.29e-06	0.000332141	3.47868
DLL1	269.139	1.04642	0.234809	4.45647	8.33e-06	0.0003328	3.47782
DDIT4L	82.3358	-1.51177	0.340331	-4.44205	8.91e-06	0.000354833	3.44998
AI506816	3351.85	0.759532	0.171477	4.42934	9.45e-06	0.00037525	3.42568
TNNT2	66.6075	1.44781	0.327196	4.42489	9.65e-06	0.00038191	3.41804
MMP9	93.8884	-1.45581	0.329505	-4.41818	9.95e-06	0.000391258	3.40754
ZFP946	124.977	-1.1704	0.264909	-4.41812	9.96e-06	0.000391258	3.40754
VIM	217955	0.430521	0.0974533	4.41772	9.97e-06	0.000391258	3.40754
FXYD5	5605.01	0.737604	0.167006	4.41662	1e-05	0.000392075	3.40663
UPF3B	2089.75	0.599134	0.135707	4.4149	1.01e-05	0.000393365	3.4052
SLC6A8	2996.65	0.536872	0.121612	4.41462	1.01e-05	0.000393365	3.4052
MAP4K4	7237.87	0.474627	0.107665	4.40839	1.04e-05	0.000403663	3.39398
ATP5A1	11970.3	-0.451261	0.102479	-4.40344	1.07e-05	0.000411761	3.38535
IFI202B	10422.5	0.457843	0.104251	4.39173	1.12e-05	0.000433305	3.36321
CTPS2	916.792	0.59098	0.134736	4.38622	1.15e-05	0.000443128	3.35347
MMP28	109.011	1.18945	0.27187	4.37509	1.21e-05	0.000463782	3.33369
RAD51B	230.455	0.847687	0.193756	4.37502	1.21e-05	0.000463782	3.33369
HMGB3	1972.16	0.587678	0.134357	4.374	1.22e-05	0.000464585	3.33293
MECP2	2208.5	0.491685	0.112621	4.36585	1.27e-05	0.000480854	3.31799
CALR4	78.0338	1.65252	0.379085	4.35925	1.31e-05	0.000493164	3.30701
IFITM6	117.308	1.30464	0.299293	4.35906	1.31e-05	0.000493164	3.30701
PGRMC1	8821.03	0.589829	0.135354	4.35767	1.31e-05	0.000494877	3.3055
IFIT2	1684.89	-0.623098	0.143303	-4.34811	1.37e-05	0.000515464	3.2878
HMOX1	3080.65	-0.495768	0.114192	-4.34155	1.41e-05	0.000529583	3.27607
SOX4	838.05	0.708725	0.163272	4.34077	1.42e-05	0.000529961	3.27576
POGK	457.825	-0.700488	0.161438	-4.33906	1.43e-05	0.000532564	3.27363
GSTM2	1760.17	-0.631072	0.145747	-4.32992	1.49e-05	0.000553588	3.25681
ANGPT2	669.442	0.824764	0.190879	4.32087	1.55e-05	0.000575177	3.2402
ACKR3	255.182	0.901009	0.20908	4.30941	1.64e-05	0.000604088	3.2189
THRB	217.747	1.04044	0.241667	4.30525	1.67e-05	0.000613815	3.21196
IRF9	371.828	-0.736017	0.1711	-4.30169	1.7e-05	0.000622035	3.20619
RTN4	23177.5	-0.746871	0.17408	-4.29039	1.78e-05	0.000652715	3.18528
GSTM5	314.549	-1.03145	0.240545	-4.28796	1.8e-05	0.00065805	3.18174
ARHGAP26	111.886	-1.21947	0.284608	-4.28472	1.83e-05	0.000665862	3.17662
NABP1	816.68	-0.613316	0.143244	-4.28163	1.86e-05	0.000673314	3.17178
TNFAIP8	807.538	-0.625385	0.146245	-4.27629	1.9e-05	0.00068773	3.16258
PSMD8	4676.28	-0.578111	0.135279	-4.27348	1.92e-05	0.000694556	3.15829
SLC5A8	40.7644	-2.05573	0.481487	-4.26954	1.96e-05	0.000704985	3.15182
VRK2	440.847	-0.833418	0.195314	-4.26706	1.98e-05	0.000710905	3.14819
ECHDC1	1082.24	-0.572113	0.134113	-4.26589	1.99e-05	0.00071271	3.14709
AI607873	2186.03	0.604616	0.141797	4.26397	2.01e-05	0.00071691	3.14454
HTATIP2	1732.44	-0.5859	0.137532	-4.26009	2.04e-05	0.00072748	3.13818
IL17RA	756.193	0.608968	0.143164	4.25363	2.1e-05	0.00074678	3.12681
OSBPL2	2351.32	0.466318	0.109662	4.25233	2.12e-05	0.000749075	3.12547
GBP7	40.9261	-2.13782	0.503343	-4.24725	2.16e-05	0.000764212	3.11679
FUCA2	576.93	-0.625217	0.147282	-4.24503	2.19e-05	0.000769721	3.11367
PTER	2735.68	0.499874	0.117894	4.24004	2.23e-05	0.000784926	3.10517
LRRC16A	550.131	-0.648529	0.153024	-4.23809	2.25e-05	0.000789649	3.10257
ZFAND2A	1926.53	0.53501	0.126314	4.23556	2.28e-05	0.000796474	3.09883
TPBG	2218.42	0.489915	0.115776	4.23159	2.32e-05	0.00080853	3.0923
ENPP2	108.321	-1.82144	0.430606	-4.22995	2.34e-05	0.000812259	3.09031
PPP3CA	13897.7	0.452124	0.106979	4.22629	2.38e-05	0.000823422	3.08438
SLFN2	30.4747	-2.57986	0.610804	-4.22371	2.4e-05	0.000830685	3.08056
MID2	485.328	0.680348	0.161491	4.21293	2.52e-05	0.000869089	3.06094
STBD1	2511.17	-0.676396	0.160782	-4.20692	2.59e-05	0.000890153	3.05054
EGR3	92.626	1.6174	0.384992	4.20113	2.66e-05	0.00091083	3.04056
MSLN	1819.15	-0.671492	0.159948	-4.19818	2.69e-05	0.000920388	3.03603
TFAP2A	6604.59	0.619402	0.147784	4.19128	2.77e-05	0.00094638	3.02393
GNPAT	1572.21	-0.495757	0.118379	-4.18789	2.82e-05	0.000958101	3.01859
SEMA3A	2581.69	0.754242	0.180202	4.18554	2.84e-05	0.000965568	3.01522
SCAMP5	938.313	-0.610362	0.145952	-4.18193	2.89e-05	0.000978504	3.00944
CAPN2	11131.3	0.430253	0.102996	4.17736	2.95e-05	0.000995782	3.00184
PLS3	12826.1	0.524472	0.125631	4.1747	2.98e-05	0.00100492	2.99787
FANCB	330.739	0.798957	0.19151	4.17188	3.02e-05	0.00101402	2.99395
ENPP5	127.672	-1.05363	0.252615	-4.17089	3.03e-05	0.00101402	2.99395
PSTPIP2	33.8882	-2.02995	0.486658	-4.17119	3.03e-05	0.00101402	2.99395
GBE1	881.83	-0.792708	0.190096	-4.17004	3.05e-05	0.00101522	2.99344
HAO1	544.181	-0.812651	0.195418	-4.15853	3.2e-05	0.00106506	2.97262
CD248	20.8914	-3.1819	0.765681	-4.15565	3.24e-05	0.00107584	2.96825
FCNA	729.893	-0.551976	0.133094	-4.14726	3.36e-05	0.00111317	2.95344
SLC10A3	339.256	0.803295	0.193753	4.14597	3.38e-05	0.00111524	2.95263
CHD7	959.023	0.717695	0.173119	4.14568	3.39e-05	0.00111524	2.95263
SPACA6	305.939	0.782049	0.188832	4.1415	3.45e-05	0.00113291	2.9458
SOX2	2525.7	0.593725	0.143485	4.13789	3.51e-05	0.00114801	2.94006
SOX5	96.596	1.22377	0.295954	4.13499	3.55e-05	0.00115972	2.93565
GHITM	18666.4	-0.520306	0.126097	-4.12625	3.69e-05	0.00120168	2.92021
RNF11	6645.08	-0.503933	0.122206	-4.12365	3.73e-05	0.00121231	2.91639
FAT1	2314.12	-0.591052	0.143458	-4.12003	3.79e-05	0.00122847	2.91063
IRAK1	3809.07	0.458599	0.111412	4.11623	3.85e-05	0.00124578	2.90456
GM2381	104.898	1.31529	0.31969	4.11426	3.88e-05	0.00125029	2.90299
CNGB1	118.801	1.19298	0.289945	4.11451	3.88e-05	0.00125029	2.90299
XIST	18684.3	0.541356	0.131637	4.11251	3.91e-05	0.00125676	2.90075
PBDC1	3025.95	0.499897	0.121832	4.10317	4.08e-05	0.00130427	2.88463
ARHGEF9	212.451	-1.03652	0.252646	-4.10268	4.08e-05	0.00130427	2.88463
TOB1	3908.84	-0.599629	0.146171	-4.10224	4.09e-05	0.00130427	2.88463
NAPSA	177.402	-0.988202	0.241172	-4.0975	4.18e-05	0.00132804	2.87679
BOK	757.717	0.589983	0.14403	4.09624	4.2e-05	0.00133201	2.87549
CLEC2F	40.8069	-1.79858	0.439616	-4.09126	4.29e-05	0.00135767	2.86721
RNPEPL1	284.502	0.774853	0.189693	4.08476	4.41e-05	0.00138994	2.857
BDNF	1839.89	0.47677	0.116721	4.08469	4.41e-05	0.00138994	2.857
MGAT3	265.509	0.821663	0.201728	4.07311	4.64e-05	0.00145741	2.83642
GALNT15	230.726	1.00637	0.247217	4.07078	4.69e-05	0.00146857	2.83311
FAM149A	310.859	-0.740747	0.182001	-4.07001	4.7e-05	0.00146892	2.833
GATA3	1840.56	0.485798	0.119372	4.06961	4.71e-05	0.00146892	2.833
MCM6	2778.33	0.502097	0.123466	4.06669	4.77e-05	0.00148393	2.82859
HTRA1	6192.84	-0.492241	0.121217	-4.06081	4.89e-05	0.0015182	2.81867
ADM	675.244	-0.69767	0.172037	-4.05535	5.01e-05	0.00155043	2.80955
ZFP862-PS	353.859	0.701969	0.173178	4.05344	5.05e-05	0.00155943	2.80703
ZFP280C	1263.85	0.563317	0.139081	4.05029	5.12e-05	0.00157687	2.8022
GPRASP1	427.307	0.65254	0.161483	4.04092	5.32e-05	0.0016374	2.78585
UBE2C	7364.13	0.701896	0.173979	4.03438	5.47e-05	0.00167969	2.77477
ATP1A3	532.787	-0.764551	0.189676	-4.03083	5.56e-05	0.00170129	2.76922
JADE2	608.5	0.68005	0.168755	4.0298	5.58e-05	0.00170364	2.76862
TRIM34A	16.2937	-3.72492	0.924433	-4.02941	5.59e-05	0.00170364	2.76862
ASL	449.331	-0.603157	0.150005	-4.02092	5.8e-05	0.0017621	2.75397
CD9	55150.1	0.486641	0.121044	4.02038	5.81e-05	0.0017621	2.75397
POLR3H	1230.3	0.471461	0.117342	4.01784	5.87e-05	0.00177711	2.75029
EPDR1	1029.78	-0.583572	0.14534	-4.01521	5.94e-05	0.0017929	2.74645
NFU1	1151.57	-0.554062	0.138114	-4.01162	6.03e-05	0.00181617	2.74084
PLXNA3	489.34	0.709097	0.177096	4.00404	6.23e-05	0.00187112	2.7279
AFTPH	2726.14	-0.449097	0.112247	-4.00097	6.31e-05	0.00189124	2.72325
TRIOBP	3671.78	0.522564	0.130639	4.00006	6.33e-05	0.00189413	2.72259
RHOB	3906.66	-0.457203	0.11441	-3.9962	6.44e-05	0.00192094	2.71649
CYP1B1	1857.5	0.789133	0.197582	3.99395	6.5e-05	0.00193485	2.71335
SLC7A11	506.483	-0.733834	0.183909	-3.99021	6.6e-05	0.00196115	2.70749
LRCH2	136.65	-1.01844	0.255859	-3.98047	6.88e-05	0.00203864	2.69066
USP17LA	123.667	1.30902	0.329881	3.96816	7.24e-05	0.00214197	2.66919
LPAR1	2153.67	0.531157	0.133983	3.96436	7.36e-05	0.00217145	2.66325
LIFR	548.743	0.571479	0.144298	3.96042	7.48e-05	0.00220269	2.65705
STAT2	1255.3	-0.480584	0.121664	-3.9501	7.81e-05	0.00229472	2.63927
VASN	709.878	0.651748	0.165126	3.94698	7.91e-05	0.00231961	2.63458
GHR	4012.2	0.555959	0.140908	3.94554	7.96e-05	0.00232834	2.63295
RHOJ	329.687	-0.886823	0.22497	-3.94197	8.08e-05	0.00235615	2.6278
TRIB2	3571.94	0.481446	0.122144	3.94163	8.09e-05	0.00235615	2.6278
DDX58	931.607	-0.790027	0.200481	-3.94065	8.13e-05	0.0023605	2.627
PLPP3	627.585	0.894791	0.227172	3.93882	8.19e-05	0.00236828	2.62557
TTC12	208.779	-0.792755	0.201268	-3.9388	8.19e-05	0.00236828	2.62557
LOXL3	1836.27	0.570493	0.145013	3.93407	8.35e-05	0.00241006	2.61797
MRPL45	1873.33	-0.458374	0.116544	-3.93305	8.39e-05	0.00241506	2.61707
ZMIZ1	4203.52	0.45326	0.115266	3.93227	8.41e-05	0.00241753	2.61663
NHSL1	829.822	-0.560669	0.14264	-3.93067	8.47e-05	0.0024284	2.61468
ANXA3	6870.76	-0.581393	0.147957	-3.92947	8.51e-05	0.00243524	2.61346
PQBP1	977.555	0.630614	0.160784	3.92211	8.78e-05	0.00250538	2.60113
COBL	38.846	-3.56373	0.909479	-3.91843	8.91e-05	0.00253843	2.59544
SIAH1B	258.656	0.868293	0.221758	3.9155	9.02e-05	0.00256233	2.59137
3110043O21RIK	1355.83	-0.567879	0.145061	-3.91477	9.05e-05	0.00256233	2.59137
HR	51.7087	1.57012	0.401092	3.9146	9.06e-05	0.00256233	2.59137
TRP53INP1	2451.6	-0.596985	0.152539	-3.91365	9.09e-05	0.00256686	2.5906
TREM2	44.0237	1.80666	0.46209	3.90977	9.24e-05	0.00260285	2.58455
ALDH1L2	8114.92	-0.544314	0.13925	-3.9089	9.27e-05	0.00260662	2.58392
EMILIN2	76.6008	1.27492	0.326316	3.90701	9.34e-05	0.00262143	2.58146
SNX20	44.2384	-1.73952	0.445657	-3.90327	9.49e-05	0.00265666	2.57566
ITGA7	866.958	-0.642444	0.164678	-3.90123	9.57e-05	0.00267347	2.57293
SNHG17	1386.48	0.560942	0.143807	3.90065	9.59e-05	0.00267411	2.57282
MMP13	82.0994	1.39763	0.358439	3.89921	9.65e-05	0.00268434	2.57116
SEMA4B	1506.59	0.444492	0.114137	3.89436	9.85e-05	0.0027328	2.56339
FIRRE	811.317	0.616424	0.158499	3.88913	0.000100606	0.00278655	2.55493
AIFM1	2207.45	0.446129	0.114849	3.88448	0.00010255	0.00283439	2.54754
MDGA2	17.6973	-3.7096	0.956119	-3.87985	0.000104522	0.00288282	2.54018
MLLT3	4898.48	0.433766	0.111823	3.87906	0.000104861	0.0028861	2.53969
PRKD3	961.318	0.541887	0.139803	3.87608	0.000106154	0.00291557	2.53528
NUCKS1	9804.37	0.424207	0.109466	3.87523	0.000106526	0.00291966	2.53467
EIF5A2	126.997	-1.10171	0.284666	-3.87017	0.000108758	0.0029712	2.52707
SCD2	31186.5	-0.497766	0.128623	-3.86994	0.00010886	0.0029712	2.52707
TNS2	2373.48	0.671272	0.173507	3.86884	0.000109355	0.00297851	2.526
VSIR	240.665	0.820076	0.212086	3.86672	0.000110307	0.0029982	2.52314
DUSP16	895.254	-0.556739	0.144047	-3.86498	0.0001111	0.00301349	2.52093
PDE4A	840.015	0.576081	0.149183	3.86156	0.000112663	0.00304959	2.51576
PARVA	5557.15	0.54223	0.140505	3.85914	0.000113785	0.00307303	2.51243
CACHD1	54.6797	-1.58897	0.41179	-3.85869	0.000113998	0.00307303	2.51243
RABGAP1L	1197.62	-0.548773	0.142283	-3.85691	0.00011483	0.00308909	2.51017
TRIM34B	28.3829	-2.23496	0.58062	-3.84926	0.000118476	0.00318064	2.49749
CHIC1	817.485	0.518997	0.134901	3.84726	0.000119448	0.00320019	2.49482
CD3EAP	1245.26	0.68868	0.179063	3.84601	0.000120056	0.00320991	2.49351
EPB41L3	5359.98	-0.411906	0.107153	-3.8441	0.000120996	0.00322845	2.49101
TTC7	577.875	0.576641	0.150085	3.8421	0.000121986	0.00324825	2.48835
HIST1H2BM	82.0172	-1.29714	0.337808	-3.83988	0.000123095	0.00327113	2.4853
ALDH7A1	607.978	-0.571933	0.149173	-3.83402	0.000126067	0.00334333	2.47582
GDNF	2257.5	0.443574	0.115889	3.82756	0.000129418	0.00342525	2.46531
MFSD7B	1667.46	0.464223	0.121348	3.82554	0.000130483	0.00344649	2.46262
MAP4K3	2056.96	0.469375	0.122764	3.8234	0.000131624	0.00346962	2.45972
OCRL	1582.01	0.44632	0.116895	3.81812	0.000134471	0.00352714	2.45258
CD276	171.223	-0.992154	0.259866	-3.81794	0.00013457	0.00352714	2.45258
HIF3A	7.13238	-5.88019	1.54018	-3.81786	0.000134613	0.00352714	2.45258
BRCC3	1492.48	0.484949	0.127265	3.81053	0.000138668	0.00362613	2.44056
FMNL1	120.307	1.16119	0.305019	3.80696	0.000140686	0.00367157	2.43515
DENND3	47.39	1.48613	0.390615	3.80459	0.000142038	0.00369755	2.43209
PTPRK	1938.64	-0.44034	0.11575	-3.80423	0.000142246	0.00369755	2.43209
SETBP1	34.402	-2.19551	0.577394	-3.80245	0.000143272	0.00371684	2.42983
LRRCC1	1422.91	-0.508866	0.133867	-3.80128	0.00014395	0.00372705	2.42863
ATP13A4	390.711	1.00305	0.263989	3.79961	0.000144924	0.00374487	2.42656
GBP2B	76.5251	-1.34348	0.353694	-3.79841	0.000145625	0.00375557	2.42532
FADS2	950.622	-0.596735	0.157152	-3.79717	0.000146356	0.00376701	2.424
CCDC112	260.498	-0.709157	0.186789	-3.79656	0.000146715	0.00376875	2.4238
CASQ2	24.1716	2.17546	0.573151	3.79561	0.000147283	0.00376875	2.4238
CTBS	499.906	-0.583623	0.153763	-3.7956	0.000147288	0.00376875	2.4238
ZBTB7C	8.51013	-5.30713	1.39841	-3.79512	0.000147574	0.00376875	2.4238
BPHL	381.349	-0.670351	0.176685	-3.79405	0.000148207	0.00377755	2.42279
CUL2	2793.9	-0.537909	0.141933	-3.78987	0.000150724	0.00383412	2.41633
NUDT4	26265.2	0.425298	0.112234	3.7894	0.000151012	0.00383412	2.41633
MAML3	715.033	0.530619	0.14037	3.78013	0.000156745	0.00397104	2.4011
LCORL	1773.64	-0.621425	0.164411	-3.77971	0.000157011	0.00397104	2.4011
TRIM39	857.203	0.606255	0.160459	3.77826	0.00015793	0.0039866	2.3994
LTBP1	9744.36	0.374192	0.0990663	3.77719	0.000158608	0.003996	2.39837
B630019K06RIK	51.2862	1.46162	0.387231	3.77454	0.000160305	0.00403101	2.39459
MOV10L1	24.4404	-3.37311	0.895434	-3.76701	0.000165218	0.00414658	2.38231
PLOD2	4974.17	-0.410619	0.109059	-3.76509	0.000166488	0.00417048	2.37981
TMEM201	979.553	0.503728	0.133852	3.76332	0.00016767	0.00419207	2.37757
KRT7	5.65555	-6.01139	1.59797	-3.76189	0.000168631	0.00420807	2.37592
MYOM2	11.5636	-4.61658	1.22862	-3.75752	0.000171609	0.00427424	2.36914
RGMB	1123.79	0.479068	0.127536	3.75634	0.000172417	0.00428621	2.36793
ATG12	1771.51	-0.550378	0.146622	-3.75372	0.000174233	0.00432314	2.3642
TLE4	295.944	-0.758991	0.203067	-3.73764	0.000185752	0.00460027	2.33722
C2CD5	941.008	0.486151	0.130148	3.73537	0.000187439	0.00462502	2.33489
NES	1413.06	-0.491499	0.131581	-3.73535	0.000187458	0.00462502	2.33489
SCX	370.702	0.886617	0.23754	3.7325	0.000189592	0.00466889	2.33079
GSTA4	1256.64	-0.733806	0.196796	-3.72877	0.000192416	0.00472655	2.32546
GSTA1	16.1716	-2.7056	0.725661	-3.72846	0.000192655	0.00472655	2.32546
SMPDL3B	329.683	-0.695954	0.186918	-3.72331	0.000196624	0.00480673	2.31815
LPAR6	353.243	0.805039	0.216218	3.72327	0.000196657	0.00480673	2.31815
SGCD	43.7737	1.52013	0.408415	3.72202	0.000197634	0.00482161	2.31681
ABCA1	1395.55	0.830183	0.223165	3.72004	0.000199193	0.00485061	2.3142
COX15	1366.26	-0.469996	0.12653	-3.71451	0.000203595	0.0049486	2.30552
TAZ	1572.93	0.481722	0.130035	3.70454	0.000211771	0.00513781	2.28922
FNDC3A	5978.03	0.482165	0.130231	3.70238	0.00021359	0.00517236	2.28631
BZW1	14450.1	0.411243	0.111178	3.69897	0.000216479	0.00523264	2.28128
PGAM1	7627.46	-0.556672	0.150758	-3.69249	0.000222072	0.005357	2.27108
EXT1	2665.65	0.41606	0.112703	3.69165	0.000222802	0.005357	2.27108
CETN2	1654	0.531163	0.143884	3.6916	0.000222851	0.005357	2.27108
DAGLA	1992.68	0.417817	0.113225	3.69015	0.000224123	0.00537772	2.2694
SLC29A1	2592.21	0.591135	0.160214	3.68965	0.000224558	0.00537832	2.26935
VOPP1	2733.21	-0.402936	0.109477	-3.68054	0.000232742	0.00556415	2.2546
LGALS2	15.8612	2.72299	0.740488	3.6773	0.00023572	0.00562508	2.24987
FECH	1310.95	-0.4931	0.134147	-3.67582	0.000237084	0.00564734	2.24816
TRPS1	3971.76	0.41507	0.112943	3.67505	0.000237806	0.00565426	2.24762
TRIM63	76.0855	-1.60013	0.435484	-3.67437	0.000238437	0.00565898	2.24726
AI413582	2244.92	0.603205	0.16426	3.67225	0.000240424	0.00569582	2.24444
GNPNAT1	3233.12	-0.460159	0.125336	-3.67139	0.000241232	0.00570467	2.24377
FADS1	3059.29	-0.412408	0.112519	-3.66522	0.000247122	0.00583342	2.23408
GNG11	164.444	-0.982846	0.268404	-3.66182	0.000250432	0.00590092	2.22908
LGALS3BP	533.968	-0.601056	0.164323	-3.65778	0.00025441	0.0059839	2.22302
PISD-PS2	598.472	-0.748383	0.204682	-3.65632	0.000255867	0.00600737	2.22132
PSD3	357.587	0.662033	0.18111	3.65542	0.000256756	0.00601747	2.22059
PDCD4	1371.32	-0.531558	0.145577	-3.65137	0.000260842	0.00608871	2.21547
RAP1GAP	669.978	0.631205	0.172881	3.65111	0.000261113	0.00608871	2.21547
RNF128	9.89748	-4.20366	1.15136	-3.65103	0.000261191	0.00608871	2.21547
FRK	416.965	-0.670422	0.183832	-3.64692	0.000265402	0.00617591	2.2093
UFSP2	1135.1	-0.448081	0.123	-3.64294	0.000269544	0.00625333	2.20389
TLR2	64.1165	-1.27603	0.350287	-3.6428	0.000269684	0.00625333	2.20389
SLC22A23	2130.33	0.507615	0.139503	3.63875	0.000273968	0.00634144	2.19781
SCARF2	438.997	0.573803	0.157856	3.63499	0.000277992	0.00642323	2.19225
ZBP1	13.0814	-3.90302	1.07409	-3.63381	0.000279268	0.00644135	2.19102
SLC12A1	16.6248	-2.50024	0.688227	-3.63288	0.000280276	0.00645324	2.19022
XPNPEP1	2536.63	-0.427201	0.117783	-3.62702	0.000286715	0.00658991	2.18112
LAPTM4B	3753.19	-0.493573	0.136137	-3.62555	0.000288347	0.00661582	2.17942
PKP3	593.456	0.632734	0.174553	3.62487	0.000289106	0.00662164	2.17903
GREB1	24.67	2.11709	0.584848	3.61991	0.000294711	0.00673823	2.17145
SLC25A1	1317.23	-0.616947	0.170488	-3.61872	0.000296063	0.00675737	2.17022
LONRF3	2026.86	0.498065	0.137709	3.61679	0.000298276	0.00679602	2.16775
FBXW11	2548.99	-0.398971	0.110363	-3.61508	0.000300254	0.00682923	2.16563
SNX6	2692.72	-0.640477	0.177288	-3.61263	0.000303107	0.00688215	2.16228
PLA2G16	984.023	-0.473684	0.131162	-3.61145	0.000304487	0.00690153	2.16105
VWF	105.442	1.28643	0.356427	3.60922	0.000307115	0.00694907	2.15807
CXCL1	1296.98	-0.781905	0.216919	-3.60459	0.000312651	0.00706214	2.15106
SYT17	133.637	-0.904274	0.250932	-3.60366	0.000313768	0.00707516	2.15026
RBM43	185.536	-0.780194	0.216588	-3.6022	0.00031554	0.00710291	2.14856
TAP2	1011.78	-0.507947	0.141167	-3.59821	0.000320418	0.00720033	2.14265
DLGAP2	42.0027	1.56984	0.436443	3.59689	0.000322042	0.00722443	2.1412
GM6634	574.34	-0.640313	0.178313	-3.59094	0.000329482	0.00737871	2.13202
JAKMIP1	8.98698	3.40504	0.948381	3.59037	0.000330204	0.00738226	2.13181
SGMS2	3662.62	-0.609872	0.169925	-3.58907	0.000331857	0.00740658	2.13038
NUDT2	980.065	-0.502029	0.139966	-3.58679	0.000334779	0.00745907	2.12732
RBM10	1915.67	0.431235	0.120288	3.58502	0.000337047	0.00749687	2.12512
HSD17B4	1713.88	-0.426307	0.119061	-3.58056	0.000342859	0.00761322	2.11843
PIGA	486.393	0.600154	0.167674	3.5793	0.000344522	0.0076372	2.11707
STARD3NL	754.91	-0.47968	0.134113	-3.57668	0.000347984	0.00768844	2.11416
LGALS9	689.551	-0.651978	0.182287	-3.57666	0.000348008	0.00768844	2.11416
9330102E08RIK	77.5572	-1.24954	0.3497	-3.57317	0.00035269	0.00777877	2.10909
TRIB1	2403.89	0.502435	0.140769	3.56922	0.000358041	0.00788353	2.10328
MYH3	15.0533	-2.69715	0.756507	-3.56527	0.000363488	0.00798033	2.09798
DLC1	16.537	-3.10132	0.869901	-3.56514	0.000363656	0.00798033	2.09798
KCTD15	993.825	0.686167	0.192607	3.56252	0.000367305	0.00804694	2.09437
PDLIM1	1614.18	-0.519683	0.145905	-3.56179	0.000368334	0.00805601	2.09388
DTNA	634.922	-0.496479	0.139436	-3.56061	0.000369992	0.0080701	2.09312
DTX4	206.844	-0.734914	0.20641	-3.56046	0.000370211	0.0080701	2.09312
FIGF	452.918	0.63159	0.177547	3.55732	0.000374657	0.00815345	2.08866
SKI	3755.87	0.385143	0.108408	3.55272	0.000381269	0.00828359	2.08178
MMP10	382.683	0.882253	0.248414	3.55154	0.000382984	0.00829619	2.08112
MPP5	2069.04	-0.589454	0.165978	-3.5514	0.00038319	0.00829619	2.08112
ATP6AP1	6768.98	0.505225	0.142276	3.55101	0.000383749	0.00829619	2.08112
MICAL2	832.461	0.483714	0.136407	3.5461	0.00039098	0.00842864	2.07424
EHBP1	541.082	-0.555905	0.156796	-3.54541	0.000392002	0.00842864	2.07424
SLC27A1	3234.44	0.392036	0.11058	3.54526	0.000392232	0.00842864	2.07424
NT5C3B	615.758	-0.513413	0.144823	-3.54511	0.000392449	0.00842864	2.07424
ABL2	3487.78	0.453205	0.128065	3.53887	0.000401841	0.00861624	2.06468
DUSP14	453.405	-0.679418	0.192052	-3.53768	0.000403653	0.00864095	2.06344
MPP1	4351.17	0.463345	0.130997	3.53708	0.000404584	0.00864674	2.06315
4930461G14RIK	1405.96	-0.683688	0.193511	-3.53307	0.000410759	0.00876442	2.05728
CR2	14.4011	3.16113	0.894931	3.53226	0.00041202	0.00877703	2.05665
SPATA13	15.9156	-2.58219	0.731386	-3.53054	0.000414716	0.00882013	2.05453
OLFML2B	491.376	0.547971	0.155466	3.52471	0.000423948	0.00900186	2.04567
ZEB1	1894.73	-0.398716	0.113241	-3.52096	0.000429992	0.00911541	2.04022
ABCA5	445.091	-0.644037	0.183206	-3.51537	0.000439149	0.00928579	2.03218
FYB	355.54	0.599494	0.170544	3.51519	0.000439447	0.00928579	2.03218
QSOX1	965.758	-0.586009	0.16675	-3.5143	0.000440916	0.00930184	2.03143
DYRK4	54.8151	-1.74452	0.496549	-3.51328	0.000442612	0.0093226	2.03046
LMAN1	5639.91	-0.370177	0.105454	-3.5103	0.000447601	0.00941256	2.02629
AKR1C13	459.501	-0.563682	0.16075	-3.50658	0.0004539	0.00951494	2.02159
EDA	15.3884	-4.6893	1.33729	-3.50657	0.000453922	0.00951494	2.02159
DROSHA	3373.41	0.435452	0.124202	3.50599	0.000454916	0.00952053	2.02134
GM15910	17.8748	2.79787	0.798703	3.50301	0.000460024	0.00961208	2.01718
PCDH19	590.648	0.537958	0.15384	3.49688	0.000470741	0.00982034	2.00787
NFE2L1	11341.4	-0.35824	0.102535	-3.49384	0.000476133	0.00991704	2.00362
ACAA2	691.108	-0.494276	0.141543	-3.49205	0.000479327	0.00996771	2.0014
MTPN	10546.5	-0.580142	0.166232	-3.48995	0.000483111	0.0100305	1.99868
SF3B1	15252.5	0.391138	0.112165	3.48716	0.000488187	0.0101198	1.99483
PTCHD1	950.625	-0.55704	0.159848	-3.48482	0.00049247	0.0101925	1.99172
CDC25B	1965.81	0.439901	0.126279	3.48357	0.000494776	0.0102241	1.99038
KLF10	2275.03	0.53344	0.153223	3.48146	0.000498686	0.0102886	1.98764
CAAP1	769.407	-0.602272	0.173158	-3.47817	0.000504852	0.0103858	1.98356
EIF5B	10275.9	0.420108	0.120787	3.4781	0.00050498	0.0103858	1.98356
TRABD2B	72.2809	1.05089	0.302595	3.47293	0.000514804	0.0105699	1.97593
HECW2	5.32308	-5.46945	1.57506	-3.47255	0.000515545	0.0105699	1.97593
PDGFRA	3847.17	0.416665	0.120105	3.46918	0.000522057	0.010675	1.97163
ASCC2	901.293	-0.558113	0.160888	-3.46894	0.000522506	0.010675	1.97163
PDE7A	1057.03	-0.53136	0.15319	-3.46863	0.000523117	0.010675	1.97163
PTBP2	2699.15	0.475801	0.137202	3.46788	0.000524583	0.0106883	1.97109
CD99L2	1743.68	0.398363	0.114972	3.46486	0.0005305	0.010792	1.9669
YES1	1971.14	-0.559415	0.16148	-3.4643	0.000531617	0.010798	1.96666
TBL1X	614.626	0.593506	0.17135	3.4637	0.000532802	0.0108053	1.96636
COMMD10	1366.12	-0.446473	0.128933	-3.46282	0.000534543	0.0108239	1.96562
KLF4	4075.57	0.458032	0.132375	3.46012	0.000539944	0.0109164	1.96192
TCF7	61.2522	-1.25338	0.362459	-3.45798	0.000544247	0.0109864	1.95914
EXOC4	1622.58	-0.678054	0.196545	-3.44987	0.000560857	0.0112904	1.94729
PET2	1613.99	0.409506	0.118707	3.44972	0.00056116	0.0112904	1.94729
KCNK5	92.9592	1.06998	0.310195	3.44937	0.000561894	0.0112904	1.94729
PPIC	1826.45	-0.484235	0.140473	-3.44718	0.000566476	0.0113651	1.94443
RDH10	403.31	0.741425	0.215268	3.44419	0.000572775	0.0114739	1.94029
DHX58	153.932	-0.946843	0.275719	-3.43408	0.000594559	0.0118921	1.92474
LHX9	11.2794	-3.37345	0.984003	-3.4283	0.000607382	0.01213	1.91614
PBX1	2927.07	0.47602	0.138907	3.42689	0.000610542	0.0121746	1.91455
ATF7	2086.51	0.464101	0.135578	3.42313	0.000619043	0.0123253	1.9092
HSD3B7	2479.17	0.62162	0.181623	3.42259	0.000620269	0.012331	1.909
DES	559.902	-0.707639	0.2068	-3.42186	0.000621952	0.0123457	1.90848
MYO9A	1093.12	0.490591	0.143427	3.42049	0.000625093	0.0123893	1.90695
ITGB7	2400.74	0.54492	0.159442	3.41766	0.000631621	0.0124998	1.9031
RANGAP1	4734.85	0.38153	0.111671	3.41656	0.000634171	0.0125313	1.902
STAT1	1111.97	-0.734436	0.214995	-3.41607	0.000635328	0.0125353	1.90187
TMEM173	283.81	-0.665915	0.194984	-3.41523	0.000637286	0.012555	1.90118
RAB18	4943.7	-0.39709	0.116332	-3.41342	0.000641532	0.0126129	1.89919
H2-DMA	193.055	0.729227	0.213672	3.41283	0.00064291	0.0126129	1.89919
SDSL	86.0611	-1.07733	0.315677	-3.41275	0.000643111	0.0126129	1.89919
S100A10	22390.9	0.424916	0.124599	3.41028	0.000648971	0.0127088	1.8959
NAB2	2877.45	0.562731	0.165113	3.40817	0.000654006	0.0127883	1.89319
4833427G06RIK	128.4	-0.963204	0.282669	-3.40753	0.000655537	0.0127931	1.89303
GM9899	14.191	2.75115	0.80744	3.40725	0.000656204	0.0127931	1.89303
VCL	4915.9	0.358887	0.105509	3.40147	0.000670256	0.013046	1.88452
RNF122	215.936	-0.778146	0.228793	-3.40109	0.00067117	0.013046	1.88452
CFL2	10644.7	-0.462727	0.13611	-3.39966	0.000674706	0.0130953	1.88288
ACSF2	397.154	-0.584106	0.171859	-3.39874	0.000676968	0.0131198	1.88207
TENM2	19.799	-2.56652	0.755359	-3.39775	0.000679432	0.0131481	1.88114
EIF2AK2	1688.93	-0.527539	0.155317	-3.39653	0.000682452	0.013187	1.87985
GM6525	99.9145	1.34699	0.397304	3.39032	0.000698099	0.0134695	1.87065
ATG9B	1723.93	0.759504	0.224148	3.3884	0.000703007	0.0135443	1.86824
CDK5RAP3	1329.49	-0.452597	0.133634	-3.38684	0.000707023	0.0135941	1.86665
SLC2A6	57.5847	-1.28743	0.380196	-3.38623	0.000708609	0.0135941	1.86665
ABCC9	21.4313	7.3052	2.15735	3.38619	0.000708706	0.0135941	1.86665
SLC31A1	1582.02	-0.391296	0.115625	-3.38418	0.000713924	0.0136741	1.8641
KCNJ2	59.9372	1.26566	0.374131	3.38293	0.000717177	0.0137057	1.8631
ZFP142	750.658	0.454316	0.134307	3.38266	0.000717877	0.0137057	1.8631
ATP8B5	6.83604	-4.94887	1.46315	-3.38234	0.000718711	0.0137057	1.8631
ALDH6A1	727.411	-0.553095	0.163629	-3.38018	0.000724376	0.0137937	1.86032
BMP2K	513.607	-0.659793	0.195267	-3.37892	0.000727707	0.0138015	1.86007
TPMT	226.454	-0.706391	0.209069	-3.37874	0.000728179	0.0138015	1.86007
9030617O03RIK	1979.41	-0.575765	0.170419	-3.37853	0.000728739	0.0138015	1.86007
LYRM9	161.039	-0.778751	0.230507	-3.37843	0.000729001	0.0138015	1.86007
SDC3	1963.1	0.524848	0.155415	3.37707	0.000732614	0.0138499	1.85855
HS6ST1	1349.08	0.467102	0.138341	3.37646	0.000734259	0.013861	1.85821
SLCO2A1	293.398	0.704238	0.208654	3.37515	0.000737755	0.0139069	1.85677
CMTM3	3693.44	0.408779	0.121179	3.37336	0.000742561	0.0139774	1.85457
RNF165	81.7191	1.21037	0.359654	3.36538	0.000764376	0.0143216	1.84401
PMM1	1565.04	0.405266	0.120425	3.36531	0.000764583	0.0143216	1.84401
H2-Q1	176.525	-0.736176	0.218763	-3.36517	0.000764956	0.0143216	1.84401
HSPA8	62596.2	0.43898	0.130452	3.36508	0.000765219	0.0143216	1.84401
RPL10	58881.6	0.374203	0.111224	3.36442	0.000767051	0.0143354	1.84359
GBP2	52.6611	-1.51629	0.45099	-3.36213	0.000773448	0.0144344	1.8406
USP22	1562.29	-0.475988	0.141637	-3.36061	0.000777707	0.0144932	1.83884
APLN	507.759	0.688942	0.205044	3.35997	0.000779505	0.0145061	1.83845
TFPI	127.972	0.855326	0.254623	3.35919	0.000781711	0.0145265	1.83784
SBDS	5036.67	0.406686	0.121102	3.35821	0.0007845	0.0145577	1.83691
1110059E24RIK	2463.08	-0.508873	0.151576	-3.35721	0.000787325	0.0145895	1.83596
AR	374.66	0.564274	0.168209	3.3546	0.000794808	0.0147073	1.83247
RARG	2119.13	0.460445	0.137274	3.3542	0.000795957	0.0147078	1.83245
MAN1C1	1127.19	0.507533	0.151343	3.35352	0.000797907	0.0147112	1.83235
ASAP2	971.18	0.429505	0.128089	3.35318	0.000798877	0.0147112	1.83235
CTSH	269.917	-0.803797	0.239727	-3.35296	0.000799509	0.0147112	1.83235
CREM	221.306	-0.684767	0.204306	-3.35167	0.000803247	0.0147592	1.83094
4930430F08RIK	1848.15	-0.555517	0.165894	-3.34862	0.000812152	0.014902	1.82676
SOCS2	2107.86	0.688807	0.205744	3.34788	0.000814325	0.0149209	1.8262
CAPN5	424.422	0.597114	0.17869	3.34162	0.000832903	0.01524	1.81701
PMPCB	3962.08	-0.384451	0.115167	-3.33821	0.000843191	0.0154017	1.81243
SERPINB9	136.234	-0.9566	0.286586	-3.33792	0.000844092	0.0154017	1.81243
WDR6	340.461	-0.725281	0.217349	-3.33694	0.000847074	0.0154347	1.8115
2410006H16RIK	10478.9	-0.484359	0.145302	-3.33348	0.000857679	0.0155882	1.8072
ADSS	6558.37	0.370369	0.111108	3.33341	0.000857879	0.0155882	1.8072
CD74	90.1948	-1.22409	0.367512	-3.33075	0.000866118	0.0157161	1.80366
FAM101B	175.594	-0.804285	0.241516	-3.33015	0.000868001	0.0157285	1.80331
FMN1	362.264	-0.619162	0.186145	-3.32623	0.000880282	0.015929	1.79781
PNPT1	1870.22	-0.497062	0.149534	-3.32406	0.000887169	0.0160314	1.79503
MUM1L1	55.1999	-1.75332	0.527708	-3.32253	0.000892063	0.0160977	1.79324
EPHB6	31.042	1.62123	0.48806	3.32179	0.000894416	0.0161097	1.79291
PARP9	193.182	-0.793497	0.238893	-3.32155	0.00089519	0.0161097	1.79291
B4GALNT1	1030.95	-0.421692	0.127047	-3.31918	0.000902807	0.0162245	1.78983
MEF2C	133.274	0.95734	0.2885	3.31833	0.000905573	0.0162519	1.78909
AHCYL1	5330.75	-0.488176	0.147243	-3.31544	0.000914999	0.0163986	1.78519
ARMC2	21.5933	-2.03783	0.614783	-3.31472	0.000917343	0.0164122	1.78483
LTBP2	873.975	0.541607	0.163408	3.31444	0.000918263	0.0164122	1.78483
NCKAP1L	8.07065	3.98279	1.2039	3.30825	0.000938813	0.0167567	1.77581
PTGS1	10439.6	0.518737	0.156863	3.30695	0.000943188	0.0167946	1.77483
STK17B	694.108	0.434368	0.131354	3.30685	0.000943501	0.0167946	1.77483
TNFRSF12A	8802.24	0.357878	0.108309	3.30424	0.000952354	0.0169292	1.77136
BACH1	1954.94	0.388698	0.117721	3.30185	0.000960497	0.0170508	1.76826
NOP58	14058	0.494917	0.150038	3.29861	0.000971646	0.0172254	1.76383
ACP1	1375.74	-0.558113	0.169237	-3.29782	0.000974385	0.0172506	1.7632
ATF5	13468.3	0.67099	0.203496	3.29731	0.00097614	0.0172583	1.763
STK11IP	687.296	0.49508	0.150242	3.29522	0.000983437	0.0173639	1.76035
CMBL	117.418	0.914084	0.277517	3.2938	0.000988445	0.0174081	1.75925
CHPT1	1415.51	-0.486434	0.147684	-3.29375	0.000988599	0.0174081	1.75925
PACSIN2	3674.55	0.354634	0.107719	3.29222	0.000993987	0.0174795	1.75747
AGPAT4	1527.7	0.438118	0.133261	3.28767	0.00101019	0.0177228	1.75147
ETV4	2265	0.466081	0.14177	3.28758	0.00101053	0.0177228	1.75147
GTF2E2	1271.64	-0.399095	0.121481	-3.28525	0.00101893	0.0178429	1.74853
MUT	1689.99	-0.48998	0.14916	-3.28492	0.0010201	0.0178429	1.74853
HTATSF1	2789.08	0.442202	0.134987	3.27588	0.00105332	0.0183994	1.7352
HSPA9	27306.7	-0.351013	0.107167	-3.27539	0.00105518	0.0184073	1.73501
NDUFV1	2086.69	-0.397489	0.121508	-3.27129	0.00107058	0.0186512	1.72929
LDHB	20.0017	-2.41265	0.73768	-3.27059	0.00107323	0.0186725	1.7288
RNF24	1266.47	0.410733	0.1256	3.27017	0.00107481	0.0186752	1.72873
ABCC1	4163.91	-0.412204	0.126089	-3.26916	0.00107868	0.0187175	1.72775
ZC4H2	110.882	-0.881705	0.269821	-3.26774	0.00108409	0.0187865	1.72615
FAM50A	2848.32	0.503391	0.154202	3.26449	0.00109662	0.0189568	1.72223
RAB22A	1923.93	0.410751	0.125826	3.26444	0.00109681	0.0189568	1.72223
RIMS1	7.8801	-4.18095	1.28207	-3.26109	0.00110986	0.0191498	1.71784
IL1RAP	2166	0.378134	0.115973	3.26054	0.00111201	0.0191498	1.71784
MIRT1	8.98078	-3.93068	1.20556	-3.26045	0.00111236	0.0191498	1.71784
TMEM135	1947.01	-0.393375	0.120807	-3.25622	0.00112904	0.0194116	1.71194
CRYZ	1189.55	-0.438223	0.134628	-3.25507	0.00113365	0.0194651	1.71074
NOD1	24.278	-1.84206	0.567144	-3.24796	0.00116236	0.019932	1.70045
STAB1	85.399	1.31285	0.404355	3.24676	0.00116725	0.0199897	1.69919
ZKSCAN17	1300.7	-0.39057	0.120349	-3.24532	0.00117321	0.0200418	1.69806
ESYT1	870.105	-0.452564	0.139453	-3.24528	0.00117335	0.0200418	1.69806
CYFIP2	257.904	-0.679655	0.209605	-3.24255	0.00118465	0.0202084	1.69447
ADGRG1	259.623	0.659017	0.203317	3.24134	0.00118971	0.0202684	1.69318
SFT2D2	1585.12	0.385528	0.118985	3.24015	0.00119467	0.0203004	1.6925
MBNL3	1748.81	0.377732	0.116579	3.24015	0.00119469	0.0203004	1.6925
HIF1A	4485.68	-0.693674	0.214206	-3.23834	0.00120226	0.0204027	1.69031
ABHD17B	1436.71	-0.441568	0.136453	-3.23604	0.001212	0.0205412	1.68737
SORBS2	142.601	-0.798762	0.246986	-3.23403	0.00122055	0.020633	1.68544
DIAPH2	475.729	0.531484	0.164341	3.23403	0.00122056	0.020633	1.68544
COL8A1	3441.94	-0.642447	0.198891	-3.23015	0.00123723	0.0208744	1.68039
KRT13	14.9681	2.57882	0.798402	3.22997	0.00123803	0.0208744	1.68039
GNL3	10931.4	0.442654	0.137083	3.22909	0.00124185	0.0209086	1.67967
ARHGEF4	6.88087	3.96953	1.22943	3.22877	0.00124325	0.0209086	1.67967
NAP1L2	158.038	0.782305	0.242472	3.22638	0.00125368	0.021057	1.6766
PTPRTOS	43.1678	1.4088	0.436772	3.22548	0.00125763	0.0210833	1.67606
PRMT2	344.795	-0.687618	0.213196	-3.22529	0.00125846	0.0210833	1.67606
COASY	1186.54	-0.384166	0.119209	-3.22263	0.0012702	0.0212527	1.67259
PDF	882.323	0.46375	0.143977	3.22099	0.00127748	0.0213302	1.671
MTUS1	454.053	-0.513735	0.159503	-3.22085	0.00127809	0.0213302	1.671
SLC15A5	5.08594	-5.29855	1.64668	-3.21772	0.00129214	0.0214974	1.66761
TMEM183A	4888.17	0.345579	0.1074	3.21769	0.00129227	0.0214974	1.66761
SLC25A33	1534.45	-0.426707	0.13262	-3.21752	0.00129303	0.0214974	1.66761
TM2D1	1001.15	-0.536613	0.166808	-3.21695	0.00129563	0.0215134	1.66729
IDH3G	2956.01	0.368603	0.114837	3.2098	0.00132825	0.0220271	1.65704
AGA	1276.25	-0.416582	0.129844	-3.20833	0.00133508	0.0221124	1.65536
KLRA2	370.328	-0.585707	0.182662	-3.2065	0.00134359	0.0222253	1.65315
CCDC163	431.229	-0.484105	0.151054	-3.20485	0.00135132	0.0223249	1.65121
ANGPTL2	8938.92	0.419411	0.131014	3.20126	0.00136828	0.0225295	1.64725
LIPO1	291.581	-0.622519	0.194477	-3.20098	0.0013696	0.0225295	1.64725
MNDAL	1860.31	0.458149	0.143129	3.20095	0.00136973	0.0225295	1.64725
GM684	390.662	0.646419	0.201973	3.20053	0.00137177	0.0225295	1.64725
BRD1	3477.48	0.415269	0.129755	3.20041	0.0013723	0.0225295	1.64725
PAXBP1	1976.81	0.424037	0.132659	3.19643	0.00139139	0.0227926	1.64221
ARID5A	539.361	0.661603	0.206987	3.19634	0.00139181	0.0227926	1.64221
SLC9A3R1	1253.58	-0.418484	0.130974	-3.19516	0.00139753	0.0228578	1.64097
RAD51C	387.96	-0.644362	0.201829	-3.19262	0.0014099	0.0230197	1.6379
ECHS1	1130.35	-0.484537	0.151792	-3.19211	0.00141235	0.0230197	1.6379
GRAMD3	346.428	-0.527327	0.165217	-3.19172	0.00141427	0.0230197	1.6379
MSRB3	1832.61	-0.379365	0.11886	-3.19168	0.00141446	0.0230197	1.6379
NOL12	2358.21	0.411172	0.128851	3.19106	0.00141749	0.0230404	1.63751
EHD4	901.984	-0.480101	0.150493	-3.1902	0.00142176	0.0230812	1.63674
ATG10	296.889	-0.642716	0.201689	-3.18667	0.00143922	0.0233357	1.63198
NOCT	398.072	-0.526916	0.165405	-3.1856	0.00144452	0.0233926	1.63092
TGFBR3	3399.68	0.367994	0.115565	3.18429	0.00145108	0.0234698	1.62949
GLRP1	148.023	0.726937	0.228564	3.18045	0.00147047	0.0237541	1.62426
POLR2A	12653.1	-0.350463	0.110234	-3.17926	0.00147653	0.023814	1.62317
RHBDL2	80.5513	-1.08546	0.341446	-3.17901	0.00147781	0.023814	1.62317
SRSF6	8838.44	0.412179	0.129692	3.17814	0.00148225	0.0238563	1.6224
NR4A3	24.8952	-1.96666	0.618912	-3.17761	0.00148496	0.0238617	1.6223
KANSL3	2329.2	0.423558	0.133305	3.17736	0.00148624	0.0238617	1.6223
UXS1	1448.71	-0.65377	0.20584	-3.1761	0.00149268	0.0239358	1.62095
ARMCX1	374.322	-0.594372	0.187285	-3.17362	0.00150552	0.0241122	1.61776
BRE	1791.79	-0.361487	0.113925	-3.17301	0.00150865	0.0241329	1.61739
OXLD1	154.999	-0.737208	0.232559	-3.16998	0.00152448	0.0243563	1.61339
GRIP1	42.7811	-1.72212	0.543326	-3.1696	0.00152651	0.024359	1.61334
CD28	27.5034	-1.77099	0.559228	-3.16684	0.00154104	0.024561	1.60975
TRIM25	1410.79	-0.397742	0.125684	-3.16461	0.0015529	0.0247168	1.60701
NAPEPLD	173.443	-0.678594	0.214453	-3.1643	0.00155459	0.0247168	1.60701
GADD45A	9475.4	-0.623079	0.196979	-3.16317	0.00156059	0.0247821	1.60586
ADAM19	138.192	-0.873515	0.276201	-3.16261	0.00156362	0.0248003	1.60554
KCTD1	314.033	-0.551809	0.174545	-3.16141	0.00157005	0.0248721	1.60429
NAGLU	1626.18	-0.375321	0.118797	-3.15933	0.0015813	0.0249802	1.6024
TES	6854.32	0.457416	0.144786	3.15925	0.00158178	0.0249802	1.6024
MT2	7985.79	0.496395	0.157132	3.1591	0.0015826	0.0249802	1.6024
COQ9	899.822	-0.450278	0.142627	-3.15703	0.00159387	0.0251278	1.59984
GM5622	52.3266	-1.28233	0.406304	-3.15609	0.00159898	0.0251519	1.59943
DTHD1	28.6844	-1.79514	0.568793	-3.15605	0.00159924	0.0251519	1.59943
WDR92	667.592	-0.501492	0.158938	-3.15526	0.00160355	0.0251896	1.59878
VDAC2	17128.7	0.390593	0.123877	3.15307	0.00161564	0.0253492	1.59604
CANX	16160.4	-0.386157	0.122493	-3.15247	0.00161895	0.0253557	1.59592
NIPA1	268.915	-0.646374	0.205049	-3.15229	0.00161993	0.0253557	1.59592
ZCCHC14	3036.03	0.416555	0.132163	3.15183	0.00162252	0.0253659	1.59575
ZFP692	495.717	-0.505519	0.160447	-3.1507	0.0016288	0.0254337	1.59459
MNDA	744.153	0.425345	0.135087	3.14868	0.00164012	0.0255801	1.5921
THNSL1	358.605	-0.597829	0.190146	-3.14405	0.00166627	0.0259506	1.58585
NDFIP1	2547.87	-0.5178	0.164724	-3.14345	0.00166968	0.0259506	1.58585
CORO1C	3431.47	0.36945	0.117536	3.14331	0.0016705	0.0259506	1.58585
SEMA7A	1141.82	0.511732	0.162812	3.14308	0.0016718	0.0259506	1.58585
OAS1B	37.2635	-1.69189	0.538597	-3.14128	0.00168209	0.0260794	1.5837
KDM1B	587.179	-0.699421	0.222706	-3.14056	0.00168627	0.0261133	1.58314
AIRN	339.939	-0.611986	0.194901	-3.13999	0.00168956	0.0261197	1.58303
SNX7	571.978	-0.626445	0.199525	-3.13968	0.00169131	0.0261197	1.58303
DHX9	6390.7	0.431875	0.137568	3.13936	0.00169318	0.0261197	1.58303
CLYBL	143.633	-0.799396	0.254658	-3.1391	0.00169466	0.0261197	1.58303
3300005D01RIK	1994.26	0.415695	0.132532	3.13655	0.00170946	0.0263003	1.58004
SAP30L	1373.6	0.440765	0.140533	3.13639	0.00171039	0.0263003	1.58004
MRPS24	857.272	-0.438031	0.139804	-3.13318	0.00172926	0.0265563	1.57583
GUCA1A	98.5623	-0.877238	0.280011	-3.13286	0.0017311	0.0265563	1.57583
EPB41L5	149.871	-0.738489	0.235764	-3.13233	0.00173426	0.0265737	1.57555
AHCTF1	8555.31	0.376081	0.12008	3.13191	0.00173672	0.0265803	1.57544
GRID1	118.194	-1.1326	0.361779	-3.13064	0.00174428	0.0266648	1.57406
LMF2	1772.04	0.355801	0.113666	3.13023	0.00174668	0.0266705	1.57397
PYCR1	196.326	-0.683111	0.218338	-3.12869	0.00175588	0.0267797	1.57219
RAMP3	221.251	0.645974	0.206535	3.12768	0.00176193	0.0268407	1.57121
SYBU	715.911	0.450186	0.143969	3.12697	0.00176619	0.0268744	1.57066
PPP1CB	6436.42	-0.433884	0.138958	-3.12241	0.00179376	0.0272623	1.56444
MAATS1	46.1618	-1.22642	0.392902	-3.12144	0.0017997	0.0273054	1.56375
CCDC12	911.271	0.493154	0.158037	3.1205	0.00180545	0.0273054	1.56375
ME1	2961.22	-0.496001	0.158951	-3.12047	0.00180564	0.0273054	1.56375
EPS8	10687.1	0.350095	0.112201	3.12026	0.00180692	0.0273054	1.56375
TPI1	10954.8	-0.382954	0.122732	-3.12024	0.00180702	0.0273054	1.56375
UTRN	2013.16	-0.373095	0.119785	-3.11471	0.00184127	0.0277908	1.5561
PAK1	2613.44	-0.376429	0.120911	-3.11327	0.00185028	0.0278947	1.55448
MRPL35	1450.61	-0.371802	0.119462	-3.11231	0.00185629	0.0279311	1.55391
ADAMTSL3	1910.77	0.418453	0.134455	3.11221	0.00185695	0.0279311	1.55391
GTSE1	1724.36	0.433177	0.139317	3.1093	0.00187533	0.0281752	1.55013
VAX2OS	11.6465	-3.12685	1.00652	-3.10659	0.00189259	0.0284018	1.54665
IMP4	667.216	0.548479	0.176601	3.10575	0.00189799	0.0284503	1.54591
TGFBR2	1335.6	-0.457668	0.147469	-3.10349	0.0019125	0.0286351	1.5431
ALDH5A1	15.7262	-2.65815	0.85663	-3.10303	0.00191548	0.028647	1.54292
DUSP2	148.805	0.722417	0.233043	3.09993	0.00193566	0.028892	1.53922
SOCS1	358.931	0.665919	0.214824	3.09984	0.00193628	0.028892	1.53922
GDF15	115.301	-1.03374	0.333551	-3.09918	0.00194057	0.0289231	1.53876
IGF1R	3647.65	0.384889	0.124254	3.09761	0.0019509	0.029044	1.53694
GSTA2	9.50875	-3.74093	1.20795	-3.09693	0.00195533	0.0290769	1.53645
ASUN	4484.7	0.387298	0.125166	3.09427	0.00197296	0.0293059	1.53305
SLC20A1	2218.2	0.393886	0.127332	3.09337	0.00197897	0.0293619	1.53222
SS18	1640.74	-0.456619	0.147737	-3.09075	0.00199654	0.0295774	1.52904
TRMT10B	367.696	-0.522679	0.169123	-3.09053	0.00199802	0.0295774	1.52904
PCDH18	118.707	-0.84874	0.27475	-3.08913	0.00200742	0.0296831	1.52749
CELSR3	4.12286	4.88712	1.5825	3.08823	0.0020135	0.0297394	1.52667
ACLY	3702.54	-0.450457	0.145942	-3.08654	0.00202501	0.0298757	1.52468
ANLN	9748.35	0.350747	0.113657	3.086	0.00202867	0.029896	1.52439
KDELC2	2336.84	0.389058	0.126098	3.08537	0.00203296	0.0299256	1.52396
SORT1	155.82	-0.741711	0.240625	-3.08244	0.00205312	0.0301318	1.52097
MTPAP	1363.43	-0.36438	0.118215	-3.08236	0.00205364	0.0301318	1.52097
USP45	1127.03	-0.512624	0.16631	-3.08233	0.00205387	0.0301318	1.52097
9130008F23RIK	144.391	-0.793507	0.257467	-3.08198	0.00205632	0.030134	1.52094
AQP8	11.8059	2.60749	0.846282	3.08112	0.00206227	0.0301875	1.52017
TRAF4	881.117	-0.438726	0.142434	-3.0802	0.00206865	0.030247	1.51932
GLIS2	729.282	0.48661	0.158055	3.07874	0.00207876	0.0303611	1.51768
FURIN	2681.81	0.360921	0.117278	3.07748	0.0020876	0.0304562	1.51632
LIMS1	3900.67	-0.460574	0.149677	-3.07711	0.00209016	0.0304596	1.51628
PRKD1	609.535	-0.439599	0.14289	-3.07648	0.00209459	0.0304902	1.51584
UBR5	13046.6	0.343256	0.111695	3.07317	0.002118	0.0307704	1.51187
IRF2BP2	5395.86	0.40084	0.130435	3.07309	0.00211854	0.0307704	1.51187
TRMT10A	1376.72	-0.427198	0.139098	-3.0712	0.00213202	0.030932	1.50959
SPG11	837.352	-0.438605	0.142858	-3.07021	0.00213911	0.0310005	1.50863
GCH1	253.855	-0.58642	0.191203	-3.06701	0.00216213	0.0312796	1.50474
8030462N17RIK	406.691	-0.747815	0.243842	-3.06681	0.00216359	0.0312796	1.50474
NFIX	4490.97	0.340952	0.111196	3.06621	0.00216788	0.0312796	1.50474
DAP	10331.4	0.488084	0.1592	3.06586	0.00217047	0.0312796	1.50474
GFRA2	633.944	0.52728	0.171998	3.06561	0.00217223	0.0312796	1.50474
CCDC85B	964.552	-0.47326	0.154389	-3.06538	0.00217391	0.0312796	1.50474
CX3CR1	28.5842	1.53768	0.501706	3.0649	0.00217743	0.0312796	1.50474
RNGTT	931.41	-0.562206	0.183463	-3.06441	0.002181	0.0312796	1.50474
TMCO6	145.142	-0.730804	0.238519	-3.06393	0.0021845	0.0312796	1.50474
ACADVL	1379.6	-0.363715	0.118709	-3.06392	0.00218454	0.0312796	1.50474
TARS	9435.29	0.392769	0.128192	3.06391	0.00218463	0.0312796	1.50474
NSUN5	327.434	0.562698	0.18378	3.06181	0.00220005	0.031466	1.50216
PSRC1	2773.35	-0.386842	0.126384	-3.06083	0.00220722	0.0315253	1.50134
IFIH1	15.2229	-2.51167	0.820648	-3.06059	0.00220901	0.0315253	1.50134
IMMP2L	396.632	-0.519898	0.169924	-3.0596	0.00221632	0.0315639	1.50081
TNFRSF1B	930.81	0.382177	0.124912	3.05957	0.00221653	0.0315639	1.50081
GEN1	578.378	0.673859	0.220292	3.05893	0.00222126	0.0315969	1.50036
AMIGO1	142.792	0.783721	0.256275	3.05812	0.00222728	0.0316313	1.49988
SLC8A1	125.252	-0.894946	0.292661	-3.05796	0.00222851	0.0316313	1.49988
SPCS3	2991.53	-0.449107	0.146984	-3.05548	0.00224702	0.0318595	1.49676
ZCRB1	6622.61	0.443428	0.145224	3.0534	0.00226263	0.0320463	1.49422
TPT1	140759	0.568074	0.1861	3.05251	0.00226936	0.0321068	1.4934
UTP14A	3783.67	0.320309	0.10496	3.05173	0.00227525	0.0321554	1.49275
SCAF4	2178.07	0.435096	0.142604	3.05108	0.00228022	0.032191	1.49227
HSDL2	531.731	-0.450825	0.147796	-3.05031	0.00228603	0.0322047	1.49208
PFDN1	2953.72	-0.358888	0.117667	-3.05004	0.00228812	0.0322047	1.49208
SUCLG2	3480.38	-0.337231	0.110568	-3.04998	0.00228857	0.0322047	1.49208
P3H2	383.09	-0.60027	0.197141	-3.04488	0.00232776	0.0327189	1.4852
PCED1B	557.191	0.523314	0.171884	3.04457	0.0023301	0.0327189	1.4852
KANTR	203.25	-0.597313	0.196442	-3.04065	0.00236067	0.0331126	1.48001
B3GALT1	255.67	-0.564469	0.185768	-3.03857	0.00237702	0.0333063	1.47747
SYNM	78.3541	-0.996209	0.327913	-3.03803	0.00238131	0.0333308	1.47715
1110038B12RIK	5351.9	0.493856	0.162682	3.03572	0.00239965	0.0335516	1.47429
NKD1	6.35357	4.16109	1.37126	3.0345	0.00240935	0.0336513	1.473
DTD1	251.358	-0.635158	0.209353	-3.03391	0.00241404	0.0336809	1.47262
GDI1	3527.76	0.319526	0.105334	3.03346	0.00241769	0.033696	1.47242
SH3BGRL3	3445.66	0.410246	0.135368	3.03059	0.00244076	0.0339812	1.46876
IFI47	28.7136	-1.81113	0.597705	-3.03013	0.00244445	0.0339836	1.46873
LDLRAD4	174.695	0.64654	0.213385	3.02993	0.00244611	0.0339836	1.46873
CYTH2	5564.07	0.418195	0.138152	3.02706	0.00246948	0.0342718	1.46506
CYP2AB1	53.1136	1.29669	0.428519	3.02598	0.00247832	0.0343582	1.46397
IFT81	726.87	-0.469356	0.155215	-3.0239	0.00249536	0.0345578	1.46145
KLHL30	23.1462	1.60536	0.530962	3.02349	0.00249876	0.0345683	1.46132
RAB6B	404.639	0.600412	0.198606	3.02313	0.00250171	0.0345727	1.46127
ARHGAP4	45.1346	1.32563	0.438609	3.02236	0.00250812	0.0346248	1.46061
GNPDA2	733.249	-0.472126	0.156279	-3.02105	0.00251901	0.034709	1.45956
DEFB41	6.69607	4.28071	1.41699	3.02099	0.00251952	0.034709	1.45956
ENDOD1	496.898	0.493137	0.16326	3.02056	0.00252311	0.0347219	1.4594
EVI2A	853.739	-0.458934	0.15215	-3.01632	0.00255867	0.0351743	1.45377
CAV2	13342.6	0.371491	0.123194	3.01551	0.00256552	0.0352141	1.45328
SUV39H1	775.425	0.41505	0.137646	3.01534	0.00256694	0.0352141	1.45328
ARPC5	6520.22	0.309626	0.102699	3.01489	0.00257071	0.0352289	1.4531
TAX1BP3	544.16	-0.554804	0.184052	-3.01439	0.00257499	0.0352507	1.45283
GM13157	644.298	-0.56267	0.186773	-3.01259	0.00259031	0.0354234	1.45071
AKAP8	3615.76	0.414236	0.137583	3.01082	0.00260547	0.0355706	1.44891
RTN4IP1	288.233	-0.622964	0.206917	-3.0107	0.0026065	0.0355706	1.44891
CLCN3	2743.33	-0.383446	0.127394	-3.00992	0.00261316	0.0356243	1.44825
DPY19L1	4166.23	0.393468	0.130779	3.00863	0.00262424	0.0357383	1.44687
2210013O21RIK	825.567	-0.412683	0.137367	-3.00424	0.00266242	0.0362205	1.44105
EGR1	1074.38	-0.621369	0.207172	-2.99929	0.00270611	0.0367767	1.43443
ARHGEF40	1694.47	0.403811	0.134705	2.99774	0.00271992	0.0369261	1.43267
2410089E03RIK	1435.9	0.358667	0.119679	2.9969	0.00272737	0.0369666	1.43219
CCDC122	159.835	-0.831817	0.277571	-2.99677	0.00272854	0.0369666	1.43219
ZMYND8	3954.41	0.346432	0.11565	2.99551	0.00273985	0.0370814	1.43084
PDE5A	153.931	-0.704289	0.235221	-2.99416	0.00275202	0.0372077	1.42937
ATAD1	5590.91	-0.392713	0.131195	-2.99336	0.00275922	0.0372666	1.42868
COX5A	2632.44	-0.362099	0.121067	-2.9909	0.00278153	0.0375292	1.42563
ARRDC4	214.641	-0.734528	0.245708	-2.98943	0.002795	0.0376721	1.42398
APOE	186.782	0.686051	0.229524	2.98902	0.00279871	0.0376834	1.42385
MT1	5334.93	0.399827	0.133786	2.98855	0.00280302	0.0377026	1.42363
TDRD7	1871.69	-0.332385	0.111319	-2.98587	0.00282776	0.0379964	1.42026
DYNC2LI1	551.504	-0.487051	0.163146	-2.98537	0.0028324	0.0380197	1.41999
IGIP	1047.72	-0.491972	0.164953	-2.9825	0.00285907	0.0383336	1.41642
TLN2	1555.71	0.384869	0.129054	2.98222	0.00286163	0.0383336	1.41642
SLC35B4	1253.06	0.406772	0.136479	2.98047	0.00287806	0.0385143	1.41438
MTTP	587.392	-0.592461	0.19897	-2.97765	0.00290469	0.038831	1.41082
CDON	96.5241	-0.928198	0.311805	-2.97686	0.0029122	0.0388916	1.41014
NAT14	87.3929	0.892133	0.300021	2.97357	0.00294355	0.039238	1.40629
ENO1B	3762.56	-0.484791	0.163037	-2.97351	0.00294412	0.039238	1.40629
DMRTC2	7.04724	-3.78998	1.27472	-2.97319	0.00294717	0.0392387	1.40628
GALK1	991.207	-0.403418	0.135709	-2.97268	0.00295213	0.0392648	1.406
ADGRA3	1619.19	-0.374906	0.126135	-2.97227	0.00295607	0.0392773	1.40586
SNORA41	21.4155	1.9981	0.672943	2.9692	0.0029858	0.0395395	1.40297
TET3	1416.55	0.379832	0.127929	2.96909	0.00298679	0.0395395	1.40297
TTC21B	1173.35	-0.369622	0.12449	-2.96909	0.00298686	0.0395395	1.40297
DCBLD1	400.831	-0.49571	0.166963	-2.96898	0.00298787	0.0395395	1.40297
RHOQ	3878.03	-0.39061	0.131616	-2.96779	0.00299946	0.0396528	1.40173
SNX15	1105	0.463641	0.156345	2.9655	0.00302192	0.0399095	1.39892
SUN2	3151.99	0.318724	0.107532	2.964	0.00303664	0.0400635	1.39725
FKRP	826.737	0.406864	0.137404	2.96108	0.00306557	0.0404045	1.39357
4632404H12RIK	104.713	0.749024	0.253002	2.96054	0.00307097	0.040435	1.39324
APOL7D	49.7968	-1.43976	0.486371	-2.96022	0.00307423	0.0404373	1.39322
GM13752	56.8096	-1.02791	0.347364	-2.95919	0.00308453	0.0405321	1.3922
TNFRSF22	3164.62	0.41059	0.138785	2.95846	0.00309176	0.0405863	1.39162
AMDHD1	9.0052	-3.40216	1.15041	-2.95735	0.00310293	0.0406852	1.39056
NBAS	492.677	-0.510227	0.172543	-2.9571	0.0031055	0.0406852	1.39056
UQCC3	910.065	0.400235	0.135387	2.95624	0.00311419	0.0407582	1.38978
BAHCC1	1011.46	0.428798	0.145095	2.95529	0.00312377	0.0408428	1.38888
MGAM	5.245	-4.31919	1.46176	-2.95479	0.00312886	0.0408686	1.38861
POLE4	2105.77	0.398735	0.13496	2.95448	0.00313201	0.040869	1.38861
AOX1	903.102	0.460911	0.156104	2.95259	0.00315119	0.0410594	1.38659
TFAP4	1444.5	0.472101	0.159908	2.95233	0.00315385	0.0410594	1.38659
ATRNL1	3243.54	-0.375404	0.127164	-2.95212	0.00315601	0.0410594	1.38659
MSANTD3	711.121	-0.506289	0.171732	-2.94813	0.00319705	0.0415521	1.38141
YWHAZ	34150.1	0.340026	0.115408	2.9463	0.00321606	0.0417577	1.37926
ANKRD13B	2215.12	0.411603	0.139838	2.94343	0.00324598	0.0420636	1.37609
PLA1A	133.08	-0.784961	0.266683	-2.94342	0.00324603	0.0420636	1.37609
PEX13	1818.45	-0.389265	0.13232	-2.94184	0.00326269	0.0422376	1.3743
GAA	1639.97	-0.338283	0.115024	-2.94099	0.00327163	0.0422879	1.37378
CDIP1	1082.8	0.376167	0.127917	2.9407	0.00327468	0.0422879	1.37378
EEF1D	16275.5	0.41901	0.142494	2.94055	0.00327626	0.0422879	1.37378
POLR2F	2413.7	0.549757	0.186997	2.93992	0.00328296	0.0422926	1.37374
ZFP592	1212.15	0.368049	0.125191	2.93991	0.00328307	0.0422926	1.37374
FUNDC2	5161.18	0.417375	0.141988	2.9395	0.00328742	0.0423069	1.37359
ME2	1335.27	-0.455454	0.155106	-2.93639	0.00332051	0.0426876	1.3697
GPATCH4	2395.73	0.434857	0.148139	2.93547	0.00333043	0.0426876	1.3697
COPG2	1140.45	-0.418876	0.142701	-2.93533	0.00333192	0.0426876	1.3697
GCLM	5082.53	-0.445563	0.151809	-2.93503	0.00333512	0.0426876	1.3697
SLC35A1	742.101	-0.409275	0.139456	-2.93481	0.00333757	0.0426876	1.3697
MALT1	266.754	-0.52693	0.179558	-2.9346	0.00333979	0.0426876	1.3697
CASP12	632.412	-0.579071	0.197326	-2.9346	0.00333981	0.0426876	1.3697
GM13544	862.667	-0.604013	0.205904	-2.93347	0.00335194	0.0428009	1.36855
WDR70	2234.2	0.343146	0.117004	2.93278	0.00335947	0.0428553	1.368
ADH1	115.615	0.779187	0.265828	2.93117	0.00337687	0.0430354	1.36617
TMEM42	164.267	0.681564	0.232605	2.93013	0.00338822	0.043138	1.36514
CAMK1	8640.71	0.477937	0.163136	2.92968	0.0033931	0.0431582	1.36494
GLOD5	23.5733	1.77369	0.605894	2.92739	0.00341818	0.0434351	1.36216
2310036O22RIK	3306.69	0.375595	0.128322	2.92697	0.00342287	0.0434525	1.36199
MAPK11	71.3786	-0.945181	0.32304	-2.9259	0.00343463	0.0435597	1.36092
GCDH	473.936	-0.507695	0.17354	-2.92551	0.00343888	0.0435713	1.3608
MRPL24	1414.34	-0.361103	0.123535	-2.92307	0.00346594	0.0438421	1.35811
CCDC28A	116.569	-0.808924	0.276746	-2.92298	0.00346694	0.0438421	1.35811
OTOP1	361.512	0.579647	0.198344	2.92243	0.00347312	0.0438779	1.35775
HNRNPA1	898.076	0.638995	0.218748	2.92115	0.00348741	0.0439834	1.35671
MLYCD	50.5998	-1.23059	0.421278	-2.92108	0.00348819	0.0439834	1.35671
GBA	1071.31	-0.380504	0.130316	-2.91985	0.00350198	0.0441148	1.35542
IFI35	576.285	-0.459285	0.157343	-2.91901	0.00351145	0.0441917	1.35466
IMPACT	2713.28	-0.406923	0.139453	-2.91798	0.00352304	0.0442949	1.35365
PSMD11	3042.58	-0.50833	0.174323	-2.91601	0.00354535	0.0445258	1.35139
ZNF41-PS	6.25631	4.08116	1.39969	2.91576	0.00354819	0.0445258	1.35139
MTAP	25667.2	0.365396	0.125341	2.91521	0.00355453	0.0445626	1.35103
STUB1	2840.93	0.390807	0.134086	2.91461	0.00356134	0.0446052	1.35061
RIOK3	2944.79	-0.363172	0.124662	-2.91326	0.00357677	0.0447558	1.34915
LENEP	88.78	0.865146	0.297022	2.91274	0.00358278	0.0447882	1.34884
ZFP57	584.186	-0.429071	0.147341	-2.91209	0.00359019	0.044838	1.34835
MTSS1	1948.72	0.370425	0.127258	2.91083	0.00360471	0.0449765	1.34701
GM2A	391.825	-0.529475	0.181948	-2.91004	0.00361379	0.0450394	1.34641
CYP27B1	121.476	0.817582	0.280975	2.9098	0.00361663	0.0450394	1.34641
PAQR4	72.9897	-0.99907	0.343441	-2.909	0.00362591	0.0451122	1.34571
MTMR1	790.86	0.429324	0.1477	2.90672	0.00365237	0.0453982	1.34296
ARNT2	61.927	1.11335	0.383145	2.90582	0.00366288	0.0454857	1.34213
RBM7	1869.57	-0.48266	0.166153	-2.90491	0.00367354	0.0455748	1.34127
HEBP2	240.929	-0.582029	0.200391	-2.90446	0.00367883	0.0455973	1.34106
DNAH7B	3.80343	-5.3342	1.83721	-2.90342	0.00369115	0.0457068	1.34002
TMED1	898.482	0.473031	0.162979	2.90241	0.00370303	0.0457759	1.33936
CHMP5	3374.44	-0.435658	0.150105	-2.90235	0.00370372	0.0457759	1.33936
NOTUM	301.819	0.601551	0.2073	2.90183	0.00370986	0.0458085	1.33905
RUNX1	2411.06	0.326322	0.11249	2.90089	0.00372108	0.0458806	1.33837
RGS10	1033.81	-0.426507	0.147033	-2.90075	0.0037227	0.0458806	1.33837
ST5	365.607	0.559485	0.192908	2.90027	0.00372839	0.0459075	1.33812
PPP2CA	8442.18	-0.334515	0.115387	-2.89906	0.00374282	0.046042	1.33685
PIGX	604.206	-0.52124	0.17999	-2.89594	0.00378022	0.0464584	1.33294
ADD3	635.469	-0.425981	0.147134	-2.8952	0.00378919	0.0465249	1.33231
ZC3H7B	2720.47	0.385819	0.133295	2.89448	0.00379786	0.0465878	1.33173
BCL2	953.839	0.358683	0.123979	2.89309	0.0038147	0.0467506	1.33021
CPNE1	1657.06	0.559849	0.193556	2.89244	0.00382258	0.0467679	1.33005
TCTN2	249.902	-0.63631	0.219995	-2.89239	0.00382325	0.0467679	1.33005
FAM167A	9.69201	-3.28886	1.13753	-2.89122	0.00383753	0.0468988	1.32884
TNFAIP2	7566.18	0.337723	0.11684	2.89047	0.00384671	0.0469672	1.32821
ZFP456	3.84872	-4.97772	1.72423	-2.88693	0.00389017	0.0474536	1.32373
LMNB1	2745.74	-0.33874	0.117361	-2.88632	0.00389777	0.0474825	1.32347
ARTN	19.6123	-1.98058	0.686249	-2.8861	0.00390054	0.0474825	1.32347
GLUL	1005.86	-0.42744	0.148115	-2.88586	0.00390341	0.0474825	1.32347
SRP9	5880.07	0.398568	0.138129	2.88547	0.00390831	0.0474979	1.32333
NARS	10197.6	-0.325353	0.112775	-2.88497	0.00391445	0.0475262	1.32307
ACAT1	1486.96	-0.374534	0.129835	-2.8847	0.00391789	0.0475262	1.32307
MCCC1	497.423	-0.447107	0.155241	-2.88009	0.00397565	0.0481823	1.31711
IL15RA	49.3876	-1.10365	0.383334	-2.87909	0.00398819	0.0482895	1.31615
HMGN1	7442.73	0.321031	0.111562	2.8776	0.00400715	0.0484698	1.31453
PTPN22	625.867	0.662697	0.230316	2.87734	0.00401048	0.0484698	1.31453
CXCL12	1316.16	0.422712	0.146966	2.87625	0.00402429	0.0485919	1.31344
YTHDC2	481.984	-0.507249	0.176455	-2.87466	0.00404458	0.0487919	1.31165
WEE1	1297.7	0.352766	0.122737	2.87417	0.00405088	0.048823	1.31138
FBXL14	2016.18	0.429386	0.149428	2.87354	0.00405905	0.0488765	1.3109
ZFP354C	37.8547	-1.27253	0.443015	-2.87242	0.00407335	0.0490037	1.30977
GM2012	6.01643	-4.11957	1.43469	-2.87139	0.00408665	0.0491185	1.30875
TPD52L2	5754.93	0.36607	0.127527	2.87053	0.00409783	0.0492077	1.30797
SMAD3	1779.85	0.355974	0.124051	2.86959	0.00411005	0.0493094	1.30707
DYNLL1	11552.5	0.511853	0.178416	2.86887	0.00411943	0.0493407	1.3068
DPEP2	175.853	0.784469	0.273463	2.86865	0.0041223	0.0493407	1.3068
MCM3	4749.93	0.307458	0.107183	2.86852	0.00412396	0.0493407	1.3068
SAT2	129.177	-0.751588	0.262135	-2.86718	0.00414152	0.0495056	1.30535
ACTB	111743	0.29531	0.10301	2.8668	0.00414641	0.0495188	1.30523
SMOX	1542.91	0.395814	0.138092	2.86631	0.00415291	0.0495265	1.30516
BAAT	13.716	-2.21221	0.771832	-2.86618	0.00415461	0.0495265	1.30516
9330020H09RIK	122.768	0.818403	0.285648	2.86508	0.0041691	0.0496539	1.30405
CCDC90B	682.82	-0.422229	0.147523	-2.86213	0.004208	0.0500717	1.30041
RSAD2	4.84842	-4.65229	1.62673	-2.85991	0.00423767	0.050379	1.29775
MAP3K6	575.038	0.524404	0.183407	2.85923	0.00424667	0.0504403	1.29722
NAA10	1638.97	0.419013	0.146567	2.85884	0.00425191	0.0504567	1.29708
PQLC3	3567.07	0.33448	0.117167	2.85473	0.00430739	0.0510688	1.29184
RAPGEF3	774.525	0.396093	0.138796	2.85378	0.00432025	0.051175	1.29094
NUP62	1426.36	-0.440558	0.154419	-2.853	0.00433085	0.0512161	1.29059
RNF13	3905.06	-0.464177	0.16272	-2.85262	0.00433606	0.0512161	1.29059
FAM129B	6434.73	0.342633	0.120112	2.85261	0.00433623	0.0512161	1.29059
MXI1	2838.86	-0.327135	0.114689	-2.85238	0.00433936	0.0512161	1.29059
FAM171B	251.927	-0.604245	0.21192	-2.85129	0.0043542	0.051345	1.2895
FAM117A	12.8319	-2.39107	0.838718	-2.85087	0.00436	0.0513672	1.28931
MFAP5	138.664	-0.833406	0.292372	-2.8505	0.00436507	0.0513808	1.2892
SPCS1	1593.77	-0.359949	0.126316	-2.84958	0.00437764	0.0514824	1.28834
RBMX2	845.049	0.363713	0.127676	2.84873	0.00438948	0.0515754	1.28756
KATNAL2	143.143	-0.69806	0.245349	-2.84517	0.00443883	0.0521086	1.28309
SLFN3	186.639	-0.913965	0.321358	-2.84407	0.00445416	0.0522416	1.28198
PLD3	1333.5	-0.355111	0.124925	-2.8426	0.00447467	0.0524353	1.28038
NAA20	4398.14	0.381899	0.134438	2.8407	0.00450146	0.0527018	1.27817
FRMD4A	1901.52	0.346535	0.122002	2.84041	0.00450553	0.0527018	1.27817
DPYS	636.563	0.610799	0.215096	2.83966	0.00451612	0.0527018	1.27817
WFDC13	8.60772	2.68026	0.943867	2.83966	0.00451614	0.0527018	1.27817
PENK	179.463	-0.658171	0.231786	-2.83956	0.00451753	0.0527018	1.27817
CCDC3	5.8279	4.01967	1.41594	2.83886	0.00452743	0.0527704	1.27761
ZFP820	63.7274	-1.35483	0.477387	-2.838	0.00453972	0.0528333	1.27709
TVP23B	1647.77	-0.360458	0.127027	-2.83764	0.00454481	0.0528333	1.27709
PLAU	225.795	0.792124	0.27915	2.83763	0.00454493	0.0528333	1.27709
APLP2	12218.1	0.300595	0.105952	2.83709	0.00455273	0.0528662	1.27682
ANKLE1	174.083	0.825675	0.291051	2.83687	0.00455583	0.0528662	1.27682
CFP	116.208	0.844363	0.297733	2.83597	0.00456868	0.0529222	1.27636
ERO1LB	246.076	-0.551054	0.194309	-2.83597	0.00456874	0.0529222	1.27636
HMGB2	13998.3	0.382505	0.134914	2.83517	0.00458012	0.0529704	1.27597
SYNE2	5210.5	0.341966	0.120624	2.83497	0.00458293	0.0529704	1.27597
GALK2	702.707	-0.414473	0.14621	-2.83478	0.00458575	0.0529704	1.27597
KLRG2	264.781	0.543493	0.191739	2.83455	0.00458907	0.0529704	1.27597
DCXR	335.163	-0.552853	0.195115	-2.83347	0.00460455	0.0530602	1.27523
EPB41L1	2756.74	0.316088	0.111556	2.83344	0.00460495	0.0530602	1.27523
DISP2	363.338	0.629744	0.22229	2.83298	0.00461156	0.0530897	1.27499
ACADS	447.622	-0.44111	0.155741	-2.83234	0.0046209	0.0531505	1.27449
MDH2	7272.2	-0.297188	0.10498	-2.83092	0.00464149	0.0533406	1.27294
HFE	71.8029	-0.972333	0.343504	-2.83063	0.00464558	0.0533407	1.27294
AKIRIN1	2498.1	-0.404095	0.142779	-2.83022	0.00465162	0.0533633	1.27276
ODF3L1	11.4566	2.41857	0.854726	2.82964	0.00466002	0.0534128	1.27235
TMTC4	229.645	-0.645635	0.228225	-2.82894	0.0046702	0.0534668	1.27192
PIF1	563.042	0.503224	0.177896	2.82876	0.00467289	0.0534668	1.27192
SPRYD3	1070.72	0.380505	0.13454	2.8282	0.00468104	0.0534996	1.27165
9530068E07RIK	7040.17	-0.382899	0.135395	-2.828	0.00468392	0.0534996	1.27165
ATG4C	549.228	-0.484069	0.171354	-2.82497	0.00472846	0.0539613	1.26792
EMX2	24.8401	-1.85172	0.655582	-2.82455	0.0047347	0.0539855	1.26772
NOP56	13467.8	0.467661	0.165685	2.82259	0.0047638	0.0542311	1.26575
TMCO3	540.126	-0.423608	0.150081	-2.82254	0.00476453	0.0542311	1.26575
INTU	253.033	-0.513107	0.181811	-2.8222	0.00476947	0.0542403	1.26568
DNASE1L1	1152.1	0.433637	0.153741	2.82057	0.00479391	0.054471	1.26384
MIS18A	546.572	0.499386	0.177082	2.82007	0.00480126	0.0545072	1.26355
TIGIT	591.245	0.576113	0.204446	2.81792	0.00483362	0.054827	1.26101
EIF4G3	3651.18	0.398471	0.141424	2.81756	0.00483893	0.0548399	1.2609
GPA33	10.1507	2.50737	0.890486	2.81573	0.0048666	0.0551057	1.2588
GEMIN8	171.698	0.615775	0.218767	2.81475	0.00488149	0.0552266	1.25785
OGFRL1	1207.97	-0.376404	0.133789	-2.81341	0.00490184	0.0553124	1.25718
PSMD13	2740.68	-0.483685	0.171932	-2.81323	0.00490459	0.0553124	1.25718
PEX5L	113.99	-0.722417	0.256796	-2.8132	0.00490513	0.0553124	1.25718
OVGP1	387.584	0.546736	0.194351	2.81314	0.00490596	0.0553124	1.25718
CLDN1	8.78257	2.70892	0.963109	2.81269	0.00491294	0.0553434	1.25693
CCNG1	13560.2	-0.456574	0.162423	-2.81101	0.00493861	0.0555849	1.25504
IRF5	20.654	-1.70473	0.606664	-2.81001	0.00495406	0.0557109	1.25406
NCOA3	1256.46	0.385286	0.137147	2.80928	0.00496519	0.0557881	1.25346
LYAR	7187.94	0.351386	0.125107	2.8087	0.00497427	0.0558422	1.25304
CCDC39	66.7509	-1.10873	0.394876	-2.8078	0.00498811	0.0559129	1.25249
CRYBG3	755.332	-0.397941	0.141738	-2.80759	0.00499143	0.0559129	1.25249
ABHD16A	579.579	0.47641	0.169694	2.80746	0.00499336	0.0559129	1.25249
GALT	152.308	-0.624417	0.22248	-2.80662	0.00500641	0.0559889	1.2519
FAM73A	14.9529	-1.94775	0.694066	-2.80629	0.00501163	0.0559889	1.2519
FIG4	508.069	-0.426579	0.152013	-2.8062	0.00501298	0.0559889	1.2519
TMEM101	615.196	-0.395766	0.141125	-2.80437	0.00504157	0.0562603	1.2498
SCYL3	719.071	0.403452	0.144	2.80175	0.00508264	0.0566704	1.24664
HOXA10	14.2569	-2.57898	0.921834	-2.79766	0.00514742	0.0573438	1.24151
MTMR10	1425.74	0.393678	0.140842	2.79518	0.00518704	0.0577361	1.23855
PLGRKT	1182.86	-0.357891	0.128157	-2.7926	0.00522865	0.0581499	1.23545
RASSF2	8.20825	-3.07867	1.10265	-2.79205	0.00523746	0.0581677	1.23532
1810026B05RIK	1269.6	0.383865	0.13749	2.79195	0.00523913	0.0581677	1.23532
FOXRED2	284.952	0.483194	0.173132	2.7909	0.00525613	0.058307	1.23428
METTL22	159.607	-0.610942	0.219051	-2.78903	0.00528654	0.0585947	1.23214
COPS6	1600.78	-0.367977	0.131957	-2.78862	0.00529335	0.0586206	1.23195
ATP13A3	6815.9	-0.423524	0.15191	-2.788	0.00530346	0.0586829	1.23149
PCCB	215.988	-0.594318	0.213255	-2.78689	0.00532169	0.058835	1.23036
WLS	4094.09	-0.387451	0.139063	-2.78615	0.00533388	0.0588775	1.23005
DKC1	2621.48	0.407063	0.146119	2.78584	0.005339	0.0588775	1.23005
SCG5	16.7912	1.91426	0.687142	2.78583	0.00533902	0.0588775	1.23005
APOBEC1	443.445	-0.457427	0.1643	-2.78409	0.00536775	0.0591445	1.22809
SMIM3	1183.35	-0.375923	0.135053	-2.78353	0.00537713	0.0591982	1.22769
LSM12	1964.51	-0.345238	0.124049	-2.78309	0.00538442	0.0592286	1.22747
FAM98C	388.891	0.52436	0.18846	2.78234	0.00539692	0.0593164	1.22683
PLAGL2	613.242	0.423039	0.152208	2.77936	0.00544665	0.0598122	1.22321
H2AFZ	8874.08	-0.366814	0.131991	-2.77909	0.00545117	0.0598122	1.22321
TMBIM1	2326.33	0.447545	0.161167	2.7769	0.00548805	0.0601664	1.22065
PTGS2OS2	146.569	0.739636	0.26651	2.77527	0.00551565	0.0604185	1.21883
ABLIM1	7.40524	-3.18186	1.14699	-2.7741	0.00553548	0.0605851	1.21763
2023-09-15	19513.2	-0.339811	0.12251	-2.77373	0.00554169	0.0606024	1.21751
6030458C11RIK	1836.52	0.476036	0.171685	2.77274	0.00555873	0.0606916	1.21687
EBF2	143.632	-0.792246	0.28573	-2.77271	0.00555911	0.0606916	1.21687
A430105I19RIK	2409	0.360472	0.130038	2.77204	0.00557059	0.0607663	1.21634
EMP1	26046.8	0.342449	0.123565	2.77142	0.00558127	0.0607931	1.21615
EPG5	706.981	-0.377717	0.136293	-2.77136	0.00558233	0.0607931	1.21615
H13	2089.1	0.344011	0.124159	2.77073	0.00559314	0.0608603	1.21567
IKZF2	23.8771	-1.53546	0.554337	-2.7699	0.00560729	0.0609636	1.21493
NCEH1	4365.97	0.336568	0.121553	2.76891	0.00562442	0.0610991	1.21396
SOCS5	3168.15	0.440758	0.159201	2.76856	0.00563039	0.0611133	1.21386
WDR36	2434.76	-0.344667	0.124526	-2.76784	0.00564293	0.0611987	1.21326
ANKRD44	114.352	-0.748378	0.270428	-2.76739	0.00565077	0.061233	1.21301
INAFM2	2667.22	0.316964	0.114561	2.76678	0.00566133	0.0612687	1.21276
1700012B09RIK	2724.43	0.545299	0.197101	2.7666	0.00566436	0.0612687	1.21276
NFIL3	682.516	-0.457758	0.165471	-2.76639	0.0056681	0.0612687	1.21276
FOSL1	11227.1	0.413586	0.149601	2.76459	0.00569942	0.0615565	1.21073
FAM13A	46.0962	1.15365	0.417537	2.76298	0.00572763	0.0618103	1.20894
NLRP2	13.8509	2.21845	0.803123	2.76228	0.00573987	0.0618888	1.20839
CMC4	237.858	0.631707	0.228727	2.76183	0.00574775	0.0618888	1.20839
SMIM1	43.0064	-1.19059	0.431098	-2.76176	0.00574907	0.0618888	1.20839
OARD1	1712.2	-0.325134	0.117739	-2.76148	0.00575403	0.0618913	1.20837
HADHA	2917.38	-0.39207	0.142014	-2.76078	0.00576643	0.0619068	1.20826
FAM102B	5910.74	0.328448	0.118972	2.76073	0.00576732	0.0619068	1.20826
FAM63A	1045.21	0.406473	0.147241	2.76059	0.00576965	0.0619068	1.20826
KATNA1	1026.46	-0.343806	0.124563	-2.76009	0.00577859	0.0619519	1.20795
EIF2S3X	2764.24	0.296481	0.107448	2.7593	0.00579249	0.0620502	1.20726
2023-03-07	1636.58	-0.57164	0.207235	-2.75842	0.00580824	0.0621681	1.20643
LIPT2	265.972	0.646615	0.234499	2.75743	0.00582572	0.062272	1.20571
MANBA	366.386	-0.464255	0.168371	-2.75734	0.00582746	0.062272	1.20571
PHF20L1	1843.62	0.439183	0.159346	2.75616	0.00584837	0.0624446	1.20451
SERPINH1	6609.68	0.444728	0.161444	2.75468	0.00587497	0.0626775	1.20289
CLTC	11467.2	-0.464534	0.168674	-2.75404	0.00588649	0.0627493	1.20239
TMEM263	2024.25	-0.350773	0.127388	-2.75357	0.00589494	0.0627621	1.2023
PLVAP	216.627	0.605639	0.219963	2.75337	0.00589854	0.0627621	1.2023
SUMO3	515.371	0.403404	0.146523	2.75317	0.00590206	0.0627621	1.2023
CNPPD1	1646.1	0.333227	0.12106	2.75257	0.00591293	0.0628267	1.20186
PRKAG1	1607.89	0.319475	0.116092	2.75191	0.00592485	0.0628988	1.20136
MECOM	148.574	-0.796436	0.289438	-2.75166	0.00592932	0.0628988	1.20136
CELF2	706.842	-0.473678	0.172208	-2.75062	0.00594829	0.063049	1.20032
TM4SF1	7952.05	0.284487	0.103502	2.74862	0.00598463	0.0633829	1.19803
CNOT11	1809.24	0.313544	0.114096	2.74807	0.00599475	0.0634388	1.19764
LSP1	215.596	0.777885	0.283176	2.747	0.00601422	0.0635935	1.19659
SORBS3	623.506	0.473125	0.172351	2.74513	0.00604872	0.0639067	1.19445
USP14	31387.4	-0.404614	0.147432	-2.7444	0.00606212	0.0639483	1.19417
BIRC6	5646.83	0.367529	0.13393	2.74419	0.00606607	0.0639483	1.19417
PARP14	51.9746	-1.2394	0.451657	-2.74412	0.00606731	0.0639483	1.19417
PLTP	1372.66	-0.436227	0.15901	-2.74339	0.00608081	0.0640391	1.19355
RNMT	1363.17	-0.414376	0.151085	-2.74267	0.00609413	0.0640892	1.19322
CCNF	964.138	0.376558	0.137299	2.74261	0.00609535	0.0640892	1.19322
ARSJ	799.178	0.482899	0.176099	2.7422	0.00610301	0.0641	1.19314
ASPM	2646.05	0.331481	0.120889	2.74203	0.00610616	0.0641	1.19314
IGFBP6	2124.13	0.492572	0.179732	2.74059	0.00613288	0.0643289	1.19159
RNASE1	6.99263	3.42833	1.25151	2.73934	0.00615623	0.0645222	1.19029
PEA15A	1777.96	0.396639	0.144821	2.73883	0.00616581	0.0645237	1.19028
TFRC	4664.42	-0.504266	0.184119	-2.73881	0.00616622	0.0645237	1.19028
HEXDC	258.764	0.498208	0.182	2.73741	0.00619258	0.0647478	1.18878
EMP3	2609.99	0.36683	0.134048	2.73656	0.00620849	0.0648623	1.18801
ZDHHC14	18.3309	-1.98446	0.725462	-2.73544	0.00622963	0.0650314	1.18688
NEDD9	492.425	0.447787	0.163891	2.73223	0.00629078	0.0656174	1.18298
LSM2	1371.97	0.367213	0.134418	2.73187	0.00629755	0.0656358	1.18286
COX20	989.835	0.491316	0.179887	2.73124	0.00630963	0.0657094	1.18237
DCTN4	1812.17	-0.404196	0.148028	-2.73053	0.00632327	0.0657992	1.18178
MAGEA8	17.1702	1.6255	0.595778	2.72837	0.0063649	0.066166	1.17936
CDH23	74.7513	1.07556	0.394243	2.72817	0.00636863	0.066166	1.17936
GRINA	10785.9	0.381125	0.139771	2.72678	0.00639553	0.0663929	1.17788
GM20257	92.3845	0.923761	0.338887	2.72586	0.00641333	0.066525	1.17702
DDO	18.2061	-1.85503	0.680737	-2.72504	0.00642944	0.0666394	1.17627
2410002F23RIK	2578.33	0.3285	0.120736	2.7208	0.00651236	0.0674223	1.1712
PIK3R3	315.373	-0.53608	0.197062	-2.72037	0.00652097	0.0674223	1.1712
ELMOD2	526.764	-0.510293	0.187592	-2.72022	0.00652379	0.0674223	1.1712
EXOC7	949.362	-0.36496	0.13417	-2.72013	0.00652556	0.0674223	1.1712
PPM1K	287.581	-0.512455	0.188545	-2.71794	0.00656901	0.0678176	1.16866
CACNA1A	209.332	0.61252	0.225441	2.71699	0.00658789	0.067959	1.16775
XKR5	545.74	0.424739	0.156385	2.71599	0.00660778	0.0680671	1.16706
PGF	218.059	0.67072	0.246965	2.71585	0.00661057	0.0680671	1.16706
ESPL1	1022.31	0.37439	0.137862	2.71568	0.00661396	0.0680671	1.16706
KLK10	25.8574	-1.73065	0.637408	-2.71514	0.00662483	0.0681255	1.16669
LAMP2	14914.3	0.325838	0.120039	2.71444	0.00663886	0.0682162	1.16611
P4HA1	4369.61	-0.365419	0.134639	-2.71408	0.00664608	0.0682369	1.16598
TBPL1	3231.4	-0.359168	0.132365	-2.71348	0.00665809	0.0682696	1.16577
OAS1C	20.8286	-1.92428	0.709176	-2.7134	0.00665968	0.0682696	1.16577
TRIM40	9.07576	-2.92599	1.07855	-2.71289	0.00666998	0.0682889	1.16565
TRIM66	40.4428	1.18663	0.437437	2.71269	0.00667391	0.0682889	1.16565
MRPL38	2033.59	-0.356527	0.131438	-2.71251	0.00667766	0.0682889	1.16565
NDUFC2	3043.07	-0.29501	0.108769	-2.71227	0.00668241	0.0682889	1.16565
IKBKG	2553.17	0.374911	0.138254	2.71175	0.00669285	0.0683422	1.16531
ABCB7	2087.03	-0.525604	0.193918	-2.71044	0.00671939	0.0685598	1.16393
TRIQK	18.3388	-1.84536	0.681153	-2.70917	0.00674525	0.068742	1.16278
FMNL2	3828.61	0.322502	0.119058	2.70879	0.00675294	0.068742	1.16278
CEP68	861.538	-0.432139	0.159532	-2.70879	0.00675299	0.068742	1.16278
TMPRSS6	61.287	-1.05616	0.390435	-2.7051	0.00682846	0.0694562	1.15829
SYNE3	570.884	0.462813	0.171174	2.70377	0.00685588	0.069681	1.15689
SLC11A1	12.174	-2.75023	1.01768	-2.70245	0.006883	0.0699025	1.15551
CCDC184	30.2544	1.60107	0.59252	2.70214	0.00688949	0.0699142	1.15543
AMIGO2	3331.78	0.42216	0.156267	2.70153	0.00690216	0.069969	1.15509
BLOC1S2	1090.62	-0.385019	0.142528	-2.70136	0.00690558	0.069969	1.15509
TCN2	22.4212	-1.87793	0.696536	-2.6961	0.00701575	0.0710303	1.14856
DPF1	24.7353	-2.05522	0.762442	-2.69558	0.00702664	0.0710346	1.14853
DR1	3843.26	-0.448455	0.166368	-2.69556	0.00702701	0.0710346	1.14853
AP4S1	397.187	0.545547	0.20252	2.69379	0.00706436	0.0713571	1.14656
ZFP383	384.836	-0.464472	0.172465	-2.69314	0.0070782	0.0714419	1.14605
GSTK1	96.0325	-0.800778	0.297405	-2.69255	0.00709075	0.0715134	1.14561
GPRC5B	1047.24	0.34355	0.127751	2.68921	0.00716216	0.072178	1.1416
LAMA3	3.98835	-4.4365	1.65106	-2.68706	0.0072084	0.0725592	1.13931
ZFP747	303.255	0.450392	0.167628	2.68685	0.00721293	0.0725592	1.13931
HMGCL	372.479	-0.425074	0.158215	-2.68668	0.0072166	0.0725592	1.13931
DNAJC21	3845.75	0.313098	0.116633	2.68447	0.00726459	0.0729857	1.13676
KCNK1	6.45057	-4.27069	1.59146	-2.6835	0.00728562	0.0730713	1.13625
SCML2	68.1193	0.86748	0.323271	2.68344	0.00728684	0.0730713	1.13625
VMA21	2506.66	0.357922	0.133389	2.68331	0.00728984	0.0730713	1.13625
IFT172	965.029	-0.373132	0.139116	-2.68217	0.00731466	0.073264	1.13511
LOXL1	521.855	-0.394355	0.147118	-2.68054	0.00735024	0.0735642	1.13333
COMMD3	2518.47	-0.314452	0.117336	-2.67993	0.00736382	0.0736438	1.13286
SHC4	89.6046	0.764156	0.285271	2.6787	0.00739086	0.0738579	1.1316
1110046J04RIK	227.926	-0.679473	0.253822	-2.67696	0.00742929	0.0741853	1.12968
DOT1L	743.861	-0.427079	0.159573	-2.67638	0.00744216	0.0742573	1.12926
AZIN1	15160.4	0.377018	0.140924	2.67534	0.00746544	0.0744329	1.12824
SPIRE1	1313.69	-0.316238	0.118217	-2.67507	0.00747128	0.0744344	1.12823
ACBD4	837.766	-0.370565	0.138554	-2.67452	0.00748372	0.0744842	1.12794
ADPRM	536.134	-0.40993	0.153283	-2.67434	0.00748765	0.0744842	1.12794
3110040N11RIK	579.005	-0.398478	0.149058	-2.67331	0.00751077	0.0746575	1.12693
RNF157	280.02	-0.506213	0.189433	-2.67225	0.00753445	0.0748361	1.12589
COX18	887.082	-0.360979	0.135125	-2.67145	0.0075524	0.0749576	1.12518
HIST1H4D	19.2162	-1.93054	0.722968	-2.6703	0.00757845	0.0750799	1.12448
9630013A20RIK	138.333	-0.697518	0.261227	-2.67016	0.0075815	0.0750799	1.12448
LNCENC1	4457.92	-0.322863	0.120916	-2.67014	0.00758192	0.0750799	1.12448
CENPU	602.371	0.468398	0.175517	2.66868	0.00761507	0.0753512	1.12291
TRIM21	203.674	-0.562291	0.21073	-2.6683	0.00762352	0.0753779	1.12276
AATK	82.5219	0.850838	0.319005	2.66716	0.00764953	0.0755781	1.1216
ANKRD55	579.422	-0.496822	0.186309	-2.66665	0.00766103	0.0756346	1.12128
FGFBP3	85.2903	-0.838438	0.314793	-2.66346	0.0077341	0.0762985	1.11748
AMER1	378.701	0.434714	0.163262	2.66268	0.00775203	0.0764179	1.11681
SGSM3	432.496	0.434239	0.163118	2.66212	0.007765	0.0764882	1.11641
COPA	10393.5	0.369906	0.139157	2.65819	0.00785619	0.0772807	1.11193
GREM1	394.694	-0.548835	0.206473	-2.65814	0.00785726	0.0772807	1.11193
ZFP322A	624.909	-0.422417	0.159	-2.65671	0.00789066	0.0775226	1.11057
FAM53C	949.794	-0.425259	0.160085	-2.65646	0.00789656	0.0775226	1.11057
BOP1	1238.92	0.336945	0.126846	2.65633	0.0078996	0.0775226	1.11057
IFT27	1026.6	0.425946	0.160398	2.65556	0.00791776	0.0776427	1.1099
WDR13	629.9	0.389394	0.146677	2.65477	0.0079363	0.0777662	1.10921
OASL1	123.825	-0.819137	0.30864	-2.65402	0.00795397	0.0778812	1.10857
DYRK1A	2118.21	0.319093	0.120289	2.65273	0.00798441	0.0781208	1.10723
HPRT	5890.74	0.31069	0.117165	2.65173	0.00800797	0.0782929	1.10628
CCDC151	9.03855	-2.67862	1.01052	-2.65075	0.00803136	0.0784054	1.10565
NEDD4	27717.3	0.262449	0.0990097	2.65074	0.00803146	0.0784054	1.10565
STX17	533.269	-0.460116	0.173661	-2.64951	0.00806086	0.0785481	1.10486
GLDC	8.81312	2.45224	0.925613	2.64932	0.0080655	0.0785481	1.10486
DYNLT3	2383.82	0.328069	0.123839	2.64917	0.00806905	0.0785481	1.10486
PKD2	2888.17	0.346699	0.130873	2.64912	0.00807005	0.0785481	1.10486
PTPRT	348.179	-0.559724	0.21134	-2.64845	0.00808619	0.078636	1.10438
HTR2C	3.21332	-5.09589	1.92425	-2.64825	0.00809108	0.078636	1.10438
MRPL46	578.889	-0.432697	0.163458	-2.64714	0.00811746	0.0787879	1.10354
SMAD2	1147.58	-0.373049	0.140928	-2.64709	0.00811874	0.0787879	1.10354
CADM1	7748.57	0.285137	0.107735	2.64664	0.00812954	0.0788343	1.10328
ITPR3	3599.2	0.297475	0.112427	2.64594	0.00814635	0.0789388	1.10271
NCAM1	3.15101	-5.12042	1.93542	-2.64564	0.00815375	0.0789522	1.10264
SDHB	3402.82	-0.302104	0.114223	-2.64487	0.00817228	0.0790259	1.10223
GNAZ	47.8609	-1.17603	0.444654	-2.64482	0.00817343	0.0790259	1.10223
ABCG1	259.486	0.634413	0.239943	2.64402	0.0081929	0.0791557	1.10152
TNRC6B	3106.08	0.339626	0.128469	2.64363	0.00820216	0.0791868	1.10135
4930546K05RIK	3.61572	4.4272	1.67528	2.64266	0.00822564	0.0793009	1.10072
SLC12A5	136.502	0.638629	0.241665	2.64262	0.00822674	0.0793009	1.10072
ZFP740	3768.38	0.346543	0.131147	2.6424	0.00823213	0.0793009	1.10072
CACNG6	7.27563	-3.21915	1.21847	-2.64196	0.00824273	0.0793446	1.10048
PCDHGB7	66.2161	-1.03928	0.393452	-2.64144	0.00825542	0.0794084	1.10013
IL10RB	851.202	0.375768	0.142314	2.64041	0.00828057	0.0795919	1.09913
CYLD	1731.75	-0.450554	0.170782	-2.63818	0.00833526	0.0799585	1.09714
MAPK13	564.775	-0.571063	0.216491	-2.63781	0.00834435	0.0799585	1.09714
PLPP6	77.9113	-0.899122	0.340865	-2.63776	0.00834549	0.0799585	1.09714
VTA1	1204.18	-0.333865	0.126582	-2.63754	0.00835105	0.0799585	1.09714
POLR3C	914.54	-0.382477	0.14502	-2.63741	0.00835419	0.0799585	1.09714
PBXIP1	1372.13	-0.346314	0.131311	-2.63736	0.00835533	0.0799585	1.09714
2023-09-07	12174.3	-0.418869	0.158848	-2.63692	0.00836628	0.0800049	1.09688
AXL	30673.5	0.273529	0.103765	2.63604	0.00838806	0.0801546	1.09607
UBA6	1024.62	-0.542699	0.206003	-2.63442	0.0084282	0.0804795	1.09431
NDRG4	717.129	1.13453	0.430878	2.63307	0.00846179	0.0807413	1.0929
CITED2	2447.8	-0.362931	0.137865	-2.6325	0.00847584	0.0808166	1.0925
MRPS10	3420.19	-0.339875	0.129136	-2.63191	0.00849056	0.080898	1.09206
SIPA1L1	5476.48	0.290687	0.110491	2.63087	0.00851661	0.0810873	1.09105
UBE2Q2	321.533	-0.567152	0.215761	-2.62861	0.00857339	0.0815686	1.08848
EPHA2	5054.28	-0.438381	0.166806	-2.62808	0.00858675	0.0816243	1.08818
EPB41L4A	546.043	-0.430629	0.163869	-2.62789	0.00859171	0.0816243	1.08818
POLR3B	691.407	0.388469	0.147872	2.62707	0.00861248	0.0816641	1.08797
DAPP1	189.087	-0.553035	0.210514	-2.62706	0.00861254	0.0816641	1.08797
VMN1R42	4.34021	4.2475	1.61698	2.62681	0.00861905	0.0816641	1.08797
ASCC3	1064.62	-0.403877	0.153756	-2.62674	0.00862083	0.0816641	1.08797
MURC	46.3996	-1.12569	0.428613	-2.62636	0.00863038	0.0816955	1.0878
PLEKHH1	69.8089	-0.866257	0.329913	-2.62572	0.00864667	0.0817907	1.0873
TTYH2	589.848	-0.377938	0.144019	-2.62423	0.00868449	0.0820891	1.08571
RUNDC1	526.591	-0.381955	0.14558	-2.62368	0.00869866	0.0821638	1.08532
2310069B03RIK	44.5389	-1.03532	0.394761	-2.62264	0.0087252	0.0823551	1.08431
FGF17	14.1893	2.00859	0.766251	2.62132	0.00875912	0.0826157	1.08294
RTEL1	939.79	0.34535	0.131765	2.62095	0.0087685	0.0826206	1.08291
H6PD	676.9	-0.46375	0.17695	-2.6208	0.00877226	0.0826206	1.08291
INPP5D	12.9589	1.99419	0.76133	2.61935	0.00880978	0.0828621	1.08164
ANTXR2	6114.61	0.33405	0.127533	2.61932	0.00881054	0.0828621	1.08164
NEAT1	10100.6	0.300118	0.114637	2.61799	0.00884495	0.0830909	1.08045
TNFRSF10B	591.398	-0.398757	0.152326	-2.61779	0.0088502	0.0830909	1.08045
IWS1	2469.69	-0.300528	0.114809	-2.61764	0.00885389	0.0830909	1.08045
TTC39C	333.729	-0.475604	0.181748	-2.61683	0.00887493	0.0831769	1.08
COL3A1	62.7349	0.858958	0.328247	2.6168	0.00887576	0.0831769	1.08
PRCP	837.907	-0.367348	0.140445	-2.61559	0.00890723	0.0834122	1.07877
SNCG	8.73878	2.20996	0.845011	2.6153	0.0089149	0.0834244	1.07871
INPP4B	238.968	-0.767289	0.293417	-2.61502	0.00892234	0.0834344	1.07865
1810032O08RIK	804.777	-0.468325	0.179409	-2.61038	0.00904426	0.0845141	1.07307
CRTAP	171.082	-0.847608	0.3248	-2.60963	0.00906413	0.0846395	1.07243
MASP1	114.167	-0.814803	0.312348	-2.60864	0.0090903	0.0848234	1.07148
FGF1	9.74134	-2.51947	0.966459	-2.60691	0.00913632	0.0851572	1.06978
NT5DC3	2217.27	-0.31768	0.121866	-2.60679	0.00913946	0.0851572	1.06978
NUF2	3028.6	0.297766	0.114237	2.60656	0.00914558	0.0851572	1.06978
ARHGAP11A	2834.16	0.321133	0.123216	2.60626	0.00915359	0.0851712	1.06971
CKAP2L	2670.05	0.323239	0.124054	2.60563	0.00917064	0.0852693	1.06921
IDS	2136.44	0.301576	0.115789	2.60452	0.00920022	0.0854838	1.06812
GBP9	137.121	-0.688122	0.264289	-2.60367	0.00922311	0.0856357	1.06735
CEP290	1424.28	-0.430689	0.165432	-2.60342	0.00922997	0.0856387	1.06733
ORC5	1198.62	-0.377583	0.145074	-2.60269	0.00924948	0.085759	1.06672
TMX1	2795.14	-0.362064	0.13915	-2.60196	0.00926924	0.0858563	1.06623
STIM1	289.169	-0.502991	0.193323	-2.60182	0.00927308	0.0858563	1.06623
TAF4B	615.543	-0.388929	0.149563	-2.60044	0.0093105	0.0861419	1.06479
HIVEP1	527.762	-0.422764	0.162891	-2.59537	0.00944879	0.0873179	1.0589
ABCD2	15.7854	1.68536	0.649391	2.5953	0.00945094	0.0873179	1.0589
MRPL19	1492.29	-0.342735	0.132094	-2.59463	0.00946928	0.0874189	1.05839
CYP2J6	965.676	-0.326535	0.125861	-2.59441	0.00947522	0.0874189	1.05839
TIMP1	2975.44	0.314267	0.121255	2.59178	0.00954798	0.0880282	1.05538
CNIH4	3571.15	0.432748	0.16701	2.59115	0.00956551	0.0880646	1.0552
LGALSL	316.92	-0.439113	0.169473	-2.59106	0.00956814	0.0880646	1.0552
COMMD1	5015.8	-0.267558	0.103297	-2.59018	0.00959264	0.0880646	1.0552
SERPINB8	176.492	0.676462	0.261184	2.58999	0.00959798	0.0880646	1.0552
MLKL	3268.65	-0.347665	0.134235	-2.58996	0.00959864	0.0880646	1.0552
ACADSB	1809.75	-0.404778	0.156301	-2.58974	0.00960496	0.0880646	1.0552
PIK3IP1	791.46	-0.471699	0.182164	-2.58941	0.00961403	0.0880646	1.0552
4921524J17RIK	1569.21	-0.358842	0.138581	-2.5894	0.00961436	0.0880646	1.0552
ITGAV	8446.37	-0.408805	0.157893	-2.58913	0.00962189	0.0880646	1.0552
HACL1	223.302	-0.574485	0.221891	-2.58904	0.00962429	0.0880646	1.0552
GLA	450.171	0.434836	0.167956	2.58899	0.00962587	0.0880646	1.0552
RBM33	2039.87	-0.316777	0.122387	-2.58832	0.00964442	0.0881727	1.05467
AKT3	2208.59	0.311879	0.120559	2.58695	0.00968307	0.0884612	1.05325
PDRG1	1166.86	0.316716	0.122439	2.58671	0.00968959	0.0884612	1.05325
SSR4	4817.45	0.529563	0.204743	2.58648	0.00969623	0.0884612	1.05325
HSPA2	164.322	-0.56726	0.219398	-2.58553	0.00972292	0.0886429	1.05236
4933417E11RIK	57.7518	1.11667	0.43208	2.58442	0.00975435	0.0888677	1.05126
COL6A4	25.4595	-1.29147	0.499939	-2.58325	0.00978753	0.089108	1.05008
MUC4	14.918	1.95782	0.758042	2.58273	0.00980229	0.0891804	1.04973
BC023829	968.463	0.353525	0.136952	2.58138	0.00984075	0.0894682	1.04833
CATSPER4	6.22945	-3.52356	1.36527	-2.58086	0.00985559	0.089541	1.04798
IL13RA2	30.7371	1.43511	0.556212	2.58016	0.00987557	0.0896604	1.0474
ASF1A	3543.13	0.344942	0.133785	2.57834	0.00992771	0.0900713	1.04541
PYROXD1	1041.3	0.385832	0.149688	2.57757	0.00994971	0.0902084	1.04475
SNED1	91.1792	0.922503	0.358035	2.57657	0.00997852	0.0904071	1.0438
RPS21	32464.3	0.52766	0.20482	2.57621	0.00998912	0.0904406	1.04364
SYNJ2	2316.99	0.33622	0.13054	2.57561	0.0100064	0.090534	1.04319
NEURL1B	812.887	1.0943	0.42499	2.57489	0.0100271	0.0906593	1.04259
PHRF1	3391.99	0.318583	0.123738	2.57465	0.0100341	0.0906594	1.04259
CDKN3	995.623	0.497478	0.193537	2.57046	0.0101564	0.0917016	1.03762
TM2D3	339.899	-0.534673	0.208056	-2.56985	0.0101742	0.0917993	1.03716
APC	2153.55	-0.418376	0.162897	-2.56835	0.0102183	0.0921338	1.03558
AP1S2	1382.44	0.335096	0.130514	2.56752	0.0102429	0.0922916	1.03484
DGKH	9.23424	-2.90569	1.13192	-2.56706	0.0102566	0.0922961	1.03482
GDPD5	44.8214	-1.14594	0.446443	-2.56683	0.0102634	0.0922961	1.03482
HDHD3	152.449	-0.624132	0.243157	-2.56679	0.0102645	0.0922961	1.03482
TMX4	1663.91	-0.338513	0.131914	-2.56616	0.010283	0.092399	1.03433
GM15545	14.637	-1.91685	0.747199	-2.56537	0.0103065	0.0925463	1.03364
CNDP2	992.78	-0.3684	0.143654	-2.56449	0.0103326	0.0927176	1.03284
PSMD1	9748.24	0.307256	0.119826	2.56419	0.0103416	0.0927344	1.03276
ELL2	1234.74	-0.414016	0.161484	-2.56382	0.0103528	0.0927712	1.03259
PPM1B	2746.82	-0.350856	0.136884	-2.56315	0.0103726	0.0928546	1.0322
ETAA1	718.115	-0.564129	0.220102	-2.56303	0.0103762	0.0928546	1.0322
SCARB1	1166.82	-0.37543	0.146617	-2.56063	0.0104484	0.0933561	1.02986
GM11127	434.784	-0.480616	0.187702	-2.56052	0.0104514	0.0933561	1.02986
CLPB	1903.77	-0.297125	0.116045	-2.56042	0.0104545	0.0933561	1.02986
DSCC1	221.313	0.747339	0.291905	2.56021	0.0104608	0.0933561	1.02986
UBN1	1658.54	0.303243	0.118461	2.55985	0.0104718	0.0933905	1.0297
DMD	3.1224	-4.98121	1.94663	-2.55889	0.0105006	0.0935464	1.02897
TTLL3	264.324	0.549542	0.214766	2.5588	0.0105035	0.0935464	1.02897
RBM25	10149.8	0.297396	0.11625	2.55825	0.0105202	0.0936221	1.02862
MPG	251.222	-0.491821	0.192265	-2.55804	0.0105263	0.0936221	1.02862
SETDB1	1868.42	0.294619	0.115252	2.5563	0.0105792	0.0940286	1.02674
ACHE	14.2638	1.97471	0.772627	2.55583	0.0105933	0.0940904	1.02645
PHF6	2352.64	0.316638	0.12391	2.5554	0.0106067	0.0941451	1.0262
PELI1	893.875	-0.455416	0.17827	-2.55464	0.0106298	0.0942868	1.02555
DGCR8	1363.52	0.35713	0.139821	2.55419	0.0106436	0.0943448	1.02528
A930005H10RIK	199.965	-0.530705	0.207821	-2.55366	0.0106597	0.094424	1.02492
TFE3	1171.09	0.454805	0.178145	2.553	0.0106799	0.0945387	1.02439
SERPINB1B	41.6971	-1.16718	0.457289	-2.5524	0.0106984	0.0946384	1.02393
ACTN1	8900.78	0.313778	0.122986	2.55133	0.0107312	0.0948058	1.02317
BBS12	451.259	0.393435	0.154209	2.55131	0.0107318	0.0948058	1.02317
LOC106740	444.672	0.626601	0.24569	2.55037	0.0107608	0.0949733	1.0224
MIR763	55.184	0.916152	0.359243	2.55023	0.0107652	0.0949733	1.0224
ZFAND1	773.165	-0.447908	0.175656	-2.54992	0.0107749	0.0949943	1.0223
TIGD2	1278.77	0.357837	0.140357	2.54947	0.0107885	0.0950509	1.02204
M1AP	65.3886	0.80452	0.315669	2.54862	0.010815	0.0952203	1.02127
ARF3	4683.24	0.298743	0.117302	2.54677	0.0108724	0.0956614	1.01926
CSRNP1	211.699	-0.548214	0.215402	-2.54507	0.0109255	0.0960637	1.01744
ABCD4	1697.86	-0.316653	0.124486	-2.54367	0.0109693	0.0963844	1.01599
GM14322	707.954	0.413488	0.162572	2.54341	0.0109776	0.0963927	1.01596
OLFML3	791.462	0.616615	0.242573	2.54197	0.0110228	0.0967247	1.01446
WIPF1	3655.95	0.318775	0.125438	2.54131	0.011044	0.0968453	1.01392
FILIP1L	1203.92	-0.462093	0.182094	-2.53766	0.0111598	0.0977955	1.00968
IL2RG	24.1346	1.36575	0.538525	2.53609	0.0112097	0.0981677	1.00803
PCBP2	41427.6	0.33825	0.133408	2.53546	0.0112298	0.0982673	1.00759
IFIT1BL2	4.74705	-3.99121	1.57428	-2.53527	0.0112361	0.0982673	1.00759
LUC7L3	4626.4	0.316367	0.124861	2.53375	0.0112848	0.0986271	1.006
CCDC117	797.285	-0.398357	0.157236	-2.5335	0.011293	0.0986326	1.00598
SLX1B	247.217	0.477743	0.188721	2.53148	0.0113584	0.0991379	1.00376
ASB13	368.757	0.404372	0.159775	2.53088	0.0113775	0.0992071	1.00346
SDHAF3	374.941	-0.443962	0.175426	-2.53076	0.0113814	0.0992071	1.00346
TRIM8	4833.86	0.322784	0.127562	2.53042	0.0113928	0.0992397	1.00331
SLC18B1	69.0033	-0.919848	0.363563	-2.53009	0.0114032	0.0992648	1.0032
1110019D14RIK	101.586	-0.736717	0.291261	-2.5294	0.0114257	0.0993075	1.00302
CDK20	440.225	0.442183	0.17482	2.52936	0.0114271	0.0993075	1.00302
SEPP1	140.494	0.697833	0.275906	2.52924	0.0114309	0.0993075	1.00302
CHCHD6	193.833	-0.576505	0.228015	-2.52837	0.0114593	0.0994367	1.00245
PLEKHA2	1170.59	-0.339576	0.134309	-2.52832	0.011461	0.0994367	1.00245
ATP2A3	104.321	1.10003	0.435122	2.52809	0.0114685	0.0994367	1.00245
RPS6KA4	2497.62	0.357879	0.141626	2.52693	0.0115065	0.0996999	1.00131
MNAT1	1176.46	-0.462095	0.183056	-2.52433	0.0115918	0.100364	0.998423
CHPF	1002.47	0.333059	0.13195	2.52413	0.0115984	0.100364	0.998423
CCT8	12895.4	0.30927	0.122556	2.5235	0.0116193	0.100479	0.997927
PER1	489.075	-0.446589	0.177001	-2.52308	0.0116331	0.100531	0.997699
CLDN12	2292.66	-0.325558	0.129054	-2.52265	0.0116475	0.100589	0.99745
SYN1	15.8619	1.64853	0.653626	2.52214	0.0116645	0.10067	0.997102
COG4	1557.91	-0.333524	0.132336	-2.52028	0.0117261	0.101089	0.995295
USP36	1132.86	0.37157	0.147436	2.52021	0.0117285	0.101089	0.995295
COMMD7	785.211	0.340231	0.135083	2.51868	0.0117797	0.101453	0.993735
EIF2A	5690.71	-0.294917	0.117101	-2.51848	0.0117862	0.101453	0.993735
WDR60	1535.77	0.453254	0.180001	2.51807	0.0118001	0.101506	0.993509
CBWD1	1657.07	-0.316388	0.125668	-2.51764	0.0118143	0.101561	0.993273
DDX27	3771.75	0.269882	0.107224	2.517	0.0118359	0.101563	0.993266
CRIP1	793.869	0.511315	0.203157	2.51685	0.011841	0.101563	0.993266
COMT	4647.88	0.329231	0.130823	2.51662	0.0118487	0.101563	0.993266
MPP2	209.174	-0.729999	0.2901	-2.51637	0.0118571	0.101563	0.993266
P3H3	329.853	-0.498659	0.19819	-2.51606	0.0118675	0.101563	0.993266
PDCD2	2196.61	0.32146	0.127774	2.51584	0.0118749	0.101563	0.993266
TMEM38A	199.696	-0.573528	0.22797	-2.5158	0.0118763	0.101563	0.993266
MPC1	1053.53	-0.460961	0.183227	-2.51579	0.0118765	0.101563	0.993266
TANC2	771.952	0.369195	0.146814	2.51471	0.0119131	0.10181	0.992211
SLFN9	886.047	-0.549615	0.218613	-2.5141	0.0119336	0.101918	0.99175
YIF1A	934.304	-0.360124	0.143363	-2.51197	0.0120059	0.102469	0.989408
SPATA6	1143.85	-0.329812	0.131333	-2.51126	0.0120303	0.102609	0.988815
TMX2	2095.71	-0.332336	0.132356	-2.51094	0.0120411	0.102609	0.988815
LUC7L2	9083.54	0.339022	0.135025	2.5108	0.0120458	0.102609	0.988815
KBTBD7	95.2487	-0.776059	0.309223	-2.50971	0.012083	0.102859	0.987759
TSPAN4	4308.7	0.308818	0.123065	2.5094	0.0120937	0.102883	0.987656
HEATR6	815.998	-0.409602	0.163288	-2.50847	0.0121255	0.103086	0.986799
FARS2	261.076	-0.455687	0.181783	-2.50676	0.0121844	0.10352	0.984976
RBM12	1043.28	0.335559	0.133987	2.50441	0.0122656	0.104142	0.982373
CABLES2	725.317	0.348585	0.139203	2.50415	0.0122745	0.10415	0.982339
ST6GAL1	190.023	0.560599	0.223964	2.50308	0.0123118	0.104354	0.981491
NSMF	723.235	0.349139	0.139488	2.503	0.0123144	0.104354	0.981491
ABHD18	54.2465	-0.990656	0.395832	-2.50272	0.0123244	0.104371	0.981418
TMPRSS11B	15.1744	2.2149	0.885173	2.50222	0.0123417	0.104448	0.981098
RAB11B	1343.84	0.401573	0.160528	2.50159	0.0123639	0.104448	0.981098
GM14420	654.438	0.367202	0.146797	2.50143	0.0123692	0.104448	0.981098
CHTF18	360.03	0.428851	0.171446	2.50138	0.0123711	0.104448	0.981098
MTBP	2485.87	0.383783	0.153435	2.50127	0.0123749	0.104448	0.981098
ZFP143	902.022	-0.374213	0.149631	-2.5009	0.0123878	0.104448	0.981098
HS3ST5	110.742	0.684167	0.273573	2.50086	0.0123894	0.104448	0.981098
THOP1	767.531	-0.402542	0.160988	-2.50045	0.0124035	0.104501	0.980881
PPP3R1	4147.65	-0.389595	0.155879	-2.49935	0.0124423	0.10476	0.979806
H2-Q2	65.1748	-0.849995	0.340187	-2.49861	0.012468	0.104909	0.979186
SF3B3	6092.59	0.322896	0.129249	2.49825	0.0124809	0.10495	0.979018
PGAP1	323.928	-0.48675	0.194918	-2.4972	0.0125178	0.105193	0.978014
RRP1B	1465.96	0.38551	0.154407	2.49672	0.0125349	0.105269	0.9777
HOXD3	12.5678	-2.04964	0.821426	-2.49522	0.0125878	0.105587	0.97639
DLK2	6.288	-3.53117	1.41519	-2.49519	0.0125889	0.105587	0.97639
PSMC2	8066.19	-0.298319	0.119613	-2.49403	0.01263	0.105865	0.97525
ANKRD42	74.563	-0.773257	0.310149	-2.49318	0.0126604	0.106023	0.974599
DUSP7	2314.84	0.328445	0.131768	2.49261	0.012681	0.106023	0.974599
COL5A3	703.173	-0.408714	0.163972	-2.49259	0.0126816	0.106023	0.974599
GALNT11	258.477	-0.499329	0.200339	-2.49242	0.0126877	0.106023	0.974599
TSEN54	299.512	-0.48011	0.192641	-2.49225	0.0126935	0.106023	0.974599
SLC16A3	2.84935	-4.99407	2.00393	-2.49214	0.0126976	0.106023	0.974599
H2-Q5	63.5397	-0.870419	0.349357	-2.49149	0.012721	0.106152	0.974074
SERPINB9B	112.095	-0.740548	0.297321	-2.49074	0.0127479	0.106297	0.97348
BSCL2	138.489	0.596853	0.239647	2.49055	0.0127546	0.106297	0.97348
VASH2	1629.06	0.311455	0.12518	2.48806	0.0128441	0.106965	0.97076
ZC3H11A	8250.63	0.341467	0.137253	2.48787	0.0128511	0.106965	0.97076
SARDH	543.838	-0.465741	0.187312	-2.48644	0.0129028	0.107206	0.969779
PSAT1	9803.84	0.309014	0.124281	2.48642	0.0129037	0.107206	0.969779
PLSCR4	638.312	0.368241	0.148103	2.48639	0.0129047	0.107206	0.969779
PIEZO2	12.0101	-2.86359	1.15243	-2.48482	0.0129616	0.10761	0.968146
TMEM176B	1351.62	0.567417	0.228394	2.48438	0.0129777	0.107676	0.967879
ZFP940	260.166	-0.462612	0.186233	-2.48405	0.0129898	0.107683	0.967855
RAB20	132.956	-0.729959	0.293875	-2.48391	0.0129949	0.107683	0.967855
GM14326	380.872	0.429858	0.173143	2.48267	0.0130401	0.107989	0.966621
GPR89	458.046	-0.395538	0.159359	-2.48206	0.0130625	0.108106	0.96615
ABCF1	4587.71	0.344821	0.138979	2.4811	0.0130978	0.108276	0.965468
ZFP638	4384.37	0.303708	0.122411	2.48105	0.0130996	0.108276	0.965468
CAMSAP2	1806.37	0.355448	0.143289	2.48063	0.0131152	0.108337	0.965225
KIF21A	1033.77	0.413007	0.166554	2.47971	0.0131488	0.108527	0.964464
ZFP12	714.861	0.328718	0.132572	2.47955	0.0131547	0.108527	0.964464
BAG6	4506.29	0.294092	0.118667	2.47829	0.0132014	0.108843	0.963201
NCK1	962.083	-0.380415	0.153518	-2.47798	0.0132128	0.108869	0.963097
TAB1	897.139	0.323729	0.13067	2.47746	0.0132323	0.108908	0.962942
ZFP575	72.7826	0.800326	0.323056	2.47736	0.0132359	0.108908	0.962942
COX6C	14602.2	0.407924	0.164673	2.47718	0.0132425	0.108908	0.962942
CHMP1B	1877.16	-0.31574	0.127485	-2.47669	0.0132608	0.108989	0.962616
ASXL1	1702.17	0.323972	0.130907	2.47482	0.0133305	0.109465	0.960723
CRYL1	27.6491	-1.31218	0.53024	-2.47468	0.0133354	0.109465	0.960723
TMEM126B	253.09	-0.55389	0.223899	-2.47383	0.0133671	0.109657	0.959962
HDHD2	976.01	-0.44807	0.181253	-2.47207	0.0134334	0.110132	0.958088
MTG2	631.823	0.339457	0.137394	2.47067	0.0134859	0.110493	0.956664
POLH	966.639	-0.487063	0.197214	-2.46972	0.0135218	0.110718	0.955782
STAT6	3038.09	0.304144	0.12317	2.46931	0.0135374	0.110777	0.955551
KAT7	2156.6	-0.325469	0.131832	-2.46882	0.0135561	0.110809	0.955426
PLCB4	198.616	-0.612763	0.24827	-2.46813	0.013582	0.110809	0.955426
ATF4	36637.3	0.441332	0.178819	2.46804	0.0135854	0.110809	0.955426
ZFP623	436.362	0.445276	0.180423	2.46795	0.0135889	0.110809	0.955426
SMIM15	3167.71	-0.427845	0.173365	-2.46789	0.0135913	0.110809	0.955426
ATP2B1	9469.99	0.29125	0.118023	2.46775	0.0135967	0.110809	0.955426
SNX2	3837.22	-0.278307	0.112782	-2.46764	0.0136005	0.110809	0.955426
ETFA	4396.96	-0.345331	0.140008	-2.46652	0.0136433	0.111088	0.954332
ARMCX2	1165.97	0.307634	0.12475	2.46601	0.0136627	0.111177	0.953986
MAP2K6	73.5597	-0.845849	0.343382	-2.46329	0.0137669	0.111955	0.950956
C1D	2325.89	-0.363477	0.14764	-2.46191	0.0138201	0.112264	0.94976
A830080D01RIK	779.541	0.399562	0.162301	2.46186	0.013822	0.112264	0.94976
PAIP2	4804.14	-0.267818	0.108815	-2.46122	0.0138465	0.112394	0.949258
TMEM119	30.4926	1.29597	0.526606	2.46099	0.0138555	0.112397	0.949247
FIGNL1	1542.75	-0.387697	0.15767	-2.45891	0.013936	0.112925	0.947209
PYGM	59.5205	0.854311	0.347442	2.45886	0.0139379	0.112925	0.947209
PTPN9	1923.96	0.30241	0.123057	2.45748	0.0139916	0.113273	0.945874
BLNK	826.529	0.480986	0.195737	2.45731	0.0139983	0.113273	0.945874
STX8	748.296	-0.355322	0.144611	-2.45708	0.0140071	0.113273	0.945874
SCRN3	511.908	-0.411046	0.167305	-2.45687	0.0140154	0.113273	0.945874
MLLT11	765.637	-0.351169	0.142956	-2.45649	0.0140302	0.113323	0.945683
RCC2	12606.1	0.34375	0.140032	2.4548	0.0140962	0.113786	0.943911
PRKAG2	564.782	-0.454956	0.185474	-2.45294	0.0141693	0.114262	0.9421
MGST2	232.999	0.495881	0.202165	2.45286	0.0141726	0.114262	0.9421
TONSL	335.956	0.426816	0.174036	2.45245	0.0141885	0.114287	0.942003
FAM193B	1105.04	0.330745	0.134869	2.45234	0.0141932	0.114287	0.942003
MBP	4.74801	-3.72907	1.52082	-2.45202	0.0142057	0.114317	0.941887
ELK1	1085.16	0.347563	0.141759	2.45179	0.0142149	0.114321	0.941874
LDHA	19500.9	-0.302826	0.123641	-2.44923	0.0143163	0.115037	0.939164
LDB3	65.9281	-0.950146	0.387962	-2.44907	0.0143225	0.115037	0.939164
NFIB	3953.89	0.313896	0.12818	2.44888	0.0143302	0.115037	0.939164
D630045J12RIK	564.396	0.358504	0.146447	2.44801	0.0143649	0.115176	0.938638
AKT1	6891.25	0.260945	0.106603	2.44781	0.0143727	0.115176	0.938638
CSNK1A1	6781.51	-0.386761	0.158005	-2.44778	0.0143739	0.115176	0.938638
SLC35A5	560.041	0.351363	0.143596	2.44688	0.0144099	0.115358	0.937951
RANBP1	13609.9	0.366777	0.149902	2.44677	0.0144143	0.115358	0.937951
ALAS1	439.856	-0.413179	0.168925	-2.44592	0.0144482	0.115559	0.937196
ANKRD33B	8.85453	-2.28049	0.93288	-2.44457	0.0145024	0.115922	0.935836
STYK1	130.56	0.567164	0.232071	2.44393	0.0145284	0.116051	0.93535
CLCA4A	19.8304	-1.66362	0.680772	-2.44373	0.0145363	0.116051	0.93535
HARS2	763.56	-0.355077	0.145336	-2.44315	0.0145596	0.116076	0.935258
PHF1	1115.1	0.415162	0.169945	2.44292	0.0145688	0.116076	0.935258
MTERF2	185.572	-0.542543	0.222099	-2.4428	0.0145738	0.116076	0.935258
AKR1C12	282.58	-0.510087	0.20885	-2.44236	0.0145915	0.116076	0.935258
APP	9483.76	-0.346088	0.141709	-2.44225	0.0145961	0.116076	0.935258
TNKS1BP1	5471.6	0.324631	0.132929	2.44213	0.014601	0.116076	0.935258
1110008F13RIK	1072.38	0.335351	0.13732	2.44212	0.0146014	0.116076	0.935258
HNRNPH2	2648.61	0.3384	0.1386	2.44157	0.0146237	0.116183	0.934859
PSPH	970.948	-0.368067	0.150766	-2.44131	0.0146339	0.116193	0.934819
TEAD4	480.784	0.385136	0.157812	2.44048	0.0146679	0.116369	0.934161
GEM	170.879	0.56172	0.230182	2.44033	0.0146739	0.116369	0.934161
CD48	45.9607	-1.08277	0.443826	-2.43963	0.0147023	0.116524	0.933584
D930016D06RIK	172.602	0.560741	0.229942	2.43862	0.0147435	0.11678	0.93263
ISM1	38.8066	1.13912	0.467377	2.43725	0.0147993	0.117128	0.931338
GPX1	3014.62	0.291302	0.119528	2.43711	0.0148053	0.117128	0.931338
TBRG3	18.8707	-1.5257	0.626174	-2.43655	0.0148283	0.117239	0.930927
PPAN	2346.95	0.310387	0.127407	2.43618	0.0148434	0.117288	0.930748
GPNMB	12016.5	0.341198	0.140126	2.43494	0.0148944	0.11762	0.929519
LGALS3	37164.7	0.439162	0.180384	2.4346	0.0149083	0.117659	0.929376
GPCPD1	634.713	0.342782	0.140874	2.43325	0.0149642	0.118029	0.928013
TM9SF3	6670.35	-0.328217	0.134913	-2.43281	0.0149824	0.118056	0.927913
PLP1	61.7461	0.803117	0.33013	2.43273	0.0149856	0.118056	0.927913
ARHGAP5	1666.17	-0.458784	0.188756	-2.43057	0.0150752	0.118674	0.925646
HSF1	1928.56	0.298624	0.12287	2.4304	0.0150822	0.118674	0.925646
CST3	16559.6	0.478052	0.196743	2.42983	0.015106	0.11879	0.925222
NBN	1372.23	0.388883	0.160096	2.42906	0.0151379	0.118969	0.924567
HPDL	36.5292	-1.10503	0.455	-2.42864	0.0151555	0.119036	0.924321
MTMR4	1389.37	-0.382579	0.157565	-2.42807	0.0151793	0.119152	0.9239
TRNT1	2002.66	-0.457527	0.188476	-2.4275	0.0152032	0.119237	0.923587
NXN	335.811	-0.472285	0.194566	-2.42738	0.0152084	0.119237	0.923587
CUBN	119.403	0.69563	0.286644	2.42681	0.0152323	0.119353	0.923166
SMDT1	2700.18	0.40435	0.166635	2.42656	0.0152426	0.119363	0.923131
GUSB	578.219	-0.481942	0.19867	-2.42585	0.0152726	0.119526	0.922537
CHST1	2565.73	0.313246	0.12915	2.42544	0.0152897	0.119588	0.922312
UNC5B	1394.96	0.439324	0.181226	2.42418	0.015343	0.119885	0.921235
2210404O09RIK	109.717	-0.642051	0.26486	-2.42411	0.0153459	0.119885	0.921235
TYW3	155.467	0.569263	0.234873	2.42371	0.015363	0.119947	0.921012
RFX7	1642.53	-0.380212	0.156916	-2.42303	0.0153918	0.1201	0.920457
LAGE3	720.409	0.411845	0.170037	2.42208	0.0154318	0.120341	0.919588
SULT2B1	65.7094	-0.852379	0.351989	-2.4216	0.0154522	0.120366	0.919497
PSMB8	665.404	-0.567534	0.234381	-2.42141	0.0154602	0.120366	0.919497
SCAP	578.068	0.365651	0.151011	2.42136	0.0154626	0.120366	0.919497
MPDZ	1573.67	-0.299613	0.123751	-2.4211	0.0154736	0.12038	0.919447
BASP1	4778.23	-0.314753	0.130103	-2.41927	0.0155518	0.120917	0.917514
HNRNPDL	7143.35	0.268582	0.111061	2.41833	0.015592	0.121157	0.91665
NAF1	1267.96	-0.36897	0.152592	-2.41802	0.0156054	0.121183	0.916557
SLC4A8	623.569	0.366169	0.151446	2.41782	0.0156139	0.121183	0.916557
OTUB2	205.432	-0.5298	0.219196	-2.41701	0.0156485	0.12138	0.915854
COL7A1	282.454	0.490582	0.203027	2.41634	0.0156774	0.121532	0.915308
SMC2	3406.7	-0.392536	0.162484	-2.41584	0.0156988	0.121534	0.915303
SLC38A2	23080	0.268279	0.111064	2.41555	0.0157116	0.121534	0.915303
WDR1	9179.4	0.25514	0.105628	2.41545	0.0157158	0.121534	0.915303
CDKN1A	6884.68	-0.286569	0.118646	-2.41533	0.0157209	0.121534	0.915303
ARNTL	278.059	0.457714	0.189521	2.4151	0.0157308	0.121534	0.915303
4833418N02RIK	99.6209	0.654175	0.270875	2.41505	0.0157332	0.121534	0.915303
CCDC120	104.236	0.648297	0.268513	2.4144	0.0157613	0.121679	0.914784
ITIH2	5.67287	-3.34802	1.38682	-2.41417	0.015771	0.121682	0.914773
SERTAD1	1522.57	0.412198	0.170772	2.41374	0.0157899	0.121756	0.914511
ATP8A1	52.8122	-0.928559	0.384827	-2.41293	0.0158249	0.121954	0.913803
MAP3K5	1217.08	0.352533	0.14612	2.41262	0.0158384	0.121986	0.91369
HDAC6	555.017	0.370991	0.153826	2.41176	0.0158757	0.122202	0.912923
NPRL2	555.604	-0.377473	0.156539	-2.41137	0.0158928	0.122227	0.912834
BTD	882.579	0.416303	0.17265	2.41126	0.0158976	0.122227	0.912834
GM8994	33.1685	-1.60846	0.667304	-2.41038	0.0159358	0.122372	0.912317
OSTM1	726.723	-0.46121	0.191357	-2.41021	0.0159435	0.122372	0.912317
CDC42EP2	167.913	0.696167	0.288844	2.41018	0.0159445	0.122372	0.912317
REEP3	5818.81	0.271211	0.112541	2.40987	0.015958	0.122404	0.912205
PKP2	7.89835	-2.40426	0.997935	-2.40923	0.015986	0.122547	0.911697
ARL1	3489.1	-0.902082	0.37474	-2.40722	0.0160745	0.123153	0.909555
DENND6B	232.532	0.509723	0.211815	2.40646	0.016108	0.123338	0.908903
GGH	709.066	-0.385424	0.160257	-2.40504	0.0161706	0.123745	0.907473
ATP8B2	2014.95	0.316888	0.131799	2.40432	0.0162027	0.123918	0.906866
TPD52	4691.94	-0.322542	0.13425	-2.40256	0.0162809	0.124444	0.905027
GRIPAP1	578.695	0.378053	0.157414	2.40165	0.0163212	0.124678	0.904209
DDT	471.406	-0.424082	0.176684	-2.40024	0.0163845	0.124976	0.903172
TSPAN2	120.503	0.696384	0.290158	2.40002	0.0163943	0.124976	0.903172
HAUS7	419.234	0.384688	0.160292	2.39992	0.0163987	0.124976	0.903172
SPRED2	1078.01	-0.493841	0.205781	-2.39983	0.0164026	0.124976	0.903172
GSTT2	24.7606	-1.39391	0.580865	-2.39971	0.0164079	0.124976	0.903172
HAL	48.5802	0.948024	0.395096	2.39947	0.0164186	0.124986	0.903139
ENAH	2202.46	-0.262418	0.109376	-2.39922	0.0164302	0.125001	0.903085
DICER1	2472.46	0.303165	0.126379	2.39886	0.0164463	0.125051	0.902913
RPL4	86950.2	-0.228847	0.0954517	-2.39751	0.0165068	0.125438	0.901571
TMEM40	105.743	-0.690412	0.288097	-2.39646	0.0165545	0.125725	0.900578
TEFM	370.075	-0.38954	0.162562	-2.39625	0.0165637	0.125725	0.900578
CEP19	434.029	-0.439299	0.183376	-2.39562	0.0165922	0.125868	0.900083
TACC2	1731.98	0.330949	0.138184	2.39498	0.0166211	0.125994	0.89965
CDC23	1562.28	-0.294277	0.12288	-2.39483	0.016628	0.125994	0.89965
MTIF3	518.504	-0.361467	0.150985	-2.39406	0.016663	0.126065	0.899404
FKBP14	104.641	-0.673165	0.281206	-2.39385	0.0166726	0.126065	0.899404
ZSWIM7	296.443	-0.447671	0.187026	-2.39362	0.0166828	0.126065	0.899404
RAB30	221.286	-0.525616	0.219603	-2.39349	0.0166891	0.126065	0.899404
CEP57L1	362.147	-0.414209	0.17306	-2.39344	0.0166912	0.126065	0.899404
NIPSNAP1	828.363	-0.319713	0.133584	-2.39335	0.0166952	0.126065	0.899404
CAND2	271.561	0.494035	0.206464	2.39284	0.0167186	0.12609	0.89932
YIPF5	2724.18	-0.298872	0.124921	-2.39249	0.0167345	0.12609	0.89932
CCDC114	123.266	0.583615	0.243946	2.39239	0.016739	0.12609	0.89932
RBM3	6286.8	0.266861	0.111551	2.39228	0.0167439	0.12609	0.89932
TLDC1	199.198	-0.601626	0.251494	-2.3922	0.0167476	0.12609	0.89932
DUSP3	1076.53	-0.304828	0.127436	-2.39202	0.0167561	0.12609	0.89932
KTN1	10015.3	-0.314975	0.131708	-2.39147	0.0167811	0.126205	0.898923
CFAP46	109.361	0.670809	0.28069	2.38986	0.0168549	0.126688	0.897266
ADAMTS6	56.3847	-0.985222	0.412401	-2.38899	0.0168948	0.126914	0.896489
ANK3	1949.24	-0.32488	0.136039	-2.38815	0.0169336	0.127133	0.895742
FOXP1	1909.21	0.27645	0.115784	2.38764	0.0169568	0.127234	0.895396
PRRG4	181.432	-0.703347	0.294692	-2.38672	0.0169994	0.127481	0.894556
CYR61	5597.65	-0.41053	0.172058	-2.38599	0.0170332	0.127618	0.894089
FAM204A	2503.65	-0.337726	0.141551	-2.38591	0.0170371	0.127618	0.894089
ARAF	2307.8	0.277588	0.116399	2.3848	0.0170886	0.12793	0.893027
CTC1	661.889	-0.385543	0.161719	-2.38402	0.0171244	0.128125	0.892365
SLC1A5	4091.43	0.35608	0.149397	2.38345	0.0171514	0.128254	0.891929
RPRD1A	396.115	-0.449553	0.188721	-2.38211	0.0172137	0.128552	0.89092
MYH1	15.0436	2.38492	1.00118	2.38211	0.017214	0.128552	0.89092
MRPS9	1584.69	-0.314363	0.131979	-2.38192	0.0172227	0.128552	0.89092
BRDT	83.9976	-0.730796	0.306907	-2.38116	0.0172581	0.128552	0.89092
COL22A1	44.8385	0.929648	0.390437	2.38104	0.0172637	0.128552	0.89092
EXTL3	1454.18	0.288433	0.121139	2.38101	0.0172653	0.128552	0.89092
PFDN5	10489	0.331957	0.139422	2.38096	0.0172675	0.128552	0.89092
ZFP930	626.774	-0.395129	0.165957	-2.38091	0.0172698	0.128552	0.89092
FABP4	19.3082	-1.80902	0.76028	-2.37942	0.01734	0.129001	0.889407
YIF1B	411.646	-0.480239	0.201892	-2.37869	0.0173744	0.129144	0.888924
PIGS	1359.38	-0.316124	0.132904	-2.37859	0.017379	0.129144	0.888924
TNIK	13.3625	-1.86695	0.78499	-2.37832	0.0173919	0.129168	0.888846
PRAP1	8.09762	2.48791	1.0464	2.3776	0.0174259	0.129289	0.88844
MRPS22	1230.53	-0.297826	0.125276	-2.37736	0.0174373	0.129289	0.88844
EXOSC6	1104.06	0.472228	0.198637	2.37734	0.0174378	0.129289	0.88844
CCND3	1882.94	0.390086	0.16414	2.37654	0.0174757	0.129496	0.887743
LYSMD3	200.111	-0.655404	0.275844	-2.37599	0.0175019	0.129541	0.887593
PHC3	1551.36	-0.377475	0.158874	-2.37594	0.0175041	0.129541	0.887593
NEDD1	1807.49	-0.351987	0.148156	-2.37579	0.0175114	0.129541	0.887593
LUC7L	4124.11	0.310629	0.130795	2.37492	0.0175527	0.129773	0.886815
DZIP1	759.062	-0.321431	0.135369	-2.37447	0.017574	0.129857	0.886534
MROH2B	8.30654	-2.403	1.01214	-2.37417	0.0175887	0.129892	0.886416
TMEM38B	572.926	-0.378858	0.159612	-2.37362	0.0176147	0.130011	0.886019
PRKCI	2572.98	-0.383184	0.161479	-2.37296	0.0176463	0.130122	0.885649
GATB	263.98	-0.425894	0.179484	-2.37289	0.0176496	0.130122	0.885649
STAC2	3483.67	0.402954	0.169892	2.37183	0.0177003	0.130423	0.884647
CSF2RB	6.20825	3.31886	1.39999	2.37063	0.017758	0.13073	0.883625
MAN2B2	1244.09	-0.338859	0.142946	-2.37054	0.0177619	0.13073	0.883625
COL5A2	575.458	-0.382018	0.161245	-2.36918	0.0178273	0.131138	0.882273
GPR173	38.4796	-1.13879	0.480731	-2.36888	0.0178422	0.131173	0.882155
TTI1	763.741	0.336151	0.141921	2.36857	0.017857	0.131208	0.882038
ENTHD2	720.266	0.361717	0.152787	2.36747	0.0179104	0.131527	0.880986
CDC42EP1	1228.65	0.408353	0.172539	2.36673	0.0179459	0.131677	0.88049
SIPA1L3	2399.99	0.298154	0.125983	2.36663	0.0179509	0.131677	0.88049
NEK2	1774.81	0.280829	0.1187	2.36587	0.0179877	0.131864	0.879872
SAMD1	3112.9	0.441614	0.186675	2.36569	0.0179966	0.131864	0.879872
ATG4D	341.901	-0.408763	0.172853	-2.3648	0.0180399	0.132042	0.879289
TRP53COR1	90.2069	-0.66657	0.281874	-2.36478	0.018041	0.132042	0.879289
MAPK1IP1	870.116	0.359295	0.152012	2.3636	0.0180984	0.132249	0.878606
YPEL2	544.947	-0.388698	0.164459	-2.3635	0.0181034	0.132249	0.878606
FGF11	115.984	0.601186	0.254368	2.36344	0.0181059	0.132249	0.878606
FAM136A	2053.42	-0.265085	0.112183	-2.36298	0.0181288	0.132249	0.878606
RIPK4	18.0156	6.6805	2.82728	2.36287	0.0181339	0.132249	0.878606
USP9X	1664.8	0.350482	0.148334	2.36278	0.0181382	0.132249	0.878606
UBASH3B	9.93873	-2.06075	0.87223	-2.36263	0.018146	0.132249	0.878606
SNAPC5	280.325	0.616115	0.260785	2.36254	0.0181501	0.132249	0.878606
SYNGAP1	33.4702	-1.06573	0.451237	-2.3618	0.0181867	0.132335	0.878326
MCFD2	5118.51	0.26542	0.112384	2.36173	0.0181898	0.132335	0.878326
SSH1	102.484	-0.680732	0.28824	-2.36168	0.0181921	0.132335	0.878326
G530011O06RIK	39.4519	1.26206	0.534513	2.36113	0.0182192	0.132458	0.877922
FAM179B	2214.33	-0.390557	0.165511	-2.3597	0.0182897	0.132897	0.876484
RCBTB2	381.103	0.410258	0.173882	2.3594	0.0183045	0.132931	0.876374
DOPEY1	625.131	0.355877	0.150925	2.35797	0.0183754	0.133372	0.874936
FPGS	299.167	0.432349	0.183393	2.3575	0.0183984	0.133465	0.874632
TMPRSS11F	16.3286	-2.28376	0.968907	-2.35705	0.0184209	0.133554	0.874343
PKMYT1	407.139	0.448734	0.190442	2.35628	0.018459	0.133684	0.873922
SMIM8	604.446	-0.361207	0.153301	-2.3562	0.018463	0.133684	0.873922
C030006K11RIK	391.451	0.400558	0.170016	2.356	0.0184728	0.133684	0.873922
SNHG5	2683.22	-0.315001	0.133709	-2.35587	0.0184796	0.133684	0.873922
GM2721	32.1793	-1.29987	0.55191	-2.35521	0.018512	0.133798	0.873549
CSTF2T	1959.95	-0.355252	0.150841	-2.35514	0.0185159	0.133798	0.873549
ADD1	2224.93	-0.298314	0.126692	-2.35464	0.0185407	0.133822	0.873472
PPIG	8617.2	0.369613	0.156982	2.35449	0.0185479	0.133822	0.873472
MTX1	784.753	-0.363738	0.1545	-2.35429	0.0185579	0.133822	0.873472
TEKT2	30.0463	1.10197	0.468077	2.35425	0.01856	0.133822	0.873472
RASSF5	546.997	-0.39804	0.169091	-2.354	0.0185728	0.13384	0.873413
YIPF6	1287.65	0.281748	0.119706	2.35366	0.0185895	0.133888	0.87326
OXT	5.14829	3.07686	1.3077	2.35289	0.0186281	0.134092	0.872599
ANXA1	21926	0.281853	0.119864	2.35144	0.0187007	0.13454	0.871149
TAF13	1377.73	-0.339898	0.144622	-2.35026	0.0187604	0.134894	0.870007
LMO7	821.84	0.323404	0.137615	2.35006	0.0187705	0.134894	0.870007
MAGT1	3858.95	0.270851	0.115266	2.34978	0.0187845	0.134921	0.869921
KLF13	1061.52	0.335079	0.142672	2.34859	0.0188444	0.135277	0.868775
MGAT4D	14.9415	-1.98913	0.847426	-2.34726	0.0189121	0.135681	0.867481
PON2	1586.27	-0.287719	0.122586	-2.34708	0.0189214	0.135681	0.867481
COX7B	7868.4	0.457383	0.194894	2.34683	0.0189341	0.135698	0.867428
LRRK2	1490.67	-0.353828	0.150792	-2.34646	0.0189528	0.135757	0.867237
RAB26OS	257.986	0.623368	0.265792	2.34533	0.0190104	0.136096	0.866154
LLGL2	114.444	-0.619293	0.264096	-2.34496	0.0190293	0.136157	0.865961
LIPA	1565.95	-0.299165	0.127633	-2.34396	0.0190804	0.136448	0.865033
GALC	989.332	-0.407641	0.173938	-2.3436	0.0190988	0.136488	0.864904
EIF2AK4	979.329	0.313211	0.133654	2.34344	0.0191069	0.136488	0.864904
YIPF2	235.975	0.539978	0.230493	2.34271	0.0191443	0.136681	0.864292
LAT2	177.024	0.512403	0.218758	2.34233	0.0191639	0.136746	0.864084
HEXA	3632.58	-0.253388	0.108223	-2.34135	0.019214	0.137029	0.863188
SCCPDH	2062.84	0.266879	0.114011	2.34081	0.0192418	0.137133	0.862857
CARNMT1	668.278	-0.377529	0.161292	-2.34065	0.01925	0.137133	0.862857
ZFP868	973.077	0.359144	0.15345	2.34046	0.01926	0.137133	0.862857
TNFRSF21	141.083	0.585919	0.250449	2.33948	0.0193107	0.137385	0.862061
YY2	259.879	-0.724994	0.309919	-2.3393	0.0193197	0.137385	0.862061
TRMT2B	471.627	0.359171	0.15355	2.33911	0.0193298	0.137385	0.862061
LONP1	4601.27	-0.308795	0.132046	-2.33854	0.0193594	0.137385	0.862061
CYP26B1	235.218	0.481182	0.205777	2.33836	0.0193685	0.137385	0.862061
DOCK10	391.169	0.522106	0.223289	2.33826	0.0193739	0.137385	0.862061
OACYL	417.516	-0.402788	0.172265	-2.33819	0.0193773	0.137385	0.862061
SLC38A4	20.0391	-1.52541	0.652399	-2.33815	0.0193792	0.137385	0.862061
TSC22D2	2552.91	-0.353256	0.151098	-2.33793	0.0193909	0.137393	0.862035
GABBR1	1554.13	0.318437	0.136238	2.33737	0.0194201	0.137453	0.861845
HJURP	656.994	0.363305	0.155434	2.33736	0.0194203	0.137453	0.861845
FBLN1	555.151	0.366773	0.156964	2.33667	0.0194563	0.137537	0.861581
3830406C13RIK	780.211	-0.326404	0.139695	-2.33655	0.0194628	0.137537	0.861581
TOR3A	1804.36	-0.265741	0.113733	-2.33653	0.0194636	0.137537	0.861581
CPSF7	4035.47	0.291831	0.124934	2.33589	0.019497	0.137593	0.861403
PCDHGC3	532.775	-0.622755	0.266626	-2.33569	0.0195074	0.137593	0.861403
PROCR	357.124	-0.473299	0.202641	-2.33565	0.0195093	0.137593	0.861403
SYPL	4698.02	-0.381788	0.163467	-2.33557	0.0195136	0.137593	0.861403
MED28	1119.69	-0.311996	0.133622	-2.33491	0.019548	0.137761	0.860873
YBX3	36865.9	0.315909	0.135326	2.33443	0.0195734	0.137866	0.860543
KLK11	18.699	1.39972	0.599877	2.33335	0.0196299	0.13819	0.859523
BRPF1	1558.37	0.286952	0.123018	2.3326	0.0196692	0.138392	0.858888
AKR1B7	174.562	-0.964533	0.413561	-2.33226	0.0196869	0.138412	0.858826
CXCL5	1676.76	-0.50537	0.216698	-2.33214	0.0196932	0.138412	0.858826
RBBP5	1401.74	0.272569	0.116898	2.33168	0.0197176	0.138457	0.858685
MCOLN3	6.40027	-3.34781	1.43583	-2.33162	0.0197207	0.138457	0.858685
POLR3GL	484.078	-0.506344	0.217286	-2.33031	0.0197896	0.138867	0.857402
MRPL47	1243.24	-0.28905	0.12406	-2.32991	0.0198107	0.13894	0.857174
SSU2	3.39279	-3.98219	1.70947	-2.32949	0.0198332	0.139023	0.856912
FAM53B	309.806	-0.438067	0.188069	-2.32928	0.019844	0.139025	0.856908
DTX3L	66.4919	-0.750607	0.322545	-2.32714	0.0199579	0.139748	0.854655
SSB	23875.9	0.285697	0.122841	2.32575	0.0200319	0.140191	0.85328
BCAP29	2784.2	-0.360172	0.154943	-2.32454	0.0200966	0.140522	0.852256
SYNE1	3135.41	-0.279682	0.12033	-2.32429	0.0201102	0.140522	0.852256
PPL	12.5181	-1.78652	0.768802	-2.32377	0.0201381	0.140522	0.852256
ANXA7	8922.98	0.232828	0.100201	2.32361	0.0201462	0.140522	0.852256
CSPP1	1085.72	0.354085	0.15239	2.32354	0.0201501	0.140522	0.852256
AZIN2	184.54	-0.632173	0.272073	-2.32354	0.0201501	0.140522	0.852256
PINK1	1846.24	0.358387	0.154259	2.32328	0.0201642	0.140522	0.852256
DCBLD2	3951.67	-0.296554	0.127645	-2.32326	0.020165	0.140522	0.852256
GSDMD	993.667	0.293145	0.126203	2.3228	0.0201901	0.140622	0.851945
DLEU2	105.799	0.737235	0.317501	2.32199	0.0202335	0.14085	0.851244
TXK	6.5079	2.4158	1.04059	2.32157	0.0202559	0.140931	0.850995
HAT1	2677.76	-0.328593	0.141565	-2.32114	0.0202791	0.140992	0.850805
PABPC1	106588	0.274954	0.118463	2.32101	0.0202863	0.140992	0.850805
WDR43	6129.21	0.288453	0.124304	2.32055	0.0203114	0.141092	0.850497
HIPK4	26.739	1.13829	0.490697	2.31974	0.0203548	0.14127	0.849951
MMADHC	1690.47	-0.353924	0.152576	-2.31966	0.0203592	0.14127	0.849951
ARRB1	293.992	0.531458	0.229129	2.31947	0.0203693	0.14127	0.849951
1810058I24RIK	2039.09	0.284755	0.122787	2.3191	0.0203896	0.141336	0.849748
STAM2	1550.22	-0.364417	0.157164	-2.3187	0.0204114	0.141412	0.849515
FSTL3	182.13	-0.560384	0.241764	-2.3179	0.0204549	0.141638	0.84882
IFITM3	14059.9	0.403314	0.174021	2.31761	0.0204704	0.141671	0.84872
KMT2A	4013.98	0.300725	0.129825	2.3164	0.0205367	0.142054	0.847546
PRADC1	210.949	0.561016	0.242363	2.31478	0.0206252	0.142591	0.845907
CYB5R3	14434.2	0.38322	0.165574	2.31449	0.020641	0.142625	0.845804
FGD2	27.9326	1.32779	0.573788	2.31408	0.0206633	0.142704	0.845564
1700112H15RIK	4.45159	-3.79989	1.64227	-2.3138	0.0206787	0.142735	0.845469
SPCS2	5632.89	-0.238369	0.103053	-2.31309	0.0207179	0.142931	0.844874
1700029H14RIK	5.83163	2.94755	1.27502	2.31178	0.0207899	0.143352	0.843596
CCND1	34343.9	0.22723	0.0983593	2.3102	0.0208772	0.143878	0.842006
ZFP189	200.52	-0.523065	0.226451	-2.30984	0.0208971	0.143901	0.841936
PLA2G5	857.654	-0.346312	0.149936	-2.30974	0.0209025	0.143901	0.841936
FAM221A	19.9462	1.41833	0.614661	2.30749	0.0210273	0.144667	0.839629
THOC2	3797.55	0.276763	0.11995	2.30731	0.0210373	0.144667	0.839629
BLVRA	869.849	-0.317486	0.137616	-2.30705	0.0210523	0.144667	0.839629
AKT1S1	3518.75	0.390251	0.16917	2.30685	0.0210631	0.144667	0.839629
SHQ1	321.775	-0.485289	0.210388	-2.30663	0.0210752	0.144667	0.839629
ABHD2	342.26	0.49244	0.213497	2.30655	0.0210801	0.144667	0.839629
BBOF1	86.1303	-0.664969	0.288436	-2.30543	0.0211424	0.145019	0.838574
NACC2	1272.44	0.29356	0.127373	2.30472	0.021182	0.145193	0.838053
DNAJB14	215.905	-0.464013	0.201359	-2.3044	0.0212	0.145193	0.838053
ZFP352	15.9497	-2.08203	0.903506	-2.30439	0.021201	0.145193	0.838053
TFB2M	1587.48	0.350336	0.152044	2.30418	0.0212127	0.145197	0.838041
LAS1L	1465.59	0.321909	0.139748	2.3035	0.021251	0.145383	0.837486
ODF3	8.03061	2.63152	1.14289	2.30252	0.0213056	0.145681	0.836596
MCM7	3292.17	0.262802	0.114173	2.30178	0.0213473	0.145731	0.836449
FNBP1L	2771.62	-0.344258	0.149562	-2.30178	0.0213478	0.145731	0.836449
NEXN	198.582	0.524883	0.228059	2.30153	0.021362	0.145731	0.836449
EIF5	17370	0.287646	0.124985	2.30144	0.0213669	0.145731	0.836449
DCP2	1143.74	-0.308614	0.134098	-2.30141	0.0213685	0.145731	0.836449
RBFOX2	4849.27	0.267904	0.116448	2.30062	0.0214129	0.145833	0.836144
NAIP2	487.482	-0.390429	0.169711	-2.30056	0.0214166	0.145833	0.836144
SCO2	115.541	0.687103	0.298669	2.30055	0.0214169	0.145833	0.836144
3110001I22RIK	91.5265	0.654659	0.284609	2.30021	0.0214365	0.145841	0.83612
STARD5	625.209	-0.57914	0.251785	-2.30014	0.0214403	0.145841	0.83612
KXD1	902.961	-0.358484	0.155893	-2.29956	0.0214733	0.145934	0.835844
MTG1	298.099	-0.484686	0.210778	-2.29951	0.0214763	0.145934	0.835844
TMEM94	774.812	-0.309287	0.134523	-2.29914	0.0214969	0.145935	0.835841
DRAM1	55.0509	-1.15763	0.503511	-2.29911	0.0214987	0.145935	0.835841
CAMK2N1	57.2255	0.929138	0.404192	2.29875	0.021519	0.145967	0.835744
SRSF7	8355.89	0.302468	0.131586	2.29863	0.0215258	0.145967	0.835744
PIP5K1C	3485.49	0.300787	0.130871	2.29834	0.0215423	0.146004	0.835635
GM14139	627.273	0.325976	0.141925	2.29681	0.0216293	0.146518	0.834109
DUS2	448.399	-0.365344	0.159104	-2.29625	0.0216614	0.14665	0.833718
ATXN10	11163.7	0.299689	0.130522	2.29608	0.0216712	0.14665	0.833718
RFX5	628.734	-0.321437	0.140113	-2.29413	0.0217833	0.147328	0.831714
AGO1	464.188	0.383069	0.166992	2.29394	0.0217939	0.147328	0.831714
PHLDB1	1179.48	0.297891	0.129972	2.29197	0.0219073	0.148018	0.829684
KCNA6	3.22377	-4.06422	1.77455	-2.29029	0.0220045	0.148599	0.827985
E130311K13RIK	802.403	-0.31629	0.13812	-2.28996	0.0220234	0.14865	0.827837
RTKN	1033.24	0.313956	0.137121	2.28963	0.0220428	0.148704	0.827678
POLR1D	2773.95	-0.244758	0.106962	-2.28827	0.0221219	0.14916	0.826346
ACOT13	3122.87	-0.291981	0.127648	-2.2874	0.0221725	0.149425	0.825576
DKK3	2.71761	4.114	1.79997	2.2856	0.0222778	0.150058	0.823742
ITGB4	512.231	0.390144	0.170726	2.28521	0.0223008	0.150099	0.823623
AKR1C14	9.11878	-2.24425	0.982125	-2.2851	0.0223072	0.150099	0.823623
TNK2	3552.78	0.272828	0.119409	2.28482	0.0223234	0.150099	0.823623
FAM160A1	492.3	0.376184	0.164653	2.28471	0.0223298	0.150099	0.823623
2023-09-11	5354.07	-0.298914	0.130881	-2.28387	0.0223792	0.150354	0.822885
LIME1	298.055	0.392494	0.171893	2.28337	0.0224087	0.150475	0.822536
ANKRD13C	2028.53	-0.372999	0.163413	-2.28255	0.0224567	0.150706	0.82187
9930014A18RIK	280.369	0.523727	0.229469	2.28234	0.0224692	0.150706	0.82187
GGACT	113.065	-0.61846	0.270993	-2.2822	0.0224776	0.150706	0.82187
CSNK1G3	1723.36	-0.287581	0.126028	-2.28188	0.0224964	0.150755	0.821728
APH1B	230.809	-0.54548	0.239128	-2.28112	0.0225412	0.150978	0.821087
APOD	14.4828	-1.91705	0.840609	-2.28055	0.0225754	0.151129	0.820652
NUSAP1	2517.57	0.260307	0.114194	2.27951	0.0226367	0.151462	0.819695
H1F0	22239	0.379615	0.166653	2.27788	0.0227336	0.152033	0.818062
NGB	11.0264	1.78283	0.78303	2.27683	0.0227963	0.152374	0.817088
RAP1GAP2	970.085	0.352589	0.154897	2.27628	0.0228292	0.152443	0.816893
DIAPH3	1059.92	-0.514478	0.226018	-2.27627	0.0228298	0.152443	0.816893
ARRDC3	2700.85	0.294662	0.129467	2.27597	0.0228481	0.152487	0.816766
GNAS	69900.7	0.304541	0.133891	2.27454	0.0229335	0.152953	0.815441
HDAC4	1131.87	0.289246	0.127174	2.27441	0.0229413	0.152953	0.815441
SLC25A46	1425.64	-0.282401	0.124199	-2.27378	0.0229793	0.153034	0.815211
PRPSAP1	1608.3	-0.308901	0.13586	-2.27368	0.0229855	0.153034	0.815211
C1GALT1C1	1064.23	0.316948	0.139402	2.27363	0.0229884	0.153034	0.815211
GTPBP2	2905.58	-0.338177	0.148781	-2.27299	0.0230268	0.153212	0.814707
2010204K13RIK	157.802	0.492224	0.216743	2.271	0.0231469	0.153933	0.81267
NEIL1	136.994	-0.576347	0.253818	-2.27071	0.0231646	0.153973	0.812557
SUCLA2	1150.34	-0.308412	0.135869	-2.26992	0.0232125	0.154213	0.81188
AIG1	170.992	0.509088	0.224411	2.26855	0.0232955	0.154685	0.810551
NLRC3	75.5352	-0.738013	0.32549	-2.26739	0.0233662	0.154949	0.809813
ARHGAP39	516.898	0.358328	0.158039	2.26734	0.0233693	0.154949	0.809813
CEBPB	4910.49	0.451819	0.199274	2.26732	0.0233706	0.154949	0.809813
CLU	353.821	-0.39636	0.17487	-2.2666	0.0234148	0.155163	0.809211
RHEBL1	667.827	0.365879	0.161483	2.26574	0.0234671	0.155431	0.808463
STAU2	47.8754	1.03574	0.457275	2.26503	0.0235107	0.155641	0.807875
CERS5	1689.17	0.271071	0.11975	2.26364	0.0235965	0.15613	0.806513
SPATA5L1	93.1666	-0.709819	0.313623	-2.26329	0.0236179	0.156193	0.806339
DIP2B	836.156	0.287048	0.12686	2.26271	0.0236536	0.15635	0.805903
CRLF2	190.726	0.592943	0.262138	2.26195	0.0237005	0.156552	0.80534
TRIM13	93.5302	-0.673073	0.297579	-2.26183	0.0237081	0.156552	0.80534
ELF1	780.63	-0.355304	0.157181	-2.26048	0.0237916	0.157025	0.804032
ARL8A	4473.72	0.314335	0.139071	2.26025	0.0238056	0.157038	0.803996
BCKDHB	874.025	-0.372632	0.1649	-2.25975	0.0238366	0.157163	0.80365
IGFBP4	11541.8	0.374083	0.165573	2.25932	0.0238635	0.157261	0.803378
KLHL7	2070.75	-0.294931	0.130623	-2.25787	0.0239538	0.157777	0.801957
GTDC1	471.701	-0.396333	0.175584	-2.25723	0.0239935	0.157959	0.801455
RBM5	2817.75	0.27412	0.12153	2.25558	0.0240968	0.15856	0.799807
9230110C19RIK	53.7902	-0.807621	0.35812	-2.25517	0.0241226	0.158591	0.799721
PDIA6	21688.5	-0.282518	0.125279	-2.25512	0.0241258	0.158591	0.799721
PUF60	5018.88	0.279329	0.123875	2.25492	0.0241385	0.158595	0.79971
SNIP1	788.523	0.298968	0.13262	2.25432	0.024176	0.158762	0.799253
N6AMT1	630.81	0.332824	0.147651	2.25412	0.0241884	0.158764	0.799248
TMF1	2959.27	-0.28182	0.125089	-2.25295	0.0242621	0.159168	0.798145
IRF2BP1	931.657	0.305055	0.135438	2.25236	0.0242993	0.159274	0.797854
EIF4E	6910.47	-0.349937	0.155368	-2.25231	0.0243027	0.159274	0.797854
[truncated: 11,102 more rows]

## Sheet: 67NR_KMT2CvsX
Gene	baseMean	log2FoldChange	lfcSE	stat	pvalue	padj	minus_log10padj
IL1RL1	19295.8	7.10074	0.176797	40.1633	0	0	1
1700012B09RIK	5305.49	5.70555	0.153673	37.1279	9.95e-302	8.59e-298	297.066
TBX3	3567.69	5.82889	0.162907	35.7805	2.22e-280	1.28e-276	275.894
CADM1	5927.48	4.87865	0.155111	31.4526	3.87e-217	1.67e-213	212.777
EREG	6639.62	5.13101	0.165396	31.0226	2.67e-211	9.22e-208	207.035
CDH2	6817.68	4.21613	0.136903	30.7966	2.91e-208	8.38e-205	204.077
EPB41L3	6486.86	4.66861	0.154562	30.2055	2.01e-200	4.95e-197	196.306
GSTT1	4498.64	5.43212	0.182044	29.8396	1.2e-195	2.59e-192	191.587
FGF10	1554.83	7.40047	0.249503	29.6608	2.46e-193	4.72e-190	189.326
CCL2	7426.57	6.31602	0.221928	28.4598	3.69e-178	6.37e-175	174.196
AEBP1	15760.6	4.79272	0.169646	28.2513	1.37e-175	2.15e-172	171.668
LONRF3	1539.96	4.91057	0.175633	27.9593	5.08e-172	7.31e-169	168.136
SH3GL3	2933.67	5.02558	0.182808	27.491	2.25e-166	2.99e-163	162.525
PLPP3	2613.51	4.75589	0.173256	27.4501	6.93e-166	8.54e-163	162.068
HEXA	2318.61	4.58092	0.167696	27.3168	2.68e-164	3.08e-161	160.511
ZFP365	2095.24	4.69011	0.172548	27.1815	1.08e-162	1.16e-159	158.935
GDNF	2851.65	4.7583	0.177091	26.8692	5.03e-159	5.1e-156	155.292
TEX101	2515.06	4.24399	0.158355	26.8004	3.19e-158	3.06e-155	154.514
PALMD	1341.68	-7.74326	0.291399	-26.5727	1.4e-155	1.27e-152	151.895
COL6A5	3189	5.17884	0.195592	26.4778	1.74e-154	1.51e-151	150.822
PRKCB	2225.65	5.02201	0.19042	26.3733	2.77e-153	2.28e-150	149.643
RIC3	1340.98	5.17377	0.196243	26.3641	3.54e-153	2.77e-150	149.557
TNC	7011.31	3.57865	0.137156	26.0918	4.52e-150	3.39e-147	146.469
CD34	7011.79	4.64689	0.178228	26.0728	7.42e-150	5.33e-147	146.273
CHST1	2532.88	4.40534	0.17083	25.7879	1.21e-146	8.38e-144	143.077
FAM131B	1129.04	4.99386	0.196367	25.4312	1.14e-142	7.56e-140	139.121
PNMA5	3771.37	4.69702	0.184932	25.3986	2.61e-142	1.67e-139	138.778
PHEX	1906.33	4.3219	0.170533	25.3434	1.06e-141	6.55e-139	138.184
LNCENC1	6613.65	4.0391	0.159863	25.266	7.56e-141	4.5e-138	137.347
SORBS2	2887.31	-4.38524	0.17424	-25.1679	9.01e-140	5.18e-137	136.285
SLC41A2	2246.04	3.85229	0.153259	25.1358	2.02e-139	1.13e-136	135.948
EDA2R	3308.84	4.74217	0.191166	24.8066	7.62e-136	4.11e-133	132.386
RORB	1388.52	4.25507	0.172353	24.6881	1.44e-134	7.51e-132	131.124
CD109	3066.1	3.49474	0.143546	24.3459	6.41e-131	3.25e-128	127.488
PRRX1	19190.4	5.09803	0.209435	24.3418	7.08e-131	3.49e-128	127.457
NGF	1033.49	4.7562	0.195535	24.3241	1.09e-130	5.23e-128	127.282
CYFIP2	924.259	4.49125	0.184807	24.3024	1.85e-130	8.62e-128	127.065
UPP1	8220.41	4.67101	0.19225	24.2966	2.13e-130	9.67e-128	127.015
LGI2	1003.08	6.48028	0.268148	24.1668	4.97e-129	2.2e-126	125.658
ZEB1	2437.18	3.8846	0.162045	23.9723	5.4e-127	2.33e-124	123.632
TNNT2	4872.16	-3.32631	0.138968	-23.9358	1.3e-126	5.46e-124	123.263
TCEAL8	1680.89	4.29568	0.17953	23.9273	1.59e-126	6.54e-124	123.184
XLR3C	2626.14	4.7851	0.200079	23.9161	2.08e-126	8.36e-124	123.078
ZRSR1	938.398	4.56616	0.19096	23.9116	2.32e-126	9.09e-124	123.041
GM13544	1540.18	4.75485	0.198995	23.8943	3.51e-126	1.35e-123	122.87
DENND5B	1537.31	3.60384	0.151789	23.7424	1.32e-124	4.94e-122	121.307
PCDH7	5915.28	5.05991	0.21358	23.691	4.47e-124	1.64e-121	120.785
CASC4	2342.14	-3.48079	0.147516	-23.596	4.24e-123	1.52e-120	119.817
DCLK1	2791.56	3.47345	0.148753	23.3505	1.36e-120	4.79e-118	117.319
IRX5	801.074	4.57662	0.196004	23.3497	1.39e-120	4.79e-118	117.319
TNFRSF9	3536.2	3.36252	0.144252	23.31	3.51e-120	1.19e-117	116.925
FAM92A	3643.41	4.58628	0.197492	23.2226	2.69e-119	8.94e-117	116.049
NPPB	1531.37	5.46306	0.237233	23.0282	2.43e-117	7.92e-115	114.101
ZFP534	1110.54	5.27234	0.229559	22.9672	9.91e-117	3.17e-114	113.499
CPLX2	1983.04	4.45884	0.194624	22.91	3.69e-116	1.14e-113	112.944
PSMB8	2936.62	-3.79646	0.165706	-22.9109	3.62e-116	1.14e-113	112.945
HAO1	1749.42	4.3936	0.191805	22.9066	3.99e-116	1.21e-113	112.918
MRGPRX2	938.697	6.18526	0.270274	22.8852	6.53e-116	1.94e-113	112.712
SDC3	2611.93	3.75598	0.164656	22.811	3.56e-115	1.04e-112	111.982
SLC6A17	736.757	5.47993	0.240789	22.7583	1.19e-114	3.42e-112	111.466
STAC2	2492.18	4.59044	0.201866	22.7401	1.8e-114	5.09e-112	111.294
GM2115	885.932	4.29859	0.189505	22.6833	6.55e-114	1.82e-111	110.739
ARMCX2	1306.99	4.28476	0.189097	22.6591	1.14e-113	3.11e-111	110.507
THBD	1345.21	3.9005	0.172296	22.6384	1.81e-113	4.89e-111	110.311
EPDR1	2023.67	4.98559	0.221353	22.5233	2.46e-112	6.52e-110	109.186
IL33	1528.26	4.2621	0.189451	22.4972	4.42e-112	1.16e-109	108.937
PDPN	43926.5	5.29886	0.235731	22.4784	6.75e-112	1.74e-109	108.76
4930461G14RIK	1395.92	3.8573	0.171864	22.4439	1.47e-111	3.73e-109	108.429
GPC4	4714.26	5.01099	0.224611	22.3097	2.98e-110	7.45e-108	107.128
BTC	3236.77	4.22264	0.190457	22.1711	6.54e-109	1.61e-106	105.793
RUNDC3A	1240.35	5.23345	0.236185	22.1583	8.68e-109	2.11e-106	105.676
WISP1	1287.59	-5.65165	0.256281	-22.0525	9.04e-108	2.17e-105	104.664
ODC1	34629.5	3.10378	0.140767	22.0491	9.74e-108	2.3e-105	104.638
TNFRSF22	9024.88	3.08119	0.139836	22.0343	1.35e-107	3.15e-105	104.501
XIST	7922.89	3.86052	0.175597	21.9851	4e-107	9.21e-105	104.036
FGFR1	4887.18	3.6465	0.16587	21.9842	4.08e-107	9.27e-105	104.033
MOB3B	1186.64	-3.72524	0.170164	-21.8921	3.09e-106	6.93e-104	103.159
DOCK11	1990.27	4.02345	0.183796	21.8909	3.17e-106	7.02e-104	103.154
CLIP3	1257.8	4.48917	0.205457	21.8496	7.84e-106	1.71e-103	102.766
CD300LB	828.744	4.32108	0.199318	21.6793	3.22e-104	6.95e-102	101.158
ADAMTS7	2986.93	4.30198	0.198868	21.6323	8.92e-104	1.9e-101	100.721
EIF4E3	1066.03	4.24988	0.197699	21.4967	1.67e-102	3.52e-100	99.454
SLC9B1	843.537	4.27122	0.198814	21.4835	2.22e-102	4.62e-100	99.335
PCDH10	1139.95	4.67559	0.21803	21.4447	5.12e-102	1.05e-99	98.978
PTGES	5647.75	3.05703	0.142725	21.419	8.88e-102	1.8e-99	98.7438
OASL2	896.563	-4.82411	0.225719	-21.3722	2.43e-101	4.87e-99	98.3127
PIK3R5	1976	3.73531	0.174915	21.3549	3.51e-101	6.96e-99	98.1575
MMP15	531.234	-5.73431	0.268615	-21.3477	4.1e-101	8.04e-99	98.0947
GM13154	2687.66	4.206	0.198794	21.1576	2.35e-99	4.55e-97	96.3417
NDST3	1468.37	4.19253	0.198547	21.116	5.66e-99	1.09e-96	95.9641
ABLIM1	3565.38	-2.76902	0.131788	-21.0112	5.18e-98	9.83e-96	95.0074
SLC40A1	676.536	-5.1672	0.245937	-21.0103	5.28e-98	9.91e-96	95.0041
ALOX5AP	976.452	5.12574	0.244273	20.9837	9.25e-98	1.72e-95	94.7654
3830403N18RIK	3758.92	4.24071	0.202675	20.9237	3.26e-97	5.98e-95	94.2231
HDGFRP3	3489.57	4.29208	0.205263	20.9101	4.33e-97	7.87e-95	94.1043
ARSJ	824.549	5.46303	0.261745	20.8715	9.72e-97	1.75e-94	93.7578
CDH1	13661.3	-2.80719	0.134653	-20.8476	1.6e-96	2.85e-94	93.5448
P2RX7	2937.3	3.15471	0.151344	20.8447	1.7e-96	3e-94	93.5227
SOD3	1401.26	4.03448	0.193652	20.8337	2.14e-96	3.74e-94	93.4275
THBS1	27868.4	-3.8085	0.182954	-20.8167	3.05e-96	5.27e-94	93.2781
DOCK10	1717.63	4.55591	0.220899	20.6244	1.66e-94	2.83e-92	91.5482
SGIP1	536.79	5.69442	0.277453	20.5239	1.32e-93	2.23e-91	90.6519
ARHGEF10	540.556	4.65533	0.227001	20.508	1.83e-93	3.06e-91	90.514
VCAN	1669.25	4.28124	0.208918	20.4925	2.51e-93	4.17e-91	90.3799
MAP6	2222.1	4.02042	0.196311	20.4798	3.26e-93	5.35e-91	90.2713
H1FX	922.425	3.94877	0.192856	20.4752	3.58e-93	5.83e-91	90.2341
PRSS23	1600.17	-3.61309	0.176623	-20.4565	5.26e-93	8.49e-91	90.0712
AK1	1517.64	3.34146	0.163571	20.4282	9.39e-93	1.5e-90	89.8235
NDST4	618.728	4.56641	0.224071	20.3793	2.55e-92	4.04e-90	89.3935
CHIC1	731.046	4.79479	0.235476	20.3621	3.63e-92	5.64e-90	89.2488
EVL	633.381	4.20343	0.20643	20.3625	3.6e-92	5.64e-90	89.2488
MOXD1	494.088	-6.67569	0.329484	-20.261	2.84e-91	4.38e-89	88.359
ATP1B1	1998.76	-3.83181	0.189854	-20.1829	1.38e-90	2.11e-88	87.6753
HOXA5	9588.21	-2.94739	0.147073	-20.0404	2.45e-89	3.71e-87	86.4308
COLEC10	772.866	8.11674	0.405442	20.0195	3.73e-89	5.59e-87	86.2523
SLC1A7	566.749	4.88158	0.244243	19.9865	7.21e-89	1.07e-86	85.9694
ADGRA2	1294.79	3.65709	0.183204	19.9618	1.18e-88	1.74e-86	85.7582
SPRY1	2888.78	-3.20514	0.160829	-19.9289	2.29e-88	3.34e-86	85.4756
CDH10	419.736	-4.95138	0.24869	-19.9099	3.34e-88	4.85e-86	85.3145
GM773	2619.93	4.08656	0.205574	19.8788	6.21e-88	8.93e-86	85.0491
DTX3L	994.449	-3.48199	0.175844	-19.8016	2.88e-87	4.11e-85	84.386
SEMA7A	12547.4	3.91974	0.198049	19.7918	3.5e-87	4.96e-85	84.3048
CACNB2	510.246	4.90018	0.247875	19.7687	5.53e-87	7.77e-85	84.1098
TDRD9	840.058	4.91965	0.249466	19.7207	1.43e-86	1.99e-84	83.7001
CATIP	727.097	4.45753	0.226991	19.6375	7.4e-86	1.02e-83	82.9909
TNFRSF19	888.845	-4.02213	0.205058	-19.6146	1.16e-85	1.59e-83	82.7991
PPIC	1117.91	3.90708	0.199555	19.579	2.34e-85	3.17e-83	82.4983
CCDC68	1248.25	-3.63998	0.186872	-19.4785	1.67e-84	2.26e-82	81.6468
LIMD2	1103.91	-3.55187	0.183371	-19.3698	1.39e-83	1.86e-81	80.7313
AKAP12	717.384	-4.47631	0.231405	-19.344	2.29e-83	3.04e-81	80.5174
B3GALT1	473.423	4.30103	0.223129	19.276	8.54e-83	1.13e-80	79.9486
PAX6	497.149	4.23145	0.219541	19.2741	8.87e-83	1.16e-80	79.9357
MXRA8	1029.11	3.88768	0.202623	19.1867	4.78e-82	6.2e-80	79.2077
1700007G11RIK	594.388	4.2677	0.223492	19.0955	2.75e-81	3.54e-79	78.4508
CRIP2	2035.91	3.35508	0.175738	19.0914	2.98e-81	3.81e-79	78.4195
CYP2C55	7979.75	3.16974	0.166217	19.0699	4.5e-81	5.71e-79	78.2437
FCNA	1009.09	3.92097	0.206043	19.0299	9.65e-81	1.22e-78	77.9153
LIMS2	648.377	4.8723	0.256474	18.9972	1.8e-80	2.25e-78	77.6481
MUSTN1	732.87	3.85633	0.203348	18.9642	3.37e-80	4.19e-78	77.378
ZFPM2	2203.32	3.156	0.166713	18.9307	6.37e-80	7.85e-78	77.1051
NUAK1	2605.26	-2.81426	0.148813	-18.9114	9.18e-80	1.12e-77	76.9493
DES	1070.46	3.92707	0.209114	18.7795	1.11e-78	1.35e-76	75.8698
SCAMP5	1145.57	4.17707	0.222872	18.742	2.25e-78	2.71e-76	75.5664
KCNK1	3351.35	-2.70298	0.145205	-18.6149	2.43e-77	2.91e-75	74.5355
EML1	2861.32	2.77164	0.148913	18.6125	2.55e-77	3.03e-75	74.5184
LAYN	1066.03	4.8644	0.261419	18.6077	2.79e-77	3.29e-75	74.4825
LOXL1	939.092	3.64204	0.195888	18.5924	3.7e-77	4.34e-75	74.362
SLCO3A1	1710.14	4.17418	0.224645	18.5812	4.56e-77	5.32e-75	74.2744
PDGFRA	5916.68	3.8061	0.204843	18.5806	4.61e-77	5.35e-75	74.272
A230050P20RIK	618.3	-4.52084	0.243643	-18.5552	7.41e-77	8.52e-75	74.0694
LEPR	840.558	4.94883	0.266841	18.546	8.79e-77	1e-74	73.9982
ANGPTL2	5114.25	2.42633	0.130845	18.5435	9.2e-77	1.04e-74	73.9811
ABCA5	1063.54	4.58956	0.247754	18.5247	1.31e-76	1.47e-74	73.8317
KIF21B	595.372	-3.69451	0.200103	-18.4631	4.09e-76	4.59e-74	73.3385
RASGRP3	580.812	4.12589	0.223952	18.4231	8.57e-76	9.54e-74	73.0205
PRICKLE1	653.268	-3.72542	0.202745	-18.3749	2.09e-75	2.31e-73	72.6367
MAP9	747.456	4.98395	0.271918	18.3288	4.87e-75	5.36e-73	72.2711
SMOC1	734.865	3.8663	0.211185	18.3076	7.19e-75	7.86e-73	72.1047
CD38	1019.54	-3.63775	0.198867	-18.2924	9.52e-75	1.03e-72	71.9858
IFI44	1143.28	-5.40011	0.29569	-18.2627	1.64e-74	1.77e-72	71.7526
PDE4D	520.725	-4.11386	0.225576	-18.2371	2.62e-74	2.81e-72	71.5518
EFNB2	6381.57	-2.34844	0.12893	-18.2149	3.93e-74	4.19e-72	71.3779
MFAP3L	349.545	-5.48753	0.302426	-18.145	1.41e-73	1.49e-71	70.8275
6030419C18RIK	1087.99	3.27459	0.18057	18.1347	1.7e-73	1.78e-71	70.7484
CLU	5814.2	-3.59315	0.198235	-18.1257	2e-73	2.09e-71	70.6801
GYPC	1361.99	4.4431	0.245615	18.0897	3.84e-73	3.99e-71	70.3987
BAHCC1	1399.04	3.64785	0.201797	18.0768	4.85e-73	5.01e-71	70.2998
OLFML3	358.336	4.79506	0.265284	18.0752	5e-73	5.13e-71	70.2897
PAWR	6429.95	-3.02316	0.167303	-18.0699	5.5e-73	5.61e-71	70.2507
HS3ST3B1	314.501	5.73357	0.317826	18.04	9.46e-73	9.61e-71	70.0174
GDPD1	1658.91	-3.40418	0.188745	-18.0359	1.02e-72	1.03e-70	69.9879
TNFRSF23	5808.27	3.03021	0.168047	18.0319	1.09e-72	1.1e-70	69.9594
4930519F16RIK	519.805	4.44348	0.247041	17.9868	2.47e-72	2.47e-70	69.6082
DBN1	1842.89	-2.84138	0.158268	-17.953	4.55e-72	4.51e-70	69.3458
1110051M20RIK	642.515	3.93783	0.219387	17.9493	4.86e-72	4.8e-70	69.3191
COL5A3	963.169	3.92121	0.218977	17.9069	1.04e-71	1.02e-69	68.9907
PADI4	7964.75	-2.7174	0.151908	-17.8884	1.45e-71	1.42e-69	68.8492
PRKD1	787.918	4.01126	0.22426	17.8866	1.5e-71	1.45e-69	68.8375
PAX9	783.94	4.64036	0.259902	17.8542	2.68e-71	2.58e-69	68.5877
GM14403	647.969	3.67741	0.206005	17.8511	2.84e-71	2.72e-69	68.5656
3300005D01RIK	4062.38	2.64682	0.14881	17.7866	8.97e-71	8.55e-69	68.0678
FGFBP1	1910.87	-3.38542	0.190441	-17.7767	1.07e-70	1.02e-68	67.9934
SFRP1	1607.12	-2.72366	0.154072	-17.6778	6.22e-70	5.87e-68	67.2315
CCBE1	14612	2.15555	0.122066	17.6589	8.7e-70	8.16e-68	67.0883
CLMN	401.73	-6.12639	0.346998	-17.6554	9.24e-70	8.62e-68	67.0643
TSNAX	2824.29	-2.69054	0.152672	-17.623	1.64e-69	1.52e-67	66.8177
TSPAN6	488.233	4.0964	0.232759	17.5993	2.49e-69	2.3e-67	66.6378
H2-T23	2032.42	-2.99432	0.170248	-17.588	3.04e-69	2.8e-67	66.5536
CPEB1	444.898	4.72453	0.269311	17.543	6.73e-69	6.14e-67	66.2116
CAMK2N1	1642.44	-3.37754	0.192808	-17.5176	1.05e-68	9.54e-67	66.0202
CCDC109B	1832.04	2.62934	0.150119	17.5151	1.1e-68	9.93e-67	66.0031
SNAI2	1541.97	4.1031	0.234531	17.4949	1.57e-68	1.41e-66	65.8511
PRRG1	884.501	4.14779	0.237319	17.4777	2.12e-68	1.9e-66	65.7223
GALM	322.928	5.51554	0.316455	17.4291	4.96e-68	4.41e-66	65.3553
FLRT2	3091.45	4.45069	0.255417	17.4252	5.31e-68	4.7e-66	65.3278
CD24A	11035.9	-2.49645	0.143338	-17.4165	6.18e-68	5.44e-66	65.2642
IL11	1101.78	3.28109	0.188671	17.3905	9.73e-68	8.53e-66	65.0691
ARMCX1	560.728	4.38127	0.252116	17.378	1.21e-67	1.06e-65	64.9766
PID1	1636.61	4.12184	0.237433	17.36	1.66e-67	1.44e-65	64.8426
TBX18	453.446	4.55712	0.262568	17.3559	1.78e-67	1.53e-65	64.8139
RAB39B	614.701	3.95139	0.229419	17.2234	1.77e-66	1.52e-64	63.8179
SIRPA	579.815	3.70995	0.215566	17.2103	2.22e-66	1.9e-64	63.7212
MTSS1L	472.83	-3.91492	0.227676	-17.1952	2.89e-66	2.45e-64	63.6102
TRIM44	2493.85	-2.64815	0.154032	-17.1923	3.03e-66	2.57e-64	63.5905
PLPP6	873.743	-3.03142	0.176366	-17.1882	3.26e-66	2.74e-64	63.5621
MAGI2	704.053	3.19769	0.186137	17.1792	3.8e-66	3.18e-64	63.497
AP3B2	341.07	4.87834	0.286294	17.0396	4.17e-65	3.48e-63	62.4584
PDE2A	2646.52	4.21395	0.248004	16.9915	9.49e-65	7.88e-63	62.1036
ITGB7	1140.86	3.69755	0.21777	16.9792	1.17e-64	9.67e-63	62.0147
SLC35F3	379.645	4.73753	0.279243	16.9656	1.47e-64	1.21e-62	61.9165
NAIP5	570.824	4.13296	0.243931	16.9431	2.16e-64	1.77e-62	61.7523
DUSP5	1011.66	3.12595	0.18487	16.9089	3.87e-64	3.15e-62	61.5018
DUSP1	3643.72	2.48675	0.147142	16.9003	4.47e-64	3.63e-62	61.4407
MSX2	326.643	4.45577	0.263852	16.8874	5.57e-64	4.49e-62	61.3477
GLIPR1	4021.53	3.17414	0.188204	16.8654	8.08e-64	6.49e-62	61.1879
GCA	868.132	-2.85975	0.170306	-16.7918	2.8e-63	2.24e-61	60.6502
NUAK2	1090.3	-3.32167	0.198399	-16.7424	6.44e-63	5.12e-61	60.2907
SIPA1L2	791.1	3.02231	0.180587	16.736	7.16e-63	5.67e-61	60.2463
JUN	24530.4	2.66017	0.158997	16.7309	7.8e-63	6.15e-61	60.2111
NPNT	3522.14	-3.1232	0.186689	-16.7295	8e-63	6.27e-61	60.2026
MRC2	3630.24	3.84908	0.230213	16.7196	9.43e-63	7.36e-61	60.1328
FAM132B	823.727	-3.26751	0.19544	-16.7187	9.57e-63	7.44e-61	60.1283
SETBP1	384.787	4.0089	0.240587	16.663	2.44e-62	1.89e-60	59.7246
PERP	12312.6	-2.30746	0.138542	-16.6553	2.77e-62	2.13e-60	59.6709
GM13752	361.606	4.86858	0.292667	16.6352	3.87e-62	2.97e-60	59.527
ADAMTSL3	2692.09	3.42499	0.205925	16.6323	4.07e-62	3.11e-60	59.5077
TPH2	748.684	3.71184	0.223313	16.6217	4.86e-62	3.69e-60	59.4327
CAV1	7657.77	2.22271	0.133791	16.6132	5.59e-62	4.23e-60	59.3736
ELOVL7	4122.43	-2.50118	0.150764	-16.59	8.23e-62	6.2e-60	59.2074
SLC39A4	834.261	-3.80779	0.229989	-16.5564	1.44e-61	1.08e-59	58.9662
OCLN	2436.18	-2.55067	0.154329	-16.5275	2.33e-61	1.74e-59	58.7601
VCAM1	3866.39	-2.61795	0.158639	-16.5026	3.52e-61	2.62e-59	58.5823
RTP4	743.401	-3.31302	0.201748	-16.4216	1.34e-60	9.93e-59	58.003
USP17LA	882.304	3.22897	0.196697	16.416	1.47e-60	1.08e-58	57.9648
SLC35F1	549.673	5.35764	0.326532	16.4077	1.68e-60	1.24e-58	57.9075
MARCKSL1	3935.14	-2.94177	0.179426	-16.3955	2.06e-60	1.51e-58	57.8222
GM10439	454.033	4.48416	0.274139	16.3573	3.86e-60	2.81e-58	57.551
ZFP677	471.731	4.04822	0.247588	16.3506	4.3e-60	3.12e-58	57.5057
NAP1L2	424.328	3.91574	0.239529	16.3477	4.52e-60	3.26e-58	57.4865
MB21D2	510.724	4.70026	0.288035	16.3184	7.31e-60	5.25e-58	57.2795
AZI2	3790.13	-2.31445	0.141841	-16.3172	7.45e-60	5.33e-58	57.2731
CPQ	1856.66	3.80806	0.23397	16.2758	1.47e-59	1.05e-57	56.9808
KCTD4	426.635	6.579	0.404634	16.2591	1.92e-59	1.37e-57	56.8642
FLRT3	1368.64	-2.57717	0.158571	-16.2524	2.15e-59	1.52e-57	56.8186
PVR	9411.59	2.1074	0.129779	16.2383	2.7e-59	1.9e-57	56.7203
ACOX2	446.577	-3.43365	0.212029	-16.1943	5.54e-59	3.88e-57	56.4107
HOXB4	404.057	4.47647	0.276843	16.1697	8.25e-59	5.77e-57	56.239
BHLHE40	4426.12	-2.20973	0.136695	-16.1654	8.85e-59	6.16e-57	56.2107
KRT18	26960.6	-2.32865	0.14408	-16.1622	9.32e-59	6.46e-57	56.1897
EMP3	1746.6	3.55958	0.221178	16.0938	2.82e-58	1.95e-56	55.7104
SLC24A3	493.934	-4.09132	0.254248	-16.0918	2.91e-58	2e-56	55.6986
PRUNE2	1464.8	3.78893	0.235764	16.0709	4.08e-58	2.8e-56	55.5534
SLC43A3	739.317	4.1078	0.255744	16.0622	4.7e-58	3.2e-56	55.4943
APOL9B	2074.4	-2.37302	0.147746	-16.0614	4.75e-58	3.23e-56	55.4908
MAL2	7012.37	-2.41364	0.150282	-16.0607	4.81e-58	3.25e-56	55.4875
GPNMB	2582.92	-3.55902	0.221748	-16.0498	5.73e-58	3.87e-56	55.4127
USP14	36934.7	2.40135	0.149974	16.0118	1.06e-57	7.1e-56	55.149
EYA1	1280.06	-2.54247	0.158877	-16.0028	1.22e-57	8.17e-56	55.0875
BC028528	385.392	4.30974	0.269678	15.9811	1.73e-57	1.15e-55	54.9377
CXADR	14733.2	-2.35499	0.147643	-15.9506	2.82e-57	1.87e-55	54.7275
FOXC1	5853.98	-2.08487	0.130814	-15.9377	3.47e-57	2.29e-55	54.6396
SEMA5A	5704.52	2.26486	0.142201	15.9272	4.1e-57	2.7e-55	54.568
SSC5D	482.107	4.03091	0.253159	15.9224	4.43e-57	2.91e-55	54.5368
9430018G01RIK	984.544	2.70411	0.170027	15.904	5.94e-57	3.89e-55	54.4105
4930477N07RIK	255.157	4.87544	0.306872	15.8875	7.73e-57	5.04e-55	54.2979
ALPL	510.838	-4.96076	0.31261	-15.8689	1.04e-56	6.76e-55	54.1703
ZFP182	429.679	3.80629	0.23992	15.8648	1.11e-56	7.18e-55	54.1441
EPHB6	424.517	-4.89462	0.308689	-15.8561	1.27e-56	8.21e-55	54.0856
TSPAN13	1581.23	-2.66886	0.168336	-15.8544	1.31e-56	8.41e-55	54.075
ARHGAP24	317.557	4.47614	0.282403	15.8502	1.4e-56	8.96e-55	54.0478
ITGB6	357.096	-4.38752	0.277094	-15.834	1.81e-56	1.15e-54	53.9376
DACH2	1200.7	3.99256	0.252505	15.8118	2.58e-56	1.64e-54	53.7858
RORC	1130.03	-2.70515	0.171163	-15.8045	2.9e-56	1.83e-54	53.7372
PON3	1236.76	-2.80232	0.177505	-15.7872	3.81e-56	2.4e-54	53.62
SLC24A1	276.821	4.61595	0.292956	15.7565	6.2e-56	3.89e-54	53.4101
FOXF2	462.6	5.09763	0.323584	15.7536	6.49e-56	4.06e-54	53.3919
PPARGC1A	1164.86	-4.19692	0.26664	-15.74	8.04e-56	5.01e-54	53.3003
EBF1	1091.68	3.28309	0.208733	15.7287	9.62e-56	5.97e-54	53.2239
S100A4	58937.8	3.13362	0.199296	15.7235	1.04e-55	6.46e-54	53.1897
PDHA2	229.232	6.55574	0.417164	15.715	1.19e-55	7.36e-54	53.1333
PCDH19	1603.85	3.60198	0.229356	15.7047	1.4e-55	8.62e-54	53.0644
DDX60	451.643	-3.9956	0.254606	-15.6933	1.68e-55	1.03e-53	52.9876
DUSP18	1760.73	-2.46901	0.157732	-15.6532	3.16e-55	1.93e-53	52.7151
FYB	420.899	4.33373	0.276935	15.6489	3.38e-55	2.05e-53	52.6876
AMIGO2	617.789	-3.98064	0.254434	-15.6451	3.59e-55	2.17e-53	52.6631
DAPK2	472.784	-4.36562	0.279191	-15.6367	4.09e-55	2.47e-53	52.6072
MMP10	1915.94	3.91732	0.250532	15.636	4.14e-55	2.49e-53	52.604
AA467197	969.874	2.91431	0.186547	15.6224	5.12e-55	3.07e-53	52.5127
PLXNA2	514.896	4.01138	0.257441	15.5818	9.69e-55	5.78e-53	52.2378
MACC1	2974.07	-2.74904	0.176598	-15.5666	1.23e-54	7.3e-53	52.1364
HDAC9	385.237	7.27721	0.467532	15.5651	1.26e-54	7.42e-53	52.1294
PAK1	7555.71	2.25231	0.144701	15.5652	1.25e-54	7.42e-53	52.1294
PTPRT	344.722	4.17191	0.268226	15.5537	1.5e-54	8.85e-53	52.0531
GCHFR	1304.66	3.32122	0.213734	15.539	1.89e-54	1.11e-52	51.9551
TMPRSS11E	12231.6	-2.63335	0.169863	-15.5028	3.32e-54	1.94e-52	51.7115
GM4371	788.334	3.55957	0.230365	15.4519	7.33e-54	4.27e-52	51.3691
IFIT1	401.805	-4.16776	0.269875	-15.4433	8.37e-54	4.86e-52	51.313
NRADD	544.46	3.15909	0.205039	15.4073	1.46e-53	8.47e-52	51.072
SIGLECG	1044.4	3.20711	0.208541	15.3788	2.27e-53	1.31e-51	50.8822
SAPCD1	474.229	3.85082	0.25072	15.359	3.08e-53	1.77e-51	50.7513
RPIA	3233.43	-2.11205	0.137549	-15.3549	3.28e-53	1.88e-51	50.7253
FOXP2	1138.45	3.25204	0.211964	15.3424	3.98e-53	2.28e-51	50.6427
PARD6B	1971.06	-2.32847	0.151846	-15.3345	4.5e-53	2.56e-51	50.5912
RRAGB	292.668	4.19145	0.273424	15.3295	4.86e-53	2.76e-51	50.5592
LY6E	2457.64	-3.84388	0.251124	-15.3067	6.9e-53	3.91e-51	50.4083
KANK4OS	675.138	3.89647	0.254582	15.3054	7.04e-53	3.97e-51	50.4013
UBE2Q2	6455.39	-2.47736	0.162071	-15.2857	9.53e-53	5.36e-51	50.2712
PARP9	1214.14	-2.99293	0.195869	-15.2802	1.04e-52	5.8e-51	50.2362
CGNL1	4568.89	-2.2964	0.150485	-15.2599	1.41e-52	7.9e-51	50.1025
ZEB2	6240.72	2.11752	0.139145	15.2181	2.68e-52	1.49e-50	49.8256
CYP1B1	1728.31	-4.0403	0.265563	-15.2141	2.85e-52	1.58e-50	49.8009
EBF2	301.02	4.71988	0.311003	15.1763	5.08e-52	2.81e-50	49.5516
PITPNC1	1531.29	-2.36765	0.156133	-15.1643	6.09e-52	3.36e-50	49.4739
NAIP2	659.737	3.71995	0.245416	15.1577	6.74e-52	3.7e-50	49.4315
WNT10A	663.746	-3.06141	0.202178	-15.1421	8.54e-52	4.68e-50	49.3298
FIGN	273.388	4.6251	0.305535	15.1377	9.14e-52	4.99e-50	49.302
G730013B05RIK	318.897	4.32685	0.286345	15.1106	1.38e-51	7.5e-50	49.1248
NPC1	3288.74	2.098	0.139062	15.0868	1.98e-51	1.07e-49	48.9691
SEMA3A	1440.83	3.96261	0.262862	15.0748	2.37e-51	1.28e-49	48.8918
5033406O09RIK	871.47	2.64008	0.175421	15.0499	3.46e-51	1.86e-49	48.7309
MAP2K6	623.044	3.66906	0.243792	15.0499	3.46e-51	1.86e-49	48.7309
TGFB2	942.638	-4.37738	0.290913	-15.047	3.61e-51	1.94e-49	48.713
SCARA3	945.512	-3.83027	0.254684	-15.0393	4.06e-51	2.17e-49	48.664
VANGL2	530.709	-3.41069	0.226856	-15.0346	4.36e-51	2.32e-49	48.6343
PLCB1	394.703	4.26915	0.284035	15.0304	4.64e-51	2.47e-49	48.6081
SNHG18	682.162	4.25275	0.282971	15.0289	4.75e-51	2.51e-49	48.5998
HAP1	1405.14	-2.81908	0.187675	-15.0211	5.34e-51	2.82e-49	48.5496
MED12L	343.55	3.8682	0.25787	15.0006	7.28e-51	3.83e-49	48.4168
CLEC14A	612.874	3.91211	0.260994	14.9893	8.63e-51	4.53e-49	48.3443
ADGRL2	5302.47	-2.33035	0.155541	-14.9822	9.6e-51	5.02e-49	48.2993
HOXA10	1753.91	-2.71734	0.181796	-14.9472	1.62e-50	8.47e-49	48.0722
EGR1	6565.06	1.8991	0.127087	14.9433	1.72e-50	8.95e-49	48.0483
CACNA2D1	359.914	4.08662	0.273517	14.941	1.78e-50	9.24e-49	48.0342
SLC7A11	7974.12	-2.91003	0.195398	-14.8928	3.67e-50	1.9e-48	47.7221
TTC30A1	327.773	4.62153	0.311301	14.8459	7.4e-50	3.81e-48	47.4187
SLC22A4	1048.28	3.01414	0.203306	14.8256	1e-49	5.14e-48	47.2891
PTPRG	815.685	3.96006	0.267507	14.8036	1.39e-49	7.11e-48	47.1478
PCDH9	227.501	4.75166	0.321115	14.7974	1.52e-49	7.77e-48	47.1093
HMGCLL1	361.867	3.60907	0.24427	14.7749	2.13e-49	1.08e-47	46.9655
FZD6	6513.23	-2.48041	0.168102	-14.7553	2.84e-49	1.44e-47	46.8407
NT5E	8498.8	-2.4814	0.168402	-14.7349	3.85e-49	1.95e-47	46.7108
KITL	26537.4	3.1846	0.216137	14.7341	3.89e-49	1.96e-47	46.707
PDGFC	2307.19	-3.1909	0.216847	-14.715	5.17e-49	2.6e-47	46.5849
CDKN1A	7203.7	3.03019	0.205943	14.7137	5.26e-49	2.64e-47	46.5782
ERICH2	232.11	5.11054	0.347653	14.7001	6.43e-49	3.22e-47	46.4923
FGD3	592.059	-3.24925	0.221055	-14.6988	6.56e-49	3.27e-47	46.4851
FAT2	286.049	4.69004	0.319245	14.691	7.36e-49	3.66e-47	46.4366
COTL1	842.045	-2.51277	0.171285	-14.6701	1e-48	4.97e-47	46.3037
PRORSD1	636.163	-2.7962	0.190678	-14.6645	1.09e-48	5.38e-47	46.2694
RNF128	3518.6	-2.55489	0.174336	-14.6549	1.25e-48	6.18e-47	46.2092
AMOT	1838.89	-2.31221	0.157861	-14.6472	1.4e-48	6.91e-47	46.1607
SLC4A4	2002.78	-3.37358	0.230413	-14.6415	1.53e-48	7.49e-47	46.1256
HS3ST5	230.587	5.08769	0.348615	14.594	3.07e-48	1.5e-46	45.8241
MST1	281.396	4.48773	0.307615	14.5888	3.31e-48	1.61e-46	45.7921
TGFBR3	4729.43	3.33967	0.229263	14.567	4.56e-48	2.22e-46	45.6545
FGGY	1839.61	2.17619	0.149459	14.5604	5.02e-48	2.43e-46	45.6141
ABCG1	295.123	4.90516	0.3369	14.5597	5.07e-48	2.45e-46	45.6109
WNT9A	461.388	-4.95058	0.340187	-14.5525	5.63e-48	2.71e-46	45.5664
TMEM176B	10229	-3.05551	0.210168	-14.5385	6.91e-48	3.32e-46	45.4784
ZBP1	222.115	-4.74286	0.326238	-14.5381	6.95e-48	3.33e-46	45.4771
PLEKHO2	1622.88	2.30037	0.158783	14.4875	1.45e-47	6.94e-46	45.1584
SLC25A20	617.552	-2.94475	0.203498	-14.4706	1.86e-47	8.86e-46	45.0526
BLVRB	1832.4	2.2256	0.153956	14.4561	2.3e-47	1.09e-45	44.9619
ADAMTS14	2578.01	2.64285	0.182962	14.4448	2.7e-47	1.28e-45	44.892
CD81	3526.81	-2.3279	0.16133	-14.4294	3.38e-47	1.6e-45	44.7963
RORA	471.573	4.43719	0.307741	14.4186	3.95e-47	1.86e-45	44.7295
ZFP422	1483.17	-2.8401	0.197269	-14.3971	5.4e-47	2.54e-45	44.5955
ST14	4837.54	-2.26118	0.157106	-14.3927	5.75e-47	2.7e-45	44.5689
SLC6A8	3555.48	2.31202	0.160891	14.3701	7.97e-47	3.73e-45	44.4284
AQP1	6167.8	3.35061	0.234293	14.301	2.16e-46	1.01e-44	43.9971
TLR3	2927.85	-2.42167	0.169342	-14.3005	2.17e-46	1.01e-44	43.9952
CXCL1	136458	2.99728	0.20975	14.2898	2.53e-46	1.18e-44	43.9296
GALNT3	3590.64	-2.32876	0.16316	-14.2729	3.23e-46	1.49e-44	43.8255
BACE1	3544.9	-2.47952	0.173763	-14.2696	3.39e-46	1.56e-44	43.8062
GOLM1	872.87	-2.81539	0.197413	-14.2614	3.81e-46	1.75e-44	43.7563
LRRK2	3686.27	2.03637	0.142823	14.258	4e-46	1.83e-44	43.7365
NR1D1	3546.41	2.91225	0.204484	14.2419	5.03e-46	2.3e-44	43.6375
MPZL2	3158.92	-2.28399	0.160505	-14.23	5.97e-46	2.72e-44	43.5646
LYNX1	670.102	3.17155	0.223017	14.2211	6.78e-46	3.09e-44	43.5107
TPD52L1	3136.44	-2.15126	0.151396	-14.2096	7.99e-46	3.63e-44	43.4401
ADORA2B	593.099	4.21224	0.297209	14.1726	1.35e-45	6.13e-44	43.2126
CDYL2	260.238	4.19679	0.296336	14.1623	1.57e-45	7.09e-44	43.1496
FERMT1	2244.99	-2.91137	0.205589	-14.1611	1.59e-45	7.19e-44	43.1435
CCL20	777.022	-3.84087	0.27159	-14.1422	2.09e-45	9.38e-44	43.0279
BST1	725.547	-3.92766	0.277981	-14.1292	2.51e-45	1.12e-43	42.949
TACSTD2	1548.44	-2.41842	0.171301	-14.118	2.94e-45	1.32e-43	42.8808
AOX4	345.86	3.73162	0.264452	14.1108	3.26e-45	1.45e-43	42.8376
AP1S3	1521.22	-2.26924	0.161133	-14.083	4.83e-45	2.14e-43	42.669
PMP22	5509.65	2.2978	0.163157	14.0834	4.8e-45	2.14e-43	42.6702
ACSL6	429.361	-3.18222	0.226601	-14.0433	8.47e-45	3.75e-43	42.4262
DPPA2	356.078	3.67664	0.26188	14.0394	8.95e-45	3.95e-43	42.4034
STARD10	2313.24	-2.1197	0.15099	-14.0387	9.04e-45	3.98e-43	42.4
RENBP	337.531	3.40028	0.242672	14.0119	1.32e-44	5.79e-43	42.2372
HBEGF	14147.7	1.84518	0.131738	14.0064	1.42e-44	6.24e-43	42.2051
SEMA6D	724.759	3.01317	0.215218	14.0006	1.55e-44	6.76e-43	42.1702
RAMP3	209.075	4.7851	0.342001	13.9915	1.76e-44	7.66e-43	42.1159
PLA2G5	238.865	3.92406	0.280571	13.986	1.9e-44	8.26e-43	42.0833
FAM135A	3029.33	-2.45412	0.175832	-13.9572	2.85e-44	1.23e-42	41.9087
LURAP1L	833.982	-2.73834	0.196319	-13.9484	3.22e-44	1.39e-42	41.8564
ZFP287	367.744	4.26846	0.306065	13.9462	3.32e-44	1.43e-42	41.8444
SERINC2	1740.44	-2.25565	0.162123	-13.9132	5.27e-44	2.27e-42	41.6446
CXCL12	1062.39	3.44866	0.247905	13.9112	5.42e-44	2.33e-42	41.6335
IQCG	566.408	3.32287	0.238998	13.9033	6.05e-44	2.59e-42	41.5869
CNTLN	622.574	4.12239	0.296885	13.8855	7.75e-44	3.31e-42	41.4798
MORN4	358.441	3.50785	0.252808	13.8756	8.91e-44	3.8e-42	41.4207
ANG2	321.335	3.93472	0.283801	13.8643	1.04e-43	4.43e-42	41.3538
MYO1B	3503.33	-2.18262	0.157519	-13.8563	1.17e-43	4.94e-42	41.306
FOXD1	234.758	4.75132	0.343002	13.8522	1.23e-43	5.22e-42	41.2822
GLRP1	3424.33	-2.26782	0.163846	-13.8411	1.44e-43	6.07e-42	41.2166
OSR1	374.788	-3.29429	0.238011	-13.8409	1.44e-43	6.08e-42	41.2163
CAR11	243.389	4.10766	0.29694	13.8333	1.6e-43	6.74e-42	41.1714
THSD4	592.029	-3.33792	0.241979	-13.7943	2.76e-43	1.16e-41	40.9371
ESRP1	5068.64	-2.17422	0.157827	-13.776	3.55e-43	1.49e-41	40.8282
SHTN1	4005.34	-2.05929	0.149498	-13.7748	3.62e-43	1.51e-41	40.8217
CHST15	524.059	4.25155	0.309451	13.739	5.93e-43	2.47e-41	40.608
CAMK4	792.682	-2.6903	0.196025	-13.7243	7.27e-43	3.01e-41	40.5208
IGFBP7	12326.2	-2.54893	0.185759	-13.7217	7.53e-43	3.12e-41	40.5064
USP18	563.667	-2.63085	0.191759	-13.7196	7.75e-43	3.2e-41	40.4948
4930447F24RIK	668.349	2.97952	0.217465	13.7012	9.99e-43	4.12e-41	40.3855
ZC4H2	343.969	4.21786	0.308104	13.6897	1.17e-42	4.81e-41	40.3182
TMEM74	450.661	3.40806	0.249219	13.6749	1.43e-42	5.88e-41	40.2309
TIFA	767.228	-2.73925	0.200371	-13.6709	1.52e-42	6.2e-41	40.2077
MGST1	3717.48	-2.3024	0.16845	-13.6682	1.57e-42	6.42e-41	40.1928
CDON	1110.36	-3.04745	0.222994	-13.6661	1.62e-42	6.59e-41	40.1812
HDDC2	1284.15	-2.16544	0.158487	-13.6632	1.68e-42	6.84e-41	40.1652
BMP7	1584.18	-2.45994	0.180112	-13.6578	1.81e-42	7.35e-41	40.1338
TJP3	537.072	-3.11341	0.227988	-13.656	1.86e-42	7.51e-41	40.1243
EPB41L5	2079.93	-2.11578	0.155123	-13.6394	2.33e-42	9.42e-41	40.0262
NAIP6	313.861	3.85196	0.282676	13.6268	2.78e-42	1.12e-40	39.952
GM14137	2259.58	2.08532	0.1531	13.6206	3.02e-42	1.21e-40	39.9165
MYO5C	794.22	-2.73032	0.20082	-13.5958	4.24e-42	1.7e-40	39.7703
XLR	3915.99	2.53307	0.186473	13.5841	4.98e-42	1.99e-40	39.7016
SHPK	365.201	-3.34587	0.246472	-13.5751	5.63e-42	2.24e-40	39.649
CNGA3	193.23	4.88973	0.360456	13.5654	6.42e-42	2.55e-40	39.5928
VGF	195.326	4.30843	0.317903	13.5527	7.64e-42	3.03e-40	39.5184
PPP1R9A	1417.21	-2.56635	0.189436	-13.5473	8.22e-42	3.25e-40	39.4877
ADGRG6	2507.5	-2.62801	0.194245	-13.5294	1.05e-41	4.14e-40	39.3826
TACC1	279.342	-3.41561	0.25247	-13.5288	1.06e-41	4.17e-40	39.3802
GPC6	617.237	4.24621	0.313938	13.5256	1.1e-41	4.34e-40	39.3624
TWIST2	220.032	4.58518	0.339135	13.5202	1.19e-41	4.66e-40	39.3317
SPINT1	2153.3	-2.28264	0.168906	-13.5143	1.29e-41	5.04e-40	39.2974
PQLC3	2937.26	1.95654	0.144922	13.5007	1.55e-41	6.05e-40	39.2181
STARD8	195.197	4.51775	0.334875	13.4908	1.77e-41	6.9e-40	39.1613
CORO6	729.499	-3.37759	0.250423	-13.4876	1.85e-41	7.19e-40	39.143
RNF152	232.302	-3.79313	0.281893	-13.4559	2.84e-41	1.1e-39	38.9576
EPHA1	1025.34	-2.61232	0.194211	-13.4509	3.04e-41	1.18e-39	38.9295
NUDT16	338.928	3.61334	0.268748	13.4451	3.29e-41	1.27e-39	38.8962
FOXJ1	193.199	-5.51387	0.410461	-13.4334	3.86e-41	1.49e-39	38.8282
PCDHGC3	749.91	2.68038	0.199555	13.4318	3.94e-41	1.51e-39	38.8198
IRAK3	225.726	5.20292	0.387626	13.4225	4.46e-41	1.71e-39	38.7665
ETS2	7077.65	-2.38684	0.177855	-13.4201	4.61e-41	1.76e-39	38.7535
CCDC125	704.898	-2.75852	0.205911	-13.3966	6.33e-41	2.42e-39	38.6169
DLX2	274.471	3.63546	0.271551	13.3878	7.13e-41	2.72e-39	38.566
TTC12	212.166	4.2056	0.314342	13.3791	8.01e-41	3.05e-39	38.5162
PLPPR4	222.115	-5.0893	0.380681	-13.369	9.18e-41	3.48e-39	38.4581
CSN3	3732.3	2.18698	0.163646	13.3641	9.8e-41	3.71e-39	38.4307
ADM	1094.84	2.9956	0.22424	13.3589	1.05e-40	3.97e-39	38.4014
TXNDC16	1096.32	2.4004	0.180135	13.3256	1.64e-40	6.19e-39	38.2081
NRG2	192.166	4.79447	0.360368	13.3044	2.18e-40	8.21e-39	38.0856
FLYWCH2	616.547	-2.64803	0.199057	-13.3029	2.23e-40	8.36e-39	38.0778
PTK7	1817.29	-2.59393	0.195056	-13.2984	2.36e-40	8.85e-39	38.0531
CCNG1	16146.1	2.17053	0.163255	13.2953	2.46e-40	9.21e-39	38.0359
ADAM19	1937.8	3.11081	0.234389	13.272	3.37e-40	1.25e-38	37.9015
PROSER2	1055.58	-2.28004	0.171863	-13.2666	3.62e-40	1.35e-38	37.8712
SEMA4D	955.868	-2.44932	0.184732	-13.2588	4.01e-40	1.49e-38	37.8268
CLVS1	192.154	5.59887	0.423128	13.2321	5.73e-40	2.12e-38	37.6735
MARVELD2	1104.11	-2.42409	0.183355	-13.2207	6.66e-40	2.46e-38	37.6088
SORL1	642.564	-2.7391	0.207196	-13.2199	6.74e-40	2.49e-38	37.6046
CDKN2A	358.294	3.53751	0.26767	13.2159	7.1e-40	2.61e-38	37.5828
ANKRD33B	1141.16	3.91994	0.29667	13.2132	7.37e-40	2.71e-38	37.5678
SOCS3	3042.24	1.93557	0.146591	13.2039	8.33e-40	3.05e-38	37.5153
ZFP936	277.503	3.97667	0.301623	13.1842	1.08e-39	3.95e-38	37.4029
PHF11D	513.207	-2.96853	0.22518	-13.183	1.1e-39	4.01e-38	37.3965
ARHGAP9	247.51	3.59903	0.273335	13.1671	1.36e-39	4.94e-38	37.3061
EHF	1508.64	-3.20686	0.243628	-13.1629	1.43e-39	5.21e-38	37.2836
KRT7	28633.4	-2.79458	0.212308	-13.1629	1.44e-39	5.21e-38	37.2836
ACP5	915.151	-2.29882	0.174779	-13.1528	1.64e-39	5.94e-38	37.2265
AMPD3	8674.24	1.92645	0.146476	13.152	1.66e-39	5.98e-38	37.2231
BCAT1	459.123	3.69146	0.28089	13.142	1.89e-39	6.82e-38	37.1665
PHLDA3	3122.87	2.14143	0.163	13.1377	2e-39	7.2e-38	37.1425
SLC5A8	268.574	4.38712	0.334379	13.1202	2.52e-39	9.05e-38	37.0433
HS3ST1	1293.44	-3.31661	0.252807	-13.1192	2.56e-39	9.16e-38	37.0382
ZFP810	775.065	-2.63191	0.200761	-13.1096	2.9e-39	1.04e-37	36.9845
ADAMTSL4	728.715	3.20357	0.244397	13.1081	2.96e-39	1.06e-37	36.9764
RALGPS2	1779.13	-2.27612	0.173692	-13.1044	3.11e-39	1.11e-37	36.9561
BEND3	753.821	-2.57587	0.197075	-13.0705	4.85e-39	1.72e-37	36.7636
TRIQK	365.577	4.10221	0.314144	13.0584	5.69e-39	2.02e-37	36.6952
SEMA4B	2313.82	2.01856	0.154595	13.0572	5.79e-39	2.05e-37	36.6891
TRPV4	1741.22	-2.69359	0.206475	-13.0456	6.73e-39	2.38e-37	36.6241
RIPK4	1092.48	-2.43605	0.186864	-13.0365	7.59e-39	2.67e-37	36.573
CTSC	1675.86	-2.63266	0.202124	-13.025	8.82e-39	3.1e-37	36.5085
STAU2	1135.7	-2.31481	0.178135	-12.9947	1.31e-38	4.6e-37	36.3372
RDH10	4725.7	-3.00837	0.231556	-12.992	1.36e-38	4.76e-37	36.3227
PODXL	3693.92	-2.01601	0.155298	-12.9816	1.56e-38	5.44e-37	36.2646
RGS10	764.248	2.93708	0.226636	12.9594	2.08e-38	7.24e-37	36.14
PKIA	1489.48	-2.53942	0.195985	-12.9572	2.14e-38	7.45e-37	36.1281
SOCS1	626.591	3.62135	0.279678	12.9483	2.4e-38	8.34e-37	36.0787
VPS37B	2460.96	2.08873	0.161353	12.9451	2.5e-38	8.68e-37	36.0615
ADAD2	203.62	5.40445	0.417877	12.9331	2.93e-38	1.01e-36	35.9945
NEXN	1179.32	-2.81932	0.218116	-12.9258	3.22e-38	1.11e-36	35.9541
PEX5L	235.217	4.50254	0.348503	12.9197	3.49e-38	1.2e-36	35.9205
TMTC4	2290.65	-1.89616	0.146938	-12.9045	4.25e-38	1.46e-36	35.8357
HEPH	542.541	3.63563	0.281804	12.9013	4.43e-38	1.52e-36	35.8184
MAPRE2	1657.61	1.91471	0.148598	12.8851	5.46e-38	1.87e-36	35.7283
HECTD2	3342.61	1.78724	0.138727	12.8831	5.6e-38	1.91e-36	35.718
LCP1	1209.53	-2.60535	0.202469	-12.8679	6.82e-38	2.33e-36	35.6331
EIF4G3	6103.74	-2.43284	0.189107	-12.8649	7.1e-38	2.42e-36	35.617
DMPK	1981.49	2.54325	0.197744	12.8613	7.43e-38	2.52e-36	35.5978
ZFP37	243.689	3.74107	0.290895	12.8605	7.51e-38	2.55e-36	35.5943
ABCA8B	363.22	2.98712	0.232481	12.8489	8.73e-38	2.95e-36	35.5298
FAM111A	3978.87	2.2284	0.173564	12.839	9.91e-38	3.35e-36	35.4754
ICAM1	302.381	-3.76181	0.293406	-12.8212	1.25e-37	4.21e-36	35.3761
DSG2	3241.55	-2.31465	0.180801	-12.8022	1.59e-37	5.36e-36	35.2707
POSTN	1360.15	-10.7131	0.839924	-12.7549	2.93e-37	9.83e-36	35.0074
CYBA	2821.81	-2.26062	0.177288	-12.7511	3.07e-37	1.03e-35	34.9872
FOSL1	12874.2	2.81709	0.221027	12.7455	3.3e-37	1.1e-35	34.9567
OSBP2	197.229	4.31317	0.339047	12.7214	4.49e-37	1.5e-35	34.8238
ZFP280D	2370.47	-2.42577	0.190836	-12.7113	5.12e-37	1.71e-35	34.768
DHRS1	1544.09	2.15404	0.169552	12.7043	5.6e-37	1.86e-35	34.7302
KCNK2	2188.13	2.0735	0.163265	12.7002	5.9e-37	1.96e-35	34.7083
ENG	1301.44	-2.06925	0.163001	-12.6947	6.33e-37	2.1e-35	34.6784
GJB3	728.017	-2.55506	0.201497	-12.6804	7.59e-37	2.51e-35	34.6002
LPCAT2	421.525	-2.74206	0.216278	-12.6784	7.79e-37	2.57e-35	34.5899
SLC25A1	1775.37	-1.87123	0.147671	-12.6716	8.5e-37	2.8e-35	34.5531
FADS3	2246.1	-2.28264	0.180437	-12.6506	1.11e-36	3.65e-35	34.4376
SYT8	879.688	-2.34969	0.185779	-12.6478	1.15e-36	3.77e-35	34.4231
GNPDA2	2956.8	-2.20043	0.174632	-12.6004	2.1e-36	6.88e-35	34.1622
TMEM169	192.399	3.97961	0.315905	12.5975	2.18e-36	7.13e-35	34.1472
TBC1D16	1145.92	-2.70409	0.214744	-12.5922	2.33e-36	7.61e-35	34.1188
TRP53I11	357.413	-3.27324	0.260412	-12.5695	3.11e-36	1.01e-34	33.9948
DECR1	162.654	-4.8448	0.385498	-12.5676	3.18e-36	1.03e-34	33.9855
MSRB3	2528.21	1.95952	0.156083	12.5544	3.76e-36	1.22e-34	33.9135
LRP11	386.58	2.83082	0.225545	12.551	3.92e-36	1.27e-34	33.896
CHST3	211.668	3.85065	0.3069	12.5469	4.13e-36	1.34e-34	33.8743
PLAU	3268.07	-1.81005	0.144299	-12.5437	4.3e-36	1.39e-34	33.8576
ENPP1	929.914	-3.59719	0.286944	-12.5362	4.73e-36	1.52e-34	33.8172
SUSD1	761.682	-2.32906	0.185883	-12.5297	5.14e-36	1.65e-34	33.7824
CADM4	407.382	-2.65013	0.211577	-12.5256	5.41e-36	1.73e-34	33.7615
PIGR	155.856	-7.33037	0.585211	-12.526	5.38e-36	1.73e-34	33.7631
LIPG	927.622	-2.4878	0.198694	-12.5208	5.75e-36	1.84e-34	33.7358
RSPO3	239.749	-4.93707	0.394462	-12.516	6.11e-36	1.95e-34	33.7104
NLRP4F	262.075	4.06099	0.324536	12.5132	6.32e-36	2.01e-34	33.696
UGGT2	380.807	2.93984	0.235054	12.5071	6.83e-36	2.17e-34	33.6634
RAB15	167.867	6.38752	0.51139	12.4905	8.41e-36	2.67e-34	33.5738
TMEM176A	5065.48	-3.06135	0.245323	-12.4789	9.73e-36	3.08e-34	33.511
USP44	280.403	-3.36919	0.270275	-12.4658	1.15e-35	3.63e-34	33.4405
CHRNB1	2772.94	-1.84567	0.148284	-12.4468	1.45e-35	4.59e-34	33.3381
WFDC2	12174.1	-2.95228	0.23741	-12.4353	1.68e-35	5.29e-34	33.2764
SLC25A23	506.815	-3.2618	0.262315	-12.4347	1.69e-35	5.33e-34	33.2736
B230312C02RIK	244.421	4.97269	0.399925	12.4341	1.71e-35	5.35e-34	33.2713
ECM1	7455.92	2.20841	0.177613	12.4338	1.71e-35	5.35e-34	33.2713
ITGA7	1331	2.17113	0.174615	12.4338	1.71e-35	5.35e-34	33.2713
EPCAM	17685.2	-1.87795	0.151062	-12.4317	1.76e-35	5.49e-34	33.2603
DLX3	465.683	2.62577	0.211361	12.4232	1.96e-35	6.08e-34	33.2158
MINA	1201.67	-2.31073	0.186	-12.4233	1.95e-35	6.08e-34	33.2158
SLC22A29	548.416	-2.88412	0.232274	-12.4169	2.12e-35	6.57e-34	33.1826
DDIAS	1892.02	2.57248	0.207508	12.397	2.71e-35	8.41e-34	33.0753
PSMB9	484.437	-2.847	0.229948	-12.381	3.31e-35	1.02e-33	32.9896
DOCK3	181.127	4.20334	0.34022	12.3548	4.59e-35	1.42e-33	32.8486
ENTPD3	1368.81	-2.28199	0.184805	-12.3481	4.98e-35	1.54e-33	32.8135
ZFP141	771.731	-2.52573	0.204623	-12.3434	5.29e-35	1.63e-33	32.7885
MYBL1	6119.32	2.85811	0.231603	12.3405	5.48e-35	1.68e-33	32.774
CD276	2065.26	-2.26279	0.183604	-12.3243	6.7e-35	2.05e-33	32.6874
KDM5B	2815.2	-1.75339	0.142365	-12.3161	7.42e-35	2.27e-33	32.6439
NID1	1067.2	2.1219	0.17239	12.3087	8.13e-35	2.48e-33	32.6051
3110002H16RIK	2411.24	2.00081	0.162575	12.307	8.31e-35	2.53e-33	32.5964
SYT17	975.514	2.05441	0.167141	12.2915	1.01e-34	3.06e-33	32.5137
GRIP1	239.471	4.65383	0.378749	12.2874	1.06e-34	3.22e-33	32.4924
SLC38A1	6463.59	-1.91052	0.155681	-12.272	1.28e-34	3.88e-33	32.4108
VLDLR	402.453	-3.01307	0.245662	-12.2651	1.39e-34	4.22e-33	32.3743
ELMO3	1095.07	-2.07971	0.169972	-12.2356	2.01e-34	6.06e-33	32.2174
SP100	1235.5	-2.1184	0.173364	-12.2194	2.45e-34	7.39e-33	32.1312
ARMCX3	257.635	4.14421	0.339225	12.2167	2.53e-34	7.63e-33	32.1177
DDIT4L	205.882	3.51425	0.28787	12.2078	2.82e-34	8.49e-33	32.0709
IRF6	2291.41	-2.07519	0.170001	-12.2069	2.85e-34	8.57e-33	32.0671
SLC4A11	935.065	-2.5342	0.207729	-12.1996	3.12e-34	9.36e-33	32.0286
PPP1R26	323.192	-3.08721	0.253149	-12.1953	3.29e-34	9.85e-33	32.0064
TBX3OS2	212.963	7.96637	0.653926	12.1824	3.86e-34	1.15e-32	31.9384
GM3716	313.664	2.87804	0.236982	12.1445	6.13e-34	1.83e-32	31.738
AMDHD2	174.351	4.01754	0.33129	12.127	7.6e-34	2.26e-32	31.6456
ARL4D	615.117	3.45561	0.28515	12.1185	8.42e-34	2.5e-32	31.6016
TRIM40	146.211	4.33421	0.357903	12.11	9.35e-34	2.77e-32	31.5572
SPARC	41136	1.83207	0.151323	12.107	9.7e-34	2.87e-32	31.542
STEAP3	2293.4	1.69564	0.140077	12.105	9.93e-34	2.94e-32	31.5323
ADRB2	379.182	3.47822	0.287673	12.0909	1.18e-33	3.48e-32	31.4582
SGK3	1135.96	-2.38212	0.197192	-12.0802	1.34e-33	3.96e-32	31.4026
CLYBL	478.564	-2.57726	0.2134	-12.0771	1.39e-33	4.1e-32	31.3871
WHRN	167.954	4.57969	0.379269	12.075	1.43e-33	4.2e-32	31.3767
GM38426	926.309	-2.35969	0.195685	-12.0586	1.75e-33	5.12e-32	31.2906
ITGA5	5991.39	2.04289	0.169422	12.058	1.76e-33	5.15e-32	31.2882
MDM2	13194.6	1.73827	0.144324	12.0442	2.08e-33	6.07e-32	31.2171
POLE2	2839.03	2.00895	0.166797	12.0443	2.08e-33	6.07e-32	31.2171
TMPRSS11F	341.534	3.7681	0.31286	12.0441	2.08e-33	6.07e-32	31.2171
GSTT4	215.167	7.81941	0.650229	12.0256	2.61e-33	7.56e-32	31.1216
NNMT	141.775	4.75762	0.395621	12.0257	2.6e-33	7.56e-32	31.1216
ELF3	1391.95	-2.41989	0.201282	-12.0224	2.71e-33	7.85e-32	31.1053
HS6ST1	5219	-1.7173	0.142861	-12.0208	2.76e-33	7.99e-32	31.0974
ADAMTS10	250.372	-3.4014	0.283187	-12.0111	3.11e-33	8.96e-32	31.0475
GYG	2429.99	-1.81245	0.150997	-12.0033	3.42e-33	9.84e-32	31.007
RND3	4610.64	-2.05193	0.17098	-12.0011	3.51e-33	1.01e-31	30.9961
APCDD1	603.692	2.64947	0.220821	11.9983	3.63e-33	1.04e-31	30.9822
ZFP449	178.548	4.03707	0.336568	11.9948	3.78e-33	1.08e-31	30.9646
IL23A	5341.45	-1.9877	0.165968	-11.9764	4.72e-33	1.35e-31	30.8689
LPAR1	3291.18	1.62489	0.135887	11.9577	5.92e-33	1.69e-31	30.7718
5730559C18RIK	939.739	-2.68502	0.224796	-11.9442	6.96e-33	1.98e-31	30.7023
KLHDC1	1356.84	2.45083	0.205192	11.9441	6.97e-33	1.99e-31	30.7022
TGIF2	559.422	-2.46967	0.206906	-11.9362	7.67e-33	2.18e-31	30.6616
RFTN1	240.943	3.44014	0.288224	11.9356	7.72e-33	2.19e-31	30.6595
SPINT2	9842.94	-2.17081	0.182013	-11.9267	8.59e-33	2.44e-31	30.6135
TMEM45A	223.322	4.27885	0.358812	11.9251	8.76e-33	2.48e-31	30.6057
TMEM179	151.964	4.54299	0.38173	11.901	1.17e-32	3.3e-31	30.4813
MAPK11	607.56	-2.11629	0.17786	-11.8986	1.2e-32	3.39e-31	30.4694
MYH10	3963.97	-2.21516	0.186301	-11.8902	1.33e-32	3.75e-31	30.4265
ARHGAP31	943.139	2.96583	0.249532	11.8856	1.41e-32	3.95e-31	30.4029
CTH	4370.79	-1.6785	0.14144	-11.8672	1.75e-32	4.92e-31	30.3084
SH2D4A	451.894	-2.79816	0.235798	-11.8668	1.76e-32	4.93e-31	30.3069
CPT1C	699.74	2.97449	0.250826	11.8588	1.94e-32	5.42e-31	30.2661
PMEPA1	8212.78	-2.6802	0.226155	-11.8512	2.12e-32	5.93e-31	30.2273
CD74	2145.77	-2.32399	0.196132	-11.8491	2.17e-32	6.06e-31	30.2172
ZSWIM6	3429.79	1.6728	0.141226	11.8448	2.29e-32	6.37e-31	30.1956
TBRG1	16848.4	-1.48884	0.125763	-11.8385	2.47e-32	6.86e-31	30.1636
LAD1	4344.63	-2.18223	0.184372	-11.836	2.54e-32	7.06e-31	30.1515
SHROOM2	641.703	-2.70555	0.228904	-11.8196	3.09e-32	8.57e-31	30.0672
PRKCDBP	5113.96	2.01544	0.170771	11.802	3.81e-32	1.05e-30	29.977
RPS6KA1	1377.55	-2.00677	0.170088	-11.7984	3.98e-32	1.1e-30	29.9594
9230110C19RIK	363.206	-2.83595	0.240545	-11.7897	4.41e-32	1.22e-30	29.9148
OASL1	250.603	-4.22188	0.358275	-11.7839	4.72e-32	1.3e-30	29.8859
AIF1L	755.517	-2.40496	0.204333	-11.7698	5.58e-32	1.53e-30	29.814
CDYL	1922.22	-2.00292	0.170205	-11.7677	5.73e-32	1.57e-30	29.8036
TNFSF12	216.728	4.17678	0.354988	11.766	5.84e-32	1.6e-30	29.7955
TMEM171	1767.38	1.89101	0.160764	11.7626	6.08e-32	1.66e-30	29.7791
SRXN1	4129.43	1.52076	0.129376	11.7546	6.68e-32	1.83e-30	29.7387
BEND5	699.407	-2.55581	0.217597	-11.7456	7.44e-32	2.03e-30	29.6927
HSPA4L	8962.28	1.85768	0.158433	11.7254	9.45e-32	2.57e-30	29.5897
SERTAD1	2074.53	1.9222	0.164035	11.7182	1.03e-31	2.8e-30	29.5536
1810011O10RIK	21665.1	2.12208	0.181148	11.7146	1.07e-31	2.91e-30	29.5357
VIM	122662	2.79149	0.23845	11.7068	1.18e-31	3.19e-30	29.4965
JUP	2590.57	-2.2611	0.193246	-11.7007	1.26e-31	3.42e-30	29.4658
MYH14	1925.41	-2.51664	0.215253	-11.6915	1.41e-31	3.8e-30	29.4199
FIGF	235.863	4.6959	0.403341	11.6425	2.51e-31	6.76e-30	29.1702
GPA33	7183.73	-1.9573	0.168179	-11.6382	2.64e-31	7.1e-30	29.149
GHR	17564	1.99884	0.171785	11.6357	2.71e-31	7.3e-30	29.1369
SCN2A1	310.199	2.6516	0.22806	11.6268	3.01e-31	8.09e-30	29.0922
ANKRD44	771.214	-2.1624	0.186062	-11.622	3.19e-31	8.54e-30	29.0684
COL7A1	4069.08	-2.06394	0.177595	-11.6216	3.2e-31	8.56e-30	29.0675
OAS1A	291.721	-2.79555	0.240624	-11.6179	3.34e-31	8.93e-30	29.0493
LSR	2402.02	-2.11982	0.182593	-11.6095	3.69e-31	9.83e-30	29.0074
ALCAM	7097.8	-1.89343	0.163142	-11.606	3.84e-31	1.02e-29	28.9901
RCBTB2	876.509	-2.11196	0.182289	-11.5858	4.87e-31	1.29e-29	28.888
FAM107B	8265.78	-1.88128	0.162385	-11.5853	4.89e-31	1.3e-29	28.8862
KRT19	3618.96	-1.76319	0.152308	-11.5764	5.43e-31	1.44e-29	28.8421
ALDOC	800.175	-3.06512	0.264928	-11.5696	5.87e-31	1.55e-29	28.8084
MORC4	2823.99	-2.18035	0.188565	-11.5628	6.36e-31	1.68e-29	28.7747
DISP2	168.12	3.76034	0.32522	11.5625	6.39e-31	1.69e-29	28.7734
FOXC2	612.513	-2.5279	0.218729	-11.5572	6.79e-31	1.78e-29	28.749
IFI47	505.717	-3.45844	0.299238	-11.5575	6.76e-31	1.78e-29	28.7497
LAT2	506.482	3.38615	0.292981	11.5576	6.76e-31	1.78e-29	28.7497
OSR2	236.767	-3.25016	0.281314	-11.5535	7.09e-31	1.86e-29	28.7307
TOM1L1	1851.54	-2.16062	0.187144	-11.5452	7.81e-31	2.04e-29	28.6894
HECA	1502.08	-2.02782	0.175898	-11.5284	9.49e-31	2.48e-29	28.6052
VEGFC	490.126	-2.86298	0.24838	-11.5266	9.69e-31	2.53e-29	28.5968
FCGRT	760.785	2.6355	0.228993	11.5091	1.19e-30	3.1e-29	28.5093
CSGALNACT1	1055.68	2.25856	0.196282	11.5067	1.22e-30	3.18e-29	28.4982
FDX1	817.291	-2.22057	0.192993	-11.506	1.23e-30	3.2e-29	28.4949
MPPED2	210.444	-3.55042	0.308703	-11.5011	1.3e-30	3.38e-29	28.471
SHF	772.535	2.09141	0.181886	11.4985	1.34e-30	3.48e-29	28.4584
NPHP1	764.585	-2.38852	0.207745	-11.4974	1.36e-30	3.52e-29	28.4538
BNC2	235.278	3.68659	0.32071	11.4951	1.4e-30	3.61e-29	28.4428
BMPER	389.625	3.54501	0.308645	11.4857	1.56e-30	4.01e-29	28.3964
FAM169A	664.844	-2.17385	0.189606	-11.4651	1.98e-30	5.09e-29	28.2933
SCN5A	227.888	-4.61609	0.402663	-11.4639	2e-30	5.15e-29	28.2881
FAM208A	1500.61	-2.06621	0.180316	-11.4588	2.12e-30	5.45e-29	28.2632
SH3RF3	158.172	3.58593	0.313275	11.4466	2.45e-30	6.27e-29	28.2025
CLDN7	2101.97	-1.92561	0.168281	-11.4429	2.55e-30	6.54e-29	28.1846
SH3RF1	2549.91	-1.6925	0.148047	-11.4322	2.89e-30	7.38e-29	28.1318
TUBB2A	641.387	-2.06451	0.180627	-11.4296	2.97e-30	7.59e-29	28.1197
CPNE8	5307.83	-1.57192	0.137596	-11.4242	3.17e-30	8.07e-29	28.093
PLEKHS1	210.841	-5.32284	0.466148	-11.4188	3.37e-30	8.58e-29	28.0666
APOL9A	1570.11	-1.67353	0.146678	-11.4096	3.75e-30	9.52e-29	28.0213
GRK5	757.69	1.99737	0.175076	11.4086	3.79e-30	9.61e-29	28.0171
SLC44A2	6784.63	-1.56937	0.137611	-11.4044	3.98e-30	1.01e-28	27.9967
FABP4	263.091	4.42055	0.387673	11.4028	4.05e-30	1.02e-28	27.9894
LTBP4	817.804	-2.24462	0.196904	-11.3995	4.2e-30	1.06e-28	27.9738
OLFR1372-PS1	180.582	-4.38504	0.384898	-11.3927	4.55e-30	1.15e-28	27.9405
MYO1D	1419.32	-1.77104	0.155557	-11.3851	4.96e-30	1.25e-28	27.9033
PSME1	5810.02	-1.53227	0.134654	-11.3793	5.31e-30	1.33e-28	27.8746
PHACTR1	480.98	-2.29987	0.202119	-11.3788	5.33e-30	1.34e-28	27.8729
IGSF9	1554.99	-2.71755	0.239275	-11.3574	6.81e-30	1.71e-28	27.7671
TNFRSF11A	175.33	-5.10974	0.450005	-11.3548	7.02e-30	1.76e-28	27.755
PLAGL1	124.676	-6.57702	0.579368	-11.352	7.24e-30	1.81e-28	27.7418
KCNH2	203.46	4.02383	0.354582	11.3481	7.58e-30	1.89e-28	27.7228
ALS2CL	2100.98	-2.08762	0.184147	-11.3367	8.63e-30	2.15e-28	27.667
SFT2D2	9265.56	-1.61458	0.142625	-11.3205	1.04e-29	2.59e-28	27.587
SOX5	142.909	4.33802	0.383654	11.3071	1.21e-29	3.01e-28	27.5216
CELF5	360.805	2.65771	0.235167	11.3014	1.29e-29	3.2e-28	27.4943
MAN2A1	10744.1	1.49543	0.13232	11.3016	1.29e-29	3.2e-28	27.4951
ISYNA1	1790.27	-2.5544	0.22603	-11.3011	1.3e-29	3.21e-28	27.4939
PPIP5K2	8191.87	-1.74464	0.154627	-11.2829	1.59e-29	3.94e-28	27.4042
CCDC112	830.4	-2.25736	0.200321	-11.2687	1.87e-29	4.63e-28	27.3348
KCNJ2	164.068	4.70686	0.417775	11.2665	1.92e-29	4.74e-28	27.3246
NR3C1	10772.5	1.4642	0.12998	11.2649	1.96e-29	4.82e-28	27.3173
PLXNB1	1107.72	-2.33348	0.207184	-11.2628	2e-29	4.92e-28	27.3078
MISP	836.005	-2.35501	0.209126	-11.2612	2.04e-29	5.01e-28	27.3002
NPR3	3187.04	-5.53361	0.491519	-11.2582	2.11e-29	5.17e-28	27.2861
GALNT11	632.912	-2.44509	0.217475	-11.2431	2.5e-29	6.13e-28	27.2124
ARRDC3	4031.37	1.88061	0.167369	11.2363	2.71e-29	6.61e-28	27.1795
ARHGAP32	2711.48	-2.23068	0.19869	-11.2269	3.01e-29	7.34e-28	27.1342
POU2F2	175.4	-4.5653	0.406882	-11.2202	3.24e-29	7.91e-28	27.1019
SKAP2	7851.55	-1.56709	0.139824	-11.2077	3.74e-29	9.1e-28	27.0408
LINGO3	164.682	-3.39925	0.303521	-11.1994	4.11e-29	9.98e-28	27.0009
CFAP46	165.678	3.90913	0.349274	11.1922	4.45e-29	1.08e-27	26.9661
TTC28	686.209	1.98047	0.17697	11.191	4.51e-29	1.09e-27	26.9608
BCAM	268.797	-3.51961	0.314645	-11.186	4.78e-29	1.15e-27	26.9376
PTPRF	1866.52	-2.71368	0.242595	-11.1861	4.77e-29	1.15e-27	26.9376
EVI2A	3081.36	5.17447	0.463105	11.1734	5.5e-29	1.33e-27	26.8769
9430020K01RIK	2685.6	1.62157	0.145305	11.1598	6.42e-29	1.55e-27	26.8106
IGSF3	1636.22	-2.23822	0.20064	-11.1554	6.74e-29	1.62e-27	26.7901
RAP1B	50136.8	1.74905	0.156829	11.1526	6.95e-29	1.67e-27	26.7769
EOMES	474.76	-2.30338	0.206567	-11.1508	7.1e-29	1.7e-27	26.7685
C1QTNF1	355.602	-2.68376	0.240764	-11.1468	7.42e-29	1.78e-27	26.7498
PPA2	3119.94	-1.79664	0.16133	-11.1364	8.34e-29	2e-27	26.6996
KANK3	1375.79	-2.41569	0.21722	-11.1209	9.92e-29	2.37e-27	26.6249
PRDX6	13259	-1.4101	0.126907	-11.1113	1.11e-28	2.64e-27	26.5786
NEDD9	2070.94	-2.37582	0.214271	-11.0879	1.44e-28	3.42e-27	26.4655
ISG15	675.287	-2.62639	0.23692	-11.0855	1.47e-28	3.51e-27	26.4545
TRIM30D	1262.46	3.02397	0.272833	11.0836	1.51e-28	3.58e-27	26.4458
NOL4L	140.312	-4.89509	0.441873	-11.078	1.6e-28	3.81e-27	26.4195
DUSP6	13398.2	1.52607	0.137853	11.0703	1.75e-28	4.15e-27	26.3825
DDAH2	2582.88	-2.07412	0.187517	-11.061	1.94e-28	4.59e-27	26.3379
2023-09-05	937.587	1.84541	0.166963	11.0528	2.12e-28	5.02e-27	26.2992
CYP7A1	228.221	3.72468	0.337179	11.0466	2.28e-28	5.38e-27	26.2696
NES	7342.66	1.69674	0.153701	11.0392	2.47e-28	5.83e-27	26.2344
ITGB2	2033.6	-2.24019	0.202997	-11.0356	2.57e-28	6.06e-27	26.2176
ADCY3	473.339	-2.59232	0.235059	-11.0284	2.79e-28	6.56e-27	26.1834
USP43	1388.29	-2.12608	0.1929	-11.0217	3e-28	7.05e-27	26.1515
OAS3	321.593	-2.69949	0.244936	-11.0212	3.02e-28	7.07e-27	26.1503
PLEKHO1	1951.05	2.54526	0.230942	11.0212	3.02e-28	7.07e-27	26.1503
FAM228B	161.344	3.86061	0.350617	11.0109	3.39e-28	7.92e-27	26.1013
GLT8D2	133.078	4.28473	0.389207	11.0089	3.46e-28	8.09e-27	26.0922
9330188P03RIK	2208	2.10942	0.191796	10.9983	3.89e-28	9.08e-27	26.042
HTR5B	643.016	-2.42197	0.220215	-10.9982	3.9e-28	9.08e-27	26.042
MYO7A	337.029	-3.19264	0.29063	-10.9853	4.5e-28	1.05e-26	25.9802
GRHL2	2141.34	-1.70347	0.155123	-10.9814	4.7e-28	1.09e-26	25.9623
FST	171.151	-3.44368	0.313997	-10.9673	5.49e-28	1.27e-26	25.8949
PRKD3	11058.4	-1.42855	0.130315	-10.9622	5.8e-28	1.34e-26	25.8714
4930548G14RIK	136.016	4.5885	0.418822	10.9557	6.24e-28	1.44e-26	25.8408
TSHZ1	4743.94	1.68161	0.153499	10.9551	6.28e-28	1.45e-26	25.8385
PHLDB2	4293.13	-1.93015	0.176297	-10.9483	6.77e-28	1.56e-26	25.8063
SERPINB6B	634.512	-2.39258	0.218663	-10.9419	7.27e-28	1.67e-26	25.7761
ATP9A	985.196	-2.37681	0.21753	-10.9264	8.62e-28	1.98e-26	25.7024
PLA2G7	1072.17	-2.50083	0.228955	-10.9228	8.97e-28	2.06e-26	25.6859
PPP2R5B	2749.29	1.90448	0.174399	10.9203	9.22e-28	2.12e-26	25.6743
IGF2BP1	529.123	-2.12149	0.19434	-10.9163	9.63e-28	2.21e-26	25.6562
CRTAP	1229.17	-2.1592	0.197832	-10.9143	9.85e-28	2.25e-26	25.6471
FAAH	722.073	-2.27065	0.208179	-10.9072	1.06e-27	2.43e-26	25.6137
FMNL2	7248.2	1.3763	0.1262	10.9057	1.08e-27	2.47e-26	25.6073
CERS4	225.017	3.0304	0.278132	10.8955	1.21e-27	2.76e-26	25.5591
MOV10	2377.89	-1.95291	0.179454	-10.8825	1.4e-27	3.18e-26	25.4977
IFNAR2	3484.66	-1.46611	0.134817	-10.8748	1.52e-27	3.45e-26	25.4619
PLEKHB2	2438.66	-1.73509	0.159552	-10.8748	1.52e-27	3.45e-26	25.4619
AGRN	6956.38	-1.83246	0.168536	-10.8728	1.55e-27	3.52e-26	25.453
SCX	1370.38	-1.77942	0.163717	-10.8689	1.62e-27	3.67e-26	25.4348
SEMA3E	2360.58	-2.79398	0.257125	-10.8662	1.67e-27	3.78e-26	25.4229
LRMP	128.595	4.51403	0.415548	10.8628	1.73e-27	3.91e-26	25.4073
FOXQ1	484.935	-3.11334	0.286711	-10.8588	1.81e-27	4.08e-26	25.3894
NT5DC3	5089.35	1.59429	0.146818	10.859	1.81e-27	4.08e-26	25.3896
PDGFRB	232.674	2.99892	0.27626	10.8554	1.88e-27	4.23e-26	25.3737
XDH	9293.73	1.72916	0.159357	10.8509	1.98e-27	4.44e-26	25.3526
ZFP772	556.942	2.13913	0.197173	10.849	2.02e-27	4.53e-26	25.3443
CTNS	1905.33	-1.85158	0.170759	-10.8433	2.15e-27	4.81e-26	25.3177
FMNL1	1499.53	-2.17147	0.200312	-10.8405	2.21e-27	4.96e-26	25.3049
SPRED3	1701.63	1.89092	0.174505	10.8359	2.33e-27	5.2e-26	25.284
CNGB1	110.615	4.59193	0.423904	10.8325	2.42e-27	5.39e-26	25.2682
ZBTB8A	387.185	-3.13093	0.289075	-10.8309	2.46e-27	5.48e-26	25.2611
AI661453	1320.84	-2.47363	0.228427	-10.829	2.51e-27	5.58e-26	25.2532
ZFP52	3030.85	1.66115	0.153396	10.8292	2.5e-27	5.58e-26	25.2536
IFIH1	623.088	-2.42767	0.224252	-10.8256	2.6e-27	5.78e-26	25.2379
TNIK	1008.25	-2.22286	0.205407	-10.8217	2.72e-27	6.02e-26	25.2201
PTPN22	9504.77	1.47713	0.136998	10.7821	4.18e-27	9.26e-26	25.0333
RAB11FIP1	1446.32	-2.28089	0.211625	-10.778	4.37e-27	9.68e-26	25.0141
LRP1	25812.9	2.18265	0.202623	10.772	4.67e-27	1.03e-25	24.9864
EPB41L2	11507.7	-1.35733	0.126011	-10.7716	4.69e-27	1.04e-25	24.9851
CCRL2	134.175	-4.37942	0.406722	-10.7676	4.9e-27	1.08e-25	24.967
ABCA3	1529.2	-1.88069	0.174886	-10.7538	5.69e-27	1.25e-25	24.9025
HMGA2	22757.6	1.49838	0.139357	10.7521	5.79e-27	1.27e-25	24.895
ARL4C	22257	-1.33623	0.124371	-10.7439	6.33e-27	1.39e-25	24.857
COL17A1	271.193	4.23606	0.39428	10.7438	6.34e-27	1.39e-25	24.8569
ATXN7L1	1634.11	-1.73985	0.162003	-10.7396	6.63e-27	1.45e-25	24.8384
WDR6	1699.86	-1.86405	0.173564	-10.7398	6.62e-27	1.45e-25	24.8387
TFPI	891.414	-1.89402	0.176366	-10.7392	6.66e-27	1.46e-25	24.837
AXL	49252.8	1.59873	0.149084	10.7236	7.88e-27	1.72e-25	24.7645
RNASE4	259.558	-3.34915	0.312478	-10.718	8.38e-27	1.83e-25	24.7386
AKR1B8	3527.49	1.47757	0.137932	10.7123	8.91e-27	1.94e-25	24.7124
NUPR1	19797.3	-1.72977	0.161667	-10.6995	1.02e-26	2.22e-25	24.653
ZFP36L1	16113.2	1.64767	0.154045	10.696	1.06e-26	2.31e-25	24.6372
RAB36	137.185	4.36468	0.408123	10.6945	1.08e-26	2.34e-25	24.6306
FOXL1	640.062	2.27893	0.213161	10.6911	1.12e-26	2.43e-25	24.6152
SERPINB2	288.437	2.77866	0.260121	10.6822	1.23e-26	2.67e-25	24.5738
FNDC4	919.826	-2.18854	0.205062	-10.6726	1.37e-26	2.95e-25	24.5296
KDELR3	1146.19	-1.81651	0.170238	-10.6704	1.4e-26	3.02e-25	24.5199
PRCP	1163.23	1.632	0.152974	10.6685	1.43e-26	3.08e-25	24.5114
AIG1	1364.09	-1.69493	0.158944	-10.6637	1.5e-26	3.24e-25	24.4897
MFSD6	3982.79	-1.70907	0.160356	-10.658	1.6e-26	3.44e-25	24.4635
5830473C10RIK	232.43	3.40505	0.319884	10.6446	1.85e-26	3.96e-25	24.4018
ELOVL4	160.332	3.48006	0.326944	10.6442	1.86e-26	3.98e-25	24.4002
COL5A2	343.905	2.6326	0.247581	10.6333	2.09e-26	4.47e-25	24.3499
PTPN7	190.099	3.13584	0.295003	10.6299	2.16e-26	4.63e-25	24.3346
CNTD1	298.094	2.8771	0.270792	10.6248	2.29e-26	4.88e-25	24.3119
TCN2	290.492	-3.64677	0.343228	-10.6249	2.28e-26	4.88e-25	24.312
DFNA5	789.797	2.03483	0.19153	10.6241	2.3e-26	4.9e-25	24.3094
GM14139	600.965	2.41252	0.227085	10.6238	2.31e-26	4.91e-25	24.3087
SEMA3D	160.166	-4.29872	0.404798	-10.6194	2.42e-26	5.15e-25	24.2886
COBLL1	5429.97	1.58217	0.149101	10.6114	2.64e-26	5.6e-25	24.2521
PSMB10	964.564	-2.21012	0.208361	-10.6072	2.76e-26	5.85e-25	24.2327
DBP	1465.62	2.41634	0.227917	10.6018	2.92e-26	6.19e-25	24.2085
TMC4	1085.8	-2.38523	0.225056	-10.5984	3.03e-26	6.41e-25	24.193
RBPMS	589.625	-2.50631	0.236494	-10.5978	3.05e-26	6.45e-25	24.1907
SGK2	231.594	3.88876	0.367251	10.5888	3.36e-26	7.08e-25	24.1497
CHIL1	181.817	-5.17649	0.488882	-10.5884	3.37e-26	7.11e-25	24.1483
RNH1	5916	1.33937	0.126496	10.5882	3.38e-26	7.11e-25	24.1481
TMEM56	522.049	-2.23535	0.211323	-10.5779	3.77e-26	7.93e-25	24.1007
SLC11A1	138.823	4.06661	0.384572	10.5744	3.92e-26	8.23e-25	24.0848
MMP3	3442.92	2.27674	0.215399	10.5699	4.11e-26	8.62e-25	24.0644
NME4	363.376	-2.9178	0.276084	-10.5685	4.17e-26	8.74e-25	24.0587
GNAO1	521.33	2.45934	0.232804	10.564	4.38e-26	9.16e-25	24.0383
SLC9A3R2	528.658	-2.2372	0.211851	-10.5603	4.55e-26	9.51e-25	24.0216
PDP1	3695.93	1.85134	0.175408	10.5544	4.84e-26	1.01e-24	23.9952
SESN3	912.109	-1.85939	0.176192	-10.5531	4.91e-26	1.02e-24	23.9897
EMILIN1	283.265	3.21208	0.304388	10.5526	4.94e-26	1.03e-24	23.9877
PSAP	51198	1.45429	0.137949	10.5422	5.52e-26	1.15e-24	23.9404
GTPBP10	1680.68	-2.31716	0.219815	-10.5414	5.56e-26	1.16e-24	23.9372
TMEM229B	227.278	-2.81743	0.267344	-10.5386	5.74e-26	1.19e-24	23.9245
HSD17B11	734.322	-2.20688	0.209514	-10.5333	6.07e-26	1.26e-24	23.9007
DHX40	3864.39	-2.06397	0.196154	-10.5222	6.83e-26	1.41e-24	23.8499
AEN	2045.74	1.81232	0.17267	10.4959	9.02e-26	1.87e-24	23.7292
ADARB2	182.501	3.99734	0.38122	10.4857	1.01e-25	2.08e-24	23.6829
BTBD11	706.011	2.01878	0.192986	10.4608	1.31e-25	2.7e-24	23.5691
RAB7B	487.568	2.4438	0.233705	10.4568	1.36e-25	2.81e-24	23.5515
MAL	767.662	-2.01522	0.19296	-10.4437	1.57e-25	3.22e-24	23.4919
PRODH	238.034	-3.01413	0.28879	-10.4371	1.68e-25	3.45e-24	23.4623
TMSB4X	12691.1	-1.96432	0.188226	-10.436	1.7e-25	3.49e-24	23.4576
DENND2D	1504.81	-1.66239	0.159314	-10.4347	1.72e-25	3.53e-24	23.4522
MARK1	128.811	3.82862	0.366949	10.4337	1.74e-25	3.56e-24	23.4481
KLHL21	2654.78	1.59866	0.153291	10.429	1.83e-25	3.74e-24	23.4272
COLEC12	4096.88	4.5645	0.437816	10.4256	1.89e-25	3.87e-24	23.4124
TSPAN7	257.291	-3.77332	0.36238	-10.4126	2.17e-25	4.43e-24	23.3535
JSRP1	120.615	4.78978	0.460098	10.4104	2.22e-25	4.53e-24	23.3438
NTN1	888.021	-1.84044	0.176817	-10.4087	2.26e-25	4.6e-24	23.3369
INADL	1224.35	-1.97853	0.190205	-10.4021	2.43e-25	4.93e-24	23.3071
SERPINE2	871.312	-3.12227	0.300344	-10.3956	2.6e-25	5.27e-24	23.2782
STX4A	3117.58	1.46542	0.141025	10.3913	2.72e-25	5.51e-24	23.2588
DECR2	1100.62	-1.89696	0.182584	-10.3895	2.77e-25	5.61e-24	23.2512
MEX3A	4132.89	-1.86746	0.179814	-10.3855	2.89e-25	5.84e-24	23.2337
FBLN1	386.2	2.3432	0.225654	10.3841	2.93e-25	5.92e-24	23.2275
MAST4	7167.36	1.30847	0.126054	10.3802	3.05e-25	6.16e-24	23.2104
FXYD5	4946.87	2.11874	0.204138	10.3789	3.09e-25	6.23e-24	23.2056
LRRC75A	1529.17	1.54179	0.14855	10.3789	3.09e-25	6.23e-24	23.2056
RNLS	106.245	4.50855	0.434401	10.3788	3.1e-25	6.23e-24	23.2054
ANTXR1	409.143	-2.40139	0.231547	-10.3711	3.36e-25	6.75e-24	23.171
ZFP395	759.925	-2.26439	0.218427	-10.3668	3.51e-25	7.04e-24	23.1521
APOL7A	1016.99	1.80482	0.17411	10.366	3.54e-25	7.1e-24	23.1489
PCGF6	1632.57	-2.20099	0.212375	-10.3637	3.63e-25	7.26e-24	23.1388
PHOSPHO1	1770.35	-1.78457	0.172353	-10.3541	4.01e-25	8.01e-24	23.0961
WDFY4	189.458	9.28448	0.896709	10.354	4.02e-25	8.02e-24	23.0958
CXX1B	130.183	4.00584	0.387213	10.3453	4.39e-25	8.77e-24	23.057
LRRC27	874.512	1.78568	0.172618	10.3447	4.42e-25	8.82e-24	23.0548
STXBP2	2173.57	-1.86165	0.180043	-10.34	4.64e-25	9.24e-24	23.0342
MBOAT1	1754.2	-1.81761	0.176066	-10.3234	5.52e-25	1.1e-23	22.9595
DIAPH3	1960.26	1.81157	0.175595	10.3168	5.92e-25	1.18e-23	22.9298
KRT8	14612.4	-1.60248	0.15537	-10.3139	6.1e-25	1.21e-23	22.9175
DMD	526.54	-2.01957	0.195968	-10.3056	6.64e-25	1.32e-23	22.8806
LCA5	2621.44	2.07564	0.201564	10.2976	7.22e-25	1.43e-23	22.8449
ARHGAP8	409.755	-2.38168	0.231348	-10.2948	7.44e-25	1.47e-23	22.8326
SYDE2	1202.72	-2.14913	0.208824	-10.2916	7.69e-25	1.52e-23	22.8185
S100A7A	1141	2.75591	0.267845	10.2892	7.88e-25	1.55e-23	22.8083
CLDN4	12401.4	-2.6194	0.255063	-10.2696	9.66e-25	1.9e-23	22.7206
ALDH5A1	490.691	-2.19227	0.213572	-10.2648	1.02e-24	2e-23	22.6993
HOXA3	1481.08	-2.24562	0.219236	-10.243	1.27e-24	2.5e-23	22.6017
CAPSL	270.872	-2.50949	0.245086	-10.2392	1.32e-24	2.6e-23	22.5854
EU599041	235.191	3.57877	0.349701	10.2338	1.4e-24	2.74e-23	22.5615
ARHGEF16	786.721	-2.07328	0.202792	-10.2237	1.55e-24	3.04e-23	22.5169
IER5	10575.1	1.62564	0.159258	10.2076	1.83e-24	3.59e-23	22.4451
PTPN18	391.179	-2.6757	0.262156	-10.2065	1.85e-24	3.62e-23	22.4408
ZFP512B	687.476	-2.17235	0.21311	-10.1935	2.12e-24	4.14e-23	22.3833
STAC3	206.165	2.93052	0.287555	10.1912	2.17e-24	4.23e-23	22.3732
CHCHD10	642.889	-2.89875	0.284744	-10.1802	2.43e-24	4.73e-23	22.3247
TC2N	691.109	-5.61221	0.551855	-10.1697	2.71e-24	5.27e-23	22.2784
NUP210	470.401	-2.73114	0.268987	-10.1534	3.2e-24	6.22e-23	22.2063
PLEKHA7	515.535	-2.26281	0.222865	-10.1533	3.2e-24	6.22e-23	22.2062
SATB2	1381.64	1.49472	0.147225	10.1526	3.23e-24	6.25e-23	22.2038
PLPP7	94.381	4.29437	0.423741	10.1344	3.89e-24	7.53e-23	22.1233
BCL2L15	329.925	-2.2299	0.220469	-10.1144	4.77e-24	9.23e-23	22.0347
CLCF1	2873.23	1.77596	0.175608	10.1132	4.83e-24	9.33e-23	22.0301
B3GNT3	1298.9	-1.86197	0.184234	-10.1066	5.17e-24	9.97e-23	22.0011
SPSB1	1049.23	1.68857	0.167158	10.1017	5.43e-24	1.05e-22	21.9798
NUMBL	587.596	2.30664	0.228389	10.0996	5.55e-24	1.07e-22	21.9713
PCDH17	256.018	3.62716	0.359179	10.0985	5.61e-24	1.08e-22	21.9668
RHOB	17530.5	1.40875	0.139511	10.0977	5.65e-24	1.09e-22	21.9639
TMEM194	1629.52	1.43096	0.141952	10.0806	6.73e-24	1.29e-22	21.8886
PTPRU	268.704	-3.53669	0.350901	-10.0789	6.85e-24	1.31e-22	21.8816
ST5	1272.41	-1.68356	0.167046	-10.0784	6.88e-24	1.32e-22	21.8801
F2RL1	1498.25	-2.21241	0.219573	-10.076	7.06e-24	1.35e-22	21.8696
MBP	890.328	-2.53329	0.251462	-10.0743	7.18e-24	1.37e-22	21.8626
LEPROT	4796.36	1.30572	0.12968	10.0687	7.59e-24	1.45e-22	21.8387
SNN	1427.31	-1.75726	0.174558	-10.0669	7.74e-24	1.47e-22	21.8315
TEAD2	2444.83	-1.65305	0.164202	-10.0672	7.71e-24	1.47e-22	21.8323
TMIE	880.191	-2.596	0.257938	-10.0644	7.93e-24	1.51e-22	21.8211
SYNGR1	1262.54	-1.86009	0.184837	-10.0634	8.02e-24	1.52e-22	21.8171
IRS1	1024.29	-2.29186	0.228195	-10.0435	9.82e-24	1.86e-22	21.7295
GSTM1	3066.78	2.0649	0.205652	10.0408	1.01e-23	1.91e-22	21.7181
GBP7	777.414	-2.76097	0.275238	-10.0312	1.11e-23	2.11e-22	21.6765
ICA1	1954.26	-1.52619	0.152307	-10.0205	1.24e-23	2.34e-22	21.6301
ZFP612	188.969	-3.72252	0.371825	-10.0115	1.36e-23	2.56e-22	21.5909
NXN	1383.58	-1.61413	0.161399	-10.0008	1.51e-23	2.85e-22	21.5446
SOAT2	646.229	2.20336	0.220578	9.98901	1.7e-23	3.21e-22	21.4932
RASA4	1671.24	1.48423	0.148631	9.986	1.76e-23	3.31e-22	21.4806
RNF182	218.455	2.82547	0.283031	9.98288	1.81e-23	3.41e-22	21.4673
SP110	748.318	-2.31295	0.231722	-9.98156	1.84e-23	3.45e-22	21.4621
FAM84B	7981.14	-1.7709	0.1776	-9.97129	2.04e-23	3.82e-22	21.4176
ITPRIPL2	15974.5	1.46132	0.146573	9.96988	2.06e-23	3.87e-22	21.4119
GNG7	319.591	2.34183	0.235141	9.95927	2.3e-23	4.31e-22	21.366
TMEM125	99.9292	-4.71599	0.473602	-9.95769	2.33e-23	4.37e-22	21.3596
1700112E06RIK	101.715	4.18541	0.420342	9.95717	2.35e-23	4.39e-22	21.3578
HYAL1	751.781	1.99938	0.200959	9.9492	2.54e-23	4.75e-22	21.3234
CELF2	8860.77	-1.28369	0.129049	-9.94735	2.59e-23	4.83e-22	21.3158
NIPAL2	1486.44	-1.55431	0.156265	-9.94659	2.61e-23	4.86e-22	21.313
MECOM	1531.85	-1.57705	0.158638	-9.94115	2.76e-23	5.13e-22	21.2898
DACT3	185.067	3.94764	0.397146	9.94004	2.79e-23	5.18e-22	21.2854
XYLB	317.116	-2.66517	0.268132	-9.93975	2.8e-23	5.19e-22	21.2846
FBXO32	1451.05	-2.02575	0.203903	-9.93485	2.94e-23	5.45e-22	21.2637
NOTCH4	457.178	3.01428	0.303512	9.93134	3.04e-23	5.64e-22	21.2488
CHEK1	4686.62	-1.55277	0.156385	-9.92916	3.11e-23	5.76e-22	21.2398
EMX2	104.452	4.14881	0.417856	9.9288	3.12e-23	5.77e-22	21.2387
CAPS2	532.913	1.94534	0.19595	9.92773	3.15e-23	5.83e-22	21.2346
SEMA3F	1847.04	-2.14307	0.215893	-9.92658	3.19e-23	5.89e-22	21.23
LRRC55	128.182	5.2241	0.526623	9.92001	3.41e-23	6.28e-22	21.2018
KDF1	673.248	-2.19856	0.221697	-9.91693	3.51e-23	6.47e-22	21.1889
PIANP	140.772	3.93654	0.397007	9.91553	3.56e-23	6.56e-22	21.1833
MTMR2	12147.7	-1.38779	0.140016	-9.91166	3.7e-23	6.81e-22	21.1669
FAHD2A	221.716	-2.73201	0.275697	-9.90949	3.79e-23	6.95e-22	21.158
FN1	128288	-1.8757	0.189485	-9.89894	4.21e-23	7.72e-22	21.1126
FOXRED2	143.864	3.5811	0.361932	9.89439	4.4e-23	8.07e-22	21.0933
DBT	1221.29	-2.12528	0.214802	-9.89412	4.41e-23	8.08e-22	21.0926
FOXF1	93.3871	-6.3788	0.644968	-9.89009	4.6e-23	8.4e-22	21.0756
TRP53COR1	167.491	3.34921	0.338708	9.88817	4.68e-23	8.56e-22	21.0677
SLFN10-PS	752.049	-2.27819	0.230482	-9.88446	4.86e-23	8.87e-22	21.052
HELB	1736	1.58913	0.160799	9.88274	4.95e-23	9.01e-22	21.0451
UNC13B	743.85	-2.3043	0.233194	-9.88148	5.01e-23	9.12e-22	21.0401
GSN	10167.1	1.39639	0.141361	9.87816	5.18e-23	9.42e-22	21.0261
ENPP4	1800.07	-1.62709	0.164888	-9.86787	5.74e-23	1.04e-21	20.982
PCDHGB7	108.645	4.15748	0.421354	9.86695	5.79e-23	1.05e-21	20.9785
ZFP954	1052.2	1.66978	0.169386	9.85782	6.34e-23	1.15e-21	20.9395
COL22A1	121.042	3.94978	0.401089	9.84762	7.02e-23	1.27e-21	20.8958
DPYS	151.879	3.73827	0.379802	9.84267	7.37e-23	1.33e-21	20.8749
PXDN	4468.61	1.25054	0.127156	9.83471	7.98e-23	1.44e-21	20.841
ARC	222.244	3.90389	0.397171	9.82923	8.43e-23	1.52e-21	20.8178
TRIM68	315.905	-2.49566	0.25395	-9.82736	8.58e-23	1.55e-21	20.8102
MAP7	1747.37	-1.96189	0.199741	-9.82218	9.04e-23	1.63e-21	20.7883
PRDM12	116.695	4.46472	0.45472	9.8186	9.36e-23	1.69e-21	20.7734
CDH24	173.823	-2.84114	0.289614	-9.81008	1.02e-22	1.83e-21	20.7371
CDA	1030.55	1.99597	0.203475	9.80941	1.03e-22	1.84e-21	20.7347
EXOC6	1050.99	-1.83992	0.187573	-9.80909	1.03e-22	1.85e-21	20.7338
LETMD1	429.371	-2.41402	0.246299	-9.80119	1.11e-22	1.99e-21	20.7003
WNT7B	5016.94	-1.78435	0.182104	-9.79848	1.14e-22	2.05e-21	20.6891
TNFAIP3	3232.4	-1.5904	0.162422	-9.79174	1.22e-22	2.19e-21	20.6605
CERK	274.719	-2.28086	0.233173	-9.78186	1.35e-22	2.41e-21	20.6186
JUND	17431.8	-1.65666	0.169372	-9.78119	1.36e-22	2.42e-21	20.6161
SYNE4	361.671	-2.27014	0.232129	-9.77965	1.38e-22	2.45e-21	20.61
NFE2L3	756.492	-1.94112	0.198555	-9.77621	1.42e-22	2.54e-21	20.5957
ERMP1	11344.3	1.29902	0.132903	9.77419	1.45e-22	2.59e-21	20.5874
DLK2	153.933	-3.19906	0.327362	-9.77226	1.48e-22	2.63e-21	20.5796
CNNM4	1561.75	-1.92711	0.197297	-9.76758	1.55e-22	2.75e-21	20.56
AMOTL2	7220.13	-1.50903	0.154501	-9.76715	1.56e-22	2.76e-21	20.5586
EPPK1	378.789	-2.01447	0.206376	-9.76117	1.65e-22	2.93e-21	20.5334
ITGA2	448.605	-2.0605	0.211256	-9.75359	1.78e-22	3.15e-21	20.5014
FAM234B	626.153	-1.99326	0.20445	-9.74939	1.86e-22	3.28e-21	20.4839
TLE6	555.968	1.89414	0.194299	9.7486	1.87e-22	3.3e-21	20.481
GGT7	255.192	2.80222	0.287476	9.74767	1.89e-22	3.33e-21	20.4774
DPY19L1	11380.2	2.15524	0.221124	9.74675	1.9e-22	3.36e-21	20.4739
DRAM1	298.3	2.28226	0.234228	9.74376	1.96e-22	3.45e-21	20.4616
HOOK1	1254.87	-1.74491	0.1792	-9.73724	2.09e-22	3.68e-21	20.4342
RAB25	1012.19	-1.8591	0.191102	-9.72832	2.28e-22	4.01e-21	20.3965
KRBA1	463.574	-2.24667	0.231053	-9.72361	2.39e-22	4.2e-21	20.3769
DMRTA2	797.996	-2.29237	0.235809	-9.72133	2.45e-22	4.29e-21	20.3676
SAT2	283.356	2.58057	0.265539	9.71823	2.52e-22	4.42e-21	20.3548
SAMSN1	293.831	-2.45472	0.252715	-9.71339	2.64e-22	4.63e-21	20.3346
UBTD1	1151.74	1.68926	0.173929	9.71238	2.67e-22	4.67e-21	20.3307
OPTN	1147.02	-1.86621	0.192193	-9.71004	2.73e-22	4.77e-21	20.3212
TRIM14	457.938	-2.19986	0.226579	-9.70902	2.76e-22	4.82e-21	20.3173
GM684	105.83	3.83664	0.39521	9.70784	2.79e-22	4.87e-21	20.3127
PSD2	133.405	4.03392	0.415591	9.70647	2.83e-22	4.93e-21	20.3073
CRNDE	113.302	3.93244	0.405433	9.69935	3.03e-22	5.28e-21	20.2774
ARHGAP6	920.649	-2.39984	0.247474	-9.69733	3.1e-22	5.38e-21	20.2693
TBCEL	1329.21	1.52789	0.157577	9.69614	3.13e-22	5.44e-21	20.2647
ACCSL	123.534	3.90457	0.402886	9.69151	3.28e-22	5.68e-21	20.2454
RNF113A2	596.472	1.84319	0.190228	9.68938	3.35e-22	5.8e-21	20.2368
IRF7	183.077	-2.78843	0.288033	-9.68094	3.63e-22	6.29e-21	20.2013
PRICKLE3	117.925	4.6987	0.485457	9.67891	3.71e-22	6.41e-21	20.1932
SYT13	465.575	-1.96399	0.203101	-9.67002	4.04e-22	6.98e-21	20.1558
EVC2	371.49	-2.36293	0.24441	-9.66791	4.13e-22	7.12e-21	20.1473
GEM	585.99	2.21661	0.229353	9.6646	4.26e-22	7.35e-21	20.1337
SORD	1447.02	1.7908	0.185309	9.66387	4.29e-22	7.39e-21	20.1311
PDE5A	710.043	1.8631	0.192793	9.66372	4.3e-22	7.4e-21	20.1308
ECHDC2	761.542	-1.91398	0.198141	-9.65965	4.47e-22	7.69e-21	20.114
SLC16A10	481.677	-2.40406	0.248973	-9.6559	4.64e-22	7.97e-21	20.0986
SKIL	9751.89	-1.3563	0.140491	-9.65396	4.73e-22	8.11e-21	20.0908
CXX1A	100.332	4.69986	0.487228	9.64612	5.11e-22	8.75e-21	20.058
CCDC71L	2732.85	1.44662	0.150069	9.63971	5.43e-22	9.3e-21	20.0313
LDHB	186.373	-2.70238	0.280427	-9.63666	5.6e-22	9.58e-21	20.0188
LONRF1	855.745	-1.84654	0.191648	-9.63506	5.69e-22	9.72e-21	20.0125
DCN	104.632	4.1916	0.435314	9.62892	6.04e-22	1.03e-20	19.987
DNASE1L1	1446.46	1.57084	0.163298	9.61949	6.62e-22	1.13e-20	19.9476
PLPPR2	947.386	1.75097	0.182061	9.61752	6.74e-22	1.15e-20	19.9397
GPT2	5556.33	-1.61413	0.167949	-9.61081	7.2e-22	1.23e-20	19.9118
OIT3	302.186	2.27966	0.237262	9.60823	7.38e-22	1.25e-20	19.9014
HDAC11	305.435	-2.24462	0.234003	-9.5923	8.61e-22	1.46e-20	19.8347
H2-T24	78.1651	-4.82224	0.503028	-9.58642	9.12e-22	1.55e-20	19.8103
F2R	6167.07	-1.38313	0.144405	-9.57812	9.88e-22	1.68e-20	19.7759
AMOTL1	22614.4	-1.36147	0.142171	-9.57622	1.01e-21	1.7e-20	19.7683
CBR3	157.182	3.7395	0.390744	9.57021	1.07e-21	1.81e-20	19.7435
TLR2	693.678	-1.69521	0.177354	-9.55837	1.2e-21	2.02e-20	19.6942
SUMO3	5732.84	-1.31433	0.137517	-9.55757	1.21e-21	2.04e-20	19.6913
RANGRF	120.717	3.57213	0.373775	9.55688	1.21e-21	2.05e-20	19.6888
KRT14	227.127	-2.95322	0.309464	-9.54303	1.39e-21	2.34e-20	19.6311
FAM171B	627.121	1.96019	0.205638	9.53225	1.54e-21	2.59e-20	19.5864
FAM110C	866.351	-2.1999	0.230882	-9.52823	1.6e-21	2.69e-20	19.5701
ARNT2	80.1497	6.12673	0.643549	9.52023	1.73e-21	2.9e-20	19.537
GM5617	134.562	3.41096	0.358501	9.51452	1.83e-21	3.06e-20	19.5136
CELSR1	183.546	-3.34271	0.351477	-9.51047	1.9e-21	3.18e-20	19.4971
ANK3	8505.48	1.93577	0.203546	9.51025	1.9e-21	3.19e-20	19.4966
CELSR2	261.563	-2.48895	0.261783	-9.50766	1.95e-21	3.26e-20	19.4862
SLC25A13	2104.83	-2.0151	0.211971	-9.5065	1.97e-21	3.3e-20	19.4818
TMEM54	516.516	-1.8141	0.191044	-9.49571	2.19e-21	3.65e-20	19.4372
PTRH1	1108.69	1.9159	0.201919	9.48843	2.35e-21	3.91e-20	19.4073
TMEM181B-PS	1535.32	-2.14257	0.225832	-9.48742	2.37e-21	3.95e-20	19.4035
TMCC2	575.345	1.92048	0.202508	9.48348	2.46e-21	4.1e-20	19.3875
ZFP467	116.909	-4.92633	0.519833	-9.47676	2.62e-21	4.37e-20	19.36
MTURN	691.113	1.90174	0.200852	9.46835	2.84e-21	4.73e-20	19.3254
LIX1L	2297.06	1.34351	0.141959	9.46413	2.96e-21	4.91e-20	19.3085
TTC9	957.41	-1.70776	0.180446	-9.46408	2.96e-21	4.91e-20	19.3085
S1PR1	150.886	-3.08279	0.325833	-9.46127	3.04e-21	5.04e-20	19.2972
LXN	907.621	-2.02287	0.213829	-9.4602	3.07e-21	5.09e-20	19.2932
INSL6	1257.38	-1.94349	0.205613	-9.45218	3.32e-21	5.49e-20	19.2603
ATP11A	6036.84	-1.44142	0.152515	-9.451	3.36e-21	5.55e-20	19.2558
DTNA	918.008	1.70058	0.17996	9.44979	3.4e-21	5.61e-20	19.2513
GM12610	194.576	3.36467	0.3562	9.44602	3.52e-21	5.81e-20	19.236
CLOCK	7815.88	1.35375	0.14339	9.44109	3.69e-21	6.08e-20	19.216
EPB41L4B	604.106	-1.76409	0.186903	-9.43852	3.78e-21	6.23e-20	19.2058
SLFN2	1578.55	-2.41203	0.255626	-9.4358	3.88e-21	6.38e-20	19.1949
FZD7	2530.73	-1.31769	0.139707	-9.43181	4.03e-21	6.63e-20	19.1788
EXPH5	232.553	-2.63457	0.279625	-9.42178	4.43e-21	7.28e-20	19.1377
SYNPO	1409.63	1.98576	0.210812	9.41959	4.53e-21	7.43e-20	19.129
RTN4	45251.7	1.1788	0.125187	9.41636	4.67e-21	7.65e-20	19.1161
4930523C07RIK	1699.54	-1.49987	0.159344	-9.41274	4.83e-21	7.91e-20	19.1016
PPM1M	664.674	-2.24154	0.23827	-9.40757	5.08e-21	8.31e-20	19.0806
2610305D13RIK	4083.99	1.75255	0.186363	9.40394	5.26e-21	8.59e-20	19.066
TTC7B	1351.62	1.69541	0.180373	9.39942	5.49e-21	8.96e-20	19.0478
MEGF10	206.485	-3.77282	0.401496	-9.39691	5.62e-21	9.17e-20	19.0378
PDGFRL	536.127	-2.6995	0.287628	-9.38539	6.27e-21	1.02e-19	18.9907
PARP12	1290.74	-1.7166	0.183004	-9.38015	6.59e-21	1.07e-19	18.9696
POLD4	258.767	2.45227	0.261483	9.3783	6.7e-21	1.09e-19	18.9623
ADGRG3	307.717	-2.15619	0.229977	-9.37568	6.87e-21	1.12e-19	18.952
ATP13A4	898.59	2.17099	0.231643	9.37211	7.11e-21	1.15e-19	18.9377
RNF183	217.111	3.23719	0.345465	9.37051	7.22e-21	1.17e-19	18.9315
REV3L	2545.96	-1.31226	0.140111	-9.36585	7.54e-21	1.22e-19	18.9127
FAS	2329.23	-2.10404	0.224677	-9.36473	7.62e-21	1.23e-19	18.9085
PARP14	714.619	-2.18518	0.233369	-9.36364	7.7e-21	1.25e-19	18.9045
SUOX	654.906	1.98666	0.212232	9.36082	7.91e-21	1.28e-19	18.8932
PVRL4	345.258	-2.55001	0.27251	-9.35748	8.17e-21	1.32e-19	18.8799
CCNB1IP1	430.074	-2.01081	0.214936	-9.35542	8.33e-21	1.34e-19	18.8723
PFN4	98.5453	6.5986	0.705324	9.35542	8.33e-21	1.34e-19	18.8723
PTPRTOS	167.116	3.59753	0.384544	9.35533	8.33e-21	1.34e-19	18.8723
RASEF	861.8	-1.99581	0.213606	-9.34339	9.33e-21	1.5e-19	18.8237
SLC1A2	109.548	4.33268	0.463791	9.34188	9.46e-21	1.52e-19	18.8179
SPIN1	4469.16	-1.22689	0.131374	-9.3389	9.73e-21	1.56e-19	18.8061
L3MBTL3	1327.45	1.41533	0.151573	9.33759	9.85e-21	1.58e-19	18.8011
PDE1B	154.248	4.49939	0.482193	9.3311	1.05e-20	1.68e-19	18.7749
MAN1A	5355.99	1.43881	0.154235	9.32863	1.07e-20	1.72e-19	18.7652
9630013A20RIK	254.818	3.84235	0.412297	9.31938	1.17e-20	1.87e-19	18.7277
IL1RAP	3584.46	1.49271	0.160441	9.30377	1.36e-20	2.17e-19	18.6643
PUS3	2584.87	-1.36735	0.147354	-9.27937	1.7e-20	2.72e-19	18.5651
MCAM	254.121	-3.2624	0.351815	-9.27306	1.81e-20	2.89e-19	18.5398
CD44	31453.1	1.26079	0.136008	9.26994	1.86e-20	2.97e-19	18.5275
OLFML2B	132.112	-4.61243	0.497588	-9.26957	1.87e-20	2.98e-19	18.5264
SPRY2	5176.93	1.55251	0.167621	9.26204	2.01e-20	3.19e-19	18.4962
L3HYPDH	760.74	-2.1383	0.231021	-9.25587	2.13e-20	3.38e-19	18.4715
PRPS1	1465.09	-1.45632	0.157543	-9.24391	2.38e-20	3.77e-19	18.4233
SH3PXD2A	7912.68	1.46098	0.158055	9.24349	2.39e-20	3.78e-19	18.422
CYP4V3	326.397	-2.03799	0.220665	-9.23566	2.57e-20	4.07e-19	18.3906
IRX1	1787.14	1.81346	0.196482	9.22969	2.71e-20	4.3e-19	18.3668
GSTK1	182.241	3.5626	0.386134	9.22631	2.8e-20	4.43e-19	18.3535
LAMC2	6154.18	-1.33046	0.144254	-9.223	2.89e-20	4.57e-19	18.3405
DYRK2	475.319	1.78761	0.193886	9.21991	2.97e-20	4.7e-19	18.3283
RBM47	2416.97	-1.22783	0.13318	-9.21935	2.99e-20	4.72e-19	18.3265
MUC15	97.501	-3.62104	0.393036	-9.213	3.17e-20	5e-19	18.3011
TGFA	2249.5	-1.76077	0.191242	-9.207	3.35e-20	5.28e-19	18.2773
CPD	16079	1.78053	0.193481	9.20262	3.49e-20	5.5e-19	18.26
BPIFC	123.495	4.27093	0.46414	9.20182	3.52e-20	5.53e-19	18.2571
SPTBN2	441.998	-2.43793	0.26506	-9.19765	3.66e-20	5.75e-19	18.2407
ONECUT2	127.798	3.78219	0.411229	9.19729	3.67e-20	5.76e-19	18.2396
SERPINI1	183.685	2.88466	0.313693	9.19581	3.72e-20	5.83e-19	18.234
BMP1	3340.55	-1.43552	0.156242	-9.1878	4.01e-20	6.28e-19	18.2021
NAV2	4065.15	1.46234	0.1592	9.18557	4.09e-20	6.41e-19	18.1934
SUN2	5703.62	1.45703	0.15868	9.1822	4.22e-20	6.6e-19	18.1803
TRIM3	2253.45	1.54722	0.168629	9.1753	4.5e-20	7.03e-19	18.1528
ANXA8	96.6101	-4.33252	0.472256	-9.17408	4.55e-20	7.11e-19	18.1483
CCDC85B	2284.56	1.87434	0.204414	9.16935	4.76e-20	7.42e-19	18.1296
ANO1	661.944	-1.98669	0.216731	-9.16664	4.88e-20	7.6e-19	18.1191
FRAT2	433.732	1.82389	0.199129	9.15936	5.22e-20	8.12e-19	18.0902
CDCP1	1530.16	-1.78141	0.194517	-9.15812	5.28e-20	8.21e-19	18.0856
FSCN1	10420	-1.49916	0.163769	-9.15411	5.48e-20	8.51e-19	18.0698
IFNG	165.819	9.26148	1.01183	9.15319	5.53e-20	8.58e-19	18.0666
OTUD1	5103.28	1.27989	0.139892	9.14916	5.74e-20	8.9e-19	18.0507
TUBA1C	8791.15	1.26288	0.138045	9.14834	5.78e-20	8.96e-19	18.0478
NPAS3	337.868	2.88845	0.31622	9.13432	6.58e-20	1.02e-18	17.9919
PARP3	2586.81	1.23851	0.135663	9.1293	6.89e-20	1.07e-18	17.9721
4930503E14RIK	155.739	3.00795	0.329557	9.12726	7.03e-20	1.09e-18	17.9644
MLLT1	1749.16	-1.90204	0.208428	-9.12561	7.13e-20	1.1e-18	17.9582
ZFPM1	942.268	-1.87995	0.206069	-9.1229	7.31e-20	1.13e-18	17.9477
ST3GAL6	1320.4	-1.81349	0.198833	-9.12066	7.47e-20	1.15e-18	17.9391
STC1	172.092	-4.02129	0.441178	-9.11489	7.87e-20	1.21e-18	17.9164
CCDC88C	297.042	-2.30939	0.253383	-9.1142	7.92e-20	1.22e-18	17.914
F11R	6838.1	-1.93341	0.212186	-9.11188	8.1e-20	1.24e-18	17.9051
TJP2	4005.98	-1.59374	0.175104	-9.10167	8.9e-20	1.37e-18	17.8646
CD80	98.0413	4.02302	0.442158	9.09859	9.15e-20	1.4e-18	17.8526
PLAUR	3338.5	1.22134	0.134271	9.09604	9.37e-20	1.44e-18	17.8429
MYCL	209.489	-3.78512	0.416182	-9.09486	9.47e-20	1.45e-18	17.8385
GRAMD1C	282.273	-2.36467	0.260177	-9.08871	1e-19	1.53e-18	17.8143
D5ERTD615E	163.727	3.31958	0.365274	9.08791	1.01e-19	1.54e-18	17.8115
STX3	3167.03	-1.88096	0.207	-9.08675	1.02e-19	1.56e-18	17.8073
CMPK2	94.1758	-4.6019	0.506566	-9.08449	1.04e-19	1.59e-18	17.7986
KCTD5	2571.24	-1.3515	0.148792	-9.0831	1.06e-19	1.61e-18	17.7935
SRPR	24721.8	-1.42432	0.156816	-9.08273	1.06e-19	1.61e-18	17.7924
SHROOM3	655.582	-2.11881	0.233348	-9.08004	1.09e-19	1.65e-18	17.782
PFKFB3	1508.48	-1.50531	0.165878	-9.07481	1.14e-19	1.73e-18	17.7616
ASS1	248.888	-2.44165	0.26917	-9.07105	1.18e-19	1.79e-18	17.7469
TSPAN15	1066.99	1.57904	0.174104	9.0695	1.2e-19	1.81e-18	17.7411
9330182L06RIK	349.983	-2.6039	0.287201	-9.06649	1.23e-19	1.86e-18	17.7295
GAD1OS	83.4727	5.80324	0.640304	9.06325	1.27e-19	1.92e-18	17.717
LGALS3	23607.5	1.29844	0.143316	9.06001	1.3e-19	1.97e-18	17.7045
NHSL1	4790.13	-1.35056	0.149103	-9.05784	1.33e-19	2.01e-18	17.6962
GM5148	187.769	-3.02216	0.333728	-9.05574	1.36e-19	2.05e-18	17.6882
SORCS2	312.547	-2.56532	0.283313	-9.05472	1.37e-19	2.07e-18	17.6846
NUDT14	356.695	-2.44602	0.270559	-9.04062	1.56e-19	2.35e-18	17.6289
CHN1	938.074	-1.81859	0.201329	-9.03294	1.67e-19	2.52e-18	17.5988
KLRA2	2806.34	4.81741	0.533353	9.03231	1.68e-19	2.53e-18	17.5966
ANXA1	89212	-1.30191	0.14419	-9.02909	1.73e-19	2.6e-18	17.5843
ETV4	4206.71	1.43497	0.158952	9.02766	1.75e-19	2.64e-18	17.5789
RNF19A	10110	-1.74777	0.193726	-9.02184	1.85e-19	2.78e-18	17.5563
ZFP518B	268.085	-2.19786	0.243617	-9.02177	1.85e-19	2.78e-18	17.5563
RHBDL2	1999.81	-1.88052	0.208485	-9.01994	1.88e-19	2.82e-18	17.5494
PCNX	3288.05	1.25881	0.139595	9.01754	1.92e-19	2.88e-18	17.5403
CNP	588.375	-1.92179	0.213163	-9.0156	1.96e-19	2.93e-18	17.5334
UBQLN2	1671.5	2.02332	0.22442	9.01575	1.96e-19	2.93e-18	17.5336
EPB41L4AOS	2114.44	1.53999	0.170871	9.01255	2.01e-19	3.01e-18	17.5217
IRF9	544.51	-1.80941	0.200986	-9.0027	2.2e-19	3.29e-18	17.4831
TNFRSF21	836.6	-1.94394	0.215936	-9.00242	2.21e-19	3.29e-18	17.4823
POF1B	464.189	-2.40142	0.266895	-8.99764	2.31e-19	3.44e-18	17.4638
IL1A	6767.18	-1.64232	0.182545	-8.99683	2.32e-19	3.46e-18	17.461
S1PR2	1630.88	1.32772	0.147596	8.99561	2.35e-19	3.5e-18	17.4565
ELL2	7797.95	1.27217	0.14147	8.99249	2.42e-19	3.59e-18	17.4446
PVRL2	2975.59	-1.485	0.165257	-8.98598	2.56e-19	3.81e-18	17.4192
DENND3	1232.66	-1.81764	0.202301	-8.98482	2.59e-19	3.85e-18	17.415
SLC6A14	99.3063	3.85428	0.429082	8.98261	2.64e-19	3.92e-18	17.4066
OAS1G	126.516	-3.12661	0.348477	-8.97219	2.91e-19	4.31e-18	17.3659
PSMD8	11440.7	1.0966	0.122229	8.97169	2.92e-19	4.32e-18	17.3643
URGCP	2182.46	1.51507	0.16901	8.96437	3.12e-19	4.62e-18	17.3358
ME3	257.258	-3.0852	0.344279	-8.96133	3.21e-19	4.74e-18	17.3242
TBC1D30	177.421	-2.86707	0.320273	-8.95196	3.49e-19	5.16e-18	17.2877
LEKR1	200.874	-2.46396	0.275335	-8.94897	3.59e-19	5.29e-18	17.2763
NRCAM	152.592	3.32605	0.37174	8.94725	3.64e-19	5.37e-18	17.2699
CSF3	4175.81	-1.61263	0.180298	-8.94425	3.74e-19	5.51e-18	17.2585
RHD	188.451	2.61887	0.292826	8.94343	3.77e-19	5.55e-18	17.2556
HSD3B7	3306.68	1.36113	0.152242	8.94057	3.87e-19	5.69e-18	17.2447
CP	24959.4	-4.10072	0.45894	-8.93519	4.06e-19	5.97e-18	17.224
LYPLAL1	332.467	-2.33475	0.261305	-8.93493	4.07e-19	5.98e-18	17.2233
ALDH3B1	766.271	1.65775	0.185845	8.92008	4.66e-19	6.83e-18	17.1654
LEF1	98.1555	-5.01144	0.562125	-8.91517	4.87e-19	7.13e-18	17.1467
RPS6KA6	2387.62	-1.52619	0.171191	-8.91512	4.87e-19	7.13e-18	17.1467
ICOSL	124.494	-3.3738	0.378679	-8.90938	5.13e-19	7.5e-18	17.1249
NEK3	392.797	-1.99809	0.224267	-8.90941	5.13e-19	7.5e-18	17.1249
PCOLCE2	4080.08	1.50775	0.169365	8.90237	5.47e-19	7.98e-18	17.0979
ENPP5	1705.22	-2.21732	0.249075	-8.90222	5.47e-19	7.99e-18	17.0976
ALK	88.931	3.79258	0.426091	8.90087	5.54e-19	8.08e-18	17.0927
TMEM81	554.257	-1.71946	0.1932	-8.89987	5.59e-19	8.14e-18	17.0892
MFGE8	8652.56	1.27382	0.143251	8.89221	5.99e-19	8.72e-18	17.0596
HAVCR2	435.235	1.74749	0.196534	8.89153	6.03e-19	8.76e-18	17.0573
POGK	3638.11	-1.23742	0.139186	-8.89039	6.09e-19	8.85e-18	17.0532
EIF1B	1302	-2.19746	0.247191	-8.88972	6.13e-19	8.89e-18	17.051
2023-09-12	79.8769	5.11747	0.575749	8.88837	6.2e-19	8.99e-18	17.0461
HFE	250.013	-2.29586	0.2584	-8.88491	6.4e-19	9.27e-18	17.0329
CEP126	131.111	-3.53639	0.398341	-8.8778	6.82e-19	9.87e-18	17.0055
NCF4	206.477	2.49289	0.280829	8.87689	6.88e-19	9.95e-18	17.0023
CTNNB1	42517.1	-1.42517	0.160777	-8.86428	7.7e-19	1.11e-17	16.9535
CCDC149	493.341	-2.0295	0.229012	-8.86199	7.86e-19	1.14e-17	16.9449
PITRM1	4040.89	-1.20421	0.135931	-8.85895	8.08e-19	1.16e-17	16.9338
RIN2	3859.77	-1.58867	0.179311	-8.85987	8.01e-19	1.16e-17	16.937
TGTP2	77.2567	-4.7448	0.535673	-8.85764	8.17e-19	1.18e-17	16.9291
REEP6	2367.33	-2.32226	0.26242	-8.84938	8.8e-19	1.27e-17	16.8973
CASP7	1210.55	-1.49424	0.168926	-8.84554	9.11e-19	1.31e-17	16.8827
LHPP	262.234	-2.61451	0.295749	-8.84028	9.55e-19	1.37e-17	16.863
SLC19A2	2173.29	1.34869	0.152558	8.84051	9.53e-19	1.37e-17	16.8635
CXCL5	79163.5	1.31191	0.148461	8.83677	9.85e-19	1.41e-17	16.8497
GBP9	1037.29	-1.46816	0.166225	-8.83237	1.02e-18	1.47e-17	16.833
GPRC5B	1159.04	1.6511	0.186991	8.82985	1.05e-18	1.5e-17	16.8236
DHRS9	797.837	1.9869	0.225141	8.82514	1.09e-18	1.56e-17	16.8056
ZFP275	1135.24	-1.77729	0.201443	-8.8228	1.12e-18	1.6e-17	16.7969
PCED1B	689.976	-2.50499	0.284025	-8.81961	1.15e-18	1.64e-17	16.7849
MCCC2	1053.22	-1.57037	0.17817	-8.81389	1.21e-18	1.73e-17	16.7631
FAM212B	97.7761	3.53578	0.401199	8.81303	1.22e-18	1.74e-17	16.7603
MAPK12	1672.87	-1.95069	0.221343	-8.81298	1.22e-18	1.74e-17	16.7603
DUSP22	774.746	1.54257	0.175216	8.80384	1.32e-18	1.88e-17	16.7252
HLCS	529.269	-1.7302	0.196646	-8.79855	1.39e-18	1.97e-17	16.7051
DGKE	393.758	-2.33528	0.265459	-8.79716	1.4e-18	1.99e-17	16.7001
MILR1	91.1736	5.4984	0.625321	8.79292	1.46e-18	2.07e-17	16.684
GSTT3	2136.53	1.52767	0.173831	8.78826	1.52e-18	2.15e-17	16.6668
SPTSSA	7819.72	1.43017	0.162736	8.7883	1.52e-18	2.15e-17	16.6668
FAM69B	337.049	-2.0843	0.237209	-8.78676	1.54e-18	2.18e-17	16.6613
NIPSNAP1	3594.25	-1.16096	0.132129	-8.78656	1.54e-18	2.18e-17	16.6609
2900026A02RIK	2172.08	-1.57716	0.179651	-8.77898	1.65e-18	2.33e-17	16.6319
ARTN	1869.94	-2.15757	0.245851	-8.77589	1.7e-18	2.4e-17	16.6204
SAMD10	361.094	-2.06689	0.235725	-8.76821	1.82e-18	2.56e-17	16.5911
CYB5R3	28278	1.42669	0.163012	8.75209	2.09e-18	2.96e-17	16.5294
RAB3A	715.964	1.81228	0.207164	8.74802	2.17e-18	3.06e-17	16.514
CTSB	21346.2	1.18674	0.135677	8.74678	2.2e-18	3.09e-17	16.5096
ETHE1	1497.34	1.36691	0.156368	8.74163	2.3e-18	3.23e-17	16.4902
TMEM44	151.63	-3.54724	0.405878	-8.73965	2.34e-18	3.29e-17	16.4829
ARSA	4952.53	1.59824	0.182962	8.73537	2.43e-18	3.41e-17	16.4672
E130012A19RIK	217.001	-2.7935	0.319792	-8.73537	2.43e-18	3.41e-17	16.4672
TCF7	443.069	-1.81863	0.208234	-8.73361	2.47e-18	3.46e-17	16.4608
TUSC1	148.091	3.32472	0.380686	8.73349	2.47e-18	3.46e-17	16.4607
CAMSAP3	232.286	-2.63241	0.301604	-8.72805	2.59e-18	3.63e-17	16.4401
SORT1	70.7939	-4.66844	0.535043	-8.72535	2.65e-18	3.71e-17	16.4301
ARMCX4	92.0029	-5.53201	0.634077	-8.72451	2.67e-18	3.74e-17	16.4272
TOB1	5162.56	1.74726	0.200519	8.71366	2.94e-18	4.11e-17	16.386
POPDC3	104.343	3.96355	0.455536	8.70085	3.29e-18	4.6e-17	16.3376
SRCIN1	116.84	-3.06625	0.352406	-8.70089	3.29e-18	4.6e-17	16.3376
ORAI2	1049.58	1.53727	0.176759	8.69699	3.41e-18	4.75e-17	16.3232
9330102E08RIK	159.332	2.61889	0.301298	8.69205	3.56e-18	4.96e-17	16.3046
PKP2	2093.4	-2.11444	0.243272	-8.69166	3.57e-18	4.97e-17	16.3035
CARD10	2233.16	-1.87482	0.215752	-8.68971	3.63e-18	5.05e-17	16.2967
NSD1	470.132	-2.49096	0.286656	-8.68973	3.63e-18	5.05e-17	16.2967
4932416H05RIK	405.265	2.24081	0.258243	8.67715	4.06e-18	5.63e-17	16.2491
9530053A07RIK	134.547	2.71869	0.313338	8.67655	4.08e-18	5.66e-17	16.2472
FAM65C	305.52	2.2982	0.26497	8.67344	4.19e-18	5.81e-17	16.2357
CIB1	1331.79	1.44755	0.167023	8.6668	4.44e-18	6.16e-17	16.2107
DDX17	18729	-1.11914	0.129228	-8.66026	4.71e-18	6.51e-17	16.1861
LFNG	294.072	-2.30139	0.265781	-8.659	4.76e-18	6.58e-17	16.1816
ANXA11	2082.61	1.31957	0.152517	8.65197	5.06e-18	6.99e-17	16.1553
FAXC	2275.82	-1.56565	0.180968	-8.65155	5.08e-18	7.01e-17	16.154
GRB7	811.508	-2.04175	0.236109	-8.64749	5.26e-18	7.26e-17	16.1389
PLCG2	3997.31	-1.60798	0.186026	-8.64385	5.43e-18	7.49e-17	16.1254
DNAJC18	983.014	1.35705	0.157016	8.64278	5.49e-18	7.56e-17	16.1217
IKZF2	1194.53	-1.70767	0.197621	-8.64114	5.57e-18	7.66e-17	16.1158
CFLAR	7578.43	1.10862	0.12831	8.6401	5.62e-18	7.72e-17	16.1122
LGALSL	2240.6	-1.27113	0.147242	-8.63294	5.98e-18	8.22e-17	16.0853
GNAI1	98.9667	4.88705	0.566265	8.63033	6.12e-18	8.4e-17	16.0758
HK2	7725.6	-1.17761	0.136526	-8.62556	6.38e-18	8.75e-17	16.058
ANGPTL7	111.862	-7.90108	0.916105	-8.62465	6.43e-18	8.81e-17	16.0549
ZFP36	3188.58	1.57938	0.183138	8.62401	6.46e-18	8.86e-17	16.0528
FZD3	500.983	-2.2337	0.259146	-8.61949	6.73e-18	9.2e-17	16.036
SFMBT2	523.527	-2.12556	0.24668	-8.61667	6.89e-18	9.43e-17	16.0256
TNFRSF11B	660.932	-6.0328	0.700172	-8.61617	6.92e-18	9.46e-17	16.0241
ATF3	5325.59	-1.92459	0.223432	-8.61375	7.07e-18	9.66e-17	16.0152
DSC2	717.398	-1.62409	0.188654	-8.60887	7.38e-18	1.01e-16	15.9971
FGF11	177.018	-2.39419	0.278559	-8.5949	8.33e-18	1.14e-16	15.9446
MARVELD3	288.253	-2.43206	0.283067	-8.59181	8.56e-18	1.17e-16	15.9332
FRK	4324.35	-1.19653	0.139281	-8.59076	8.64e-18	1.18e-16	15.9296
WNT7A	1787.03	-1.91269	0.222694	-8.58887	8.78e-18	1.19e-16	15.9228
TDRP	80.168	5.76755	0.672156	8.58066	9.43e-18	1.28e-16	15.8921
EFNA5	4696.66	-1.36129	0.158767	-8.57419	9.98e-18	1.36e-16	15.8681
PEAK1	5825.02	1.48529	0.173382	8.56659	1.07e-17	1.45e-16	15.8397
NRARP	497.681	-2.17612	0.254506	-8.55037	1.23e-17	1.66e-16	15.779
B4GALNT3	146.994	-2.92777	0.342467	-8.54905	1.24e-17	1.68e-16	15.7744
ZBTB20	2499.09	1.31482	0.153804	8.54864	1.25e-17	1.69e-16	15.7731
CMTM8	61.2405	-5.88561	0.689029	-8.54188	1.32e-17	1.78e-16	15.7484
SYNE3	1044.1	1.52168	0.178137	8.54219	1.32e-17	1.78e-16	15.7492
TNFAIP2	10570.8	1.28524	0.150529	8.53817	1.36e-17	1.84e-16	15.7348
SLC35E3	2743.54	1.45232	0.170136	8.53625	1.39e-17	1.87e-16	15.728
NPEPL1	1498.53	-1.83722	0.215367	-8.53064	1.46e-17	1.96e-16	15.7072
PTCHD4	86.0849	7.17007	0.840621	8.52949	1.47e-17	1.98e-16	15.7032
MAP3K8	680.405	2.32762	0.273148	8.52146	1.58e-17	2.12e-16	15.6735
MAP1A	140.246	3.97544	0.466705	8.51809	1.62e-17	2.18e-16	15.6612
TMEM98	202.848	-2.43637	0.286149	-8.51434	1.68e-17	2.25e-16	15.6474
4930503L19RIK	2676.37	1.94665	0.228655	8.51347	1.69e-17	2.27e-16	15.6445
RND1	2867.19	1.40162	0.164678	8.51123	1.72e-17	2.31e-16	15.6365
SLIT2	87.0577	-4.40776	0.517947	-8.51006	1.74e-17	2.33e-16	15.6324
PLEK2	239.269	-2.13464	0.250925	-8.50709	1.78e-17	2.39e-16	15.6216
ZFP937	882.722	1.37579	0.161751	8.50561	1.81e-17	2.42e-16	15.6164
SERPINB9	719.739	-1.99674	0.234787	-8.5045	1.82e-17	2.44e-16	15.6126
E2F8	4746.43	1.72111	0.202408	8.50317	1.84e-17	2.47e-16	15.6079
BCL11A	1291.16	-2.42679	0.285426	-8.50234	1.86e-17	2.48e-16	15.6053
USP16	3230.02	-1.30495	0.153483	-8.50228	1.86e-17	2.48e-16	15.6053
1500011B03RIK	260.572	-2.14496	0.252344	-8.50015	1.89e-17	2.53e-16	15.5977
LY9	94.2945	-10.5006	1.23537	-8.49994	1.9e-17	2.53e-16	15.5972
ITGB5	4895.3	-1.25488	0.14765	-8.49902	1.91e-17	2.55e-16	15.5941
ARHGAP42	2901.57	-1.47836	0.173956	-8.49844	1.92e-17	2.56e-16	15.5923
KLHDC8A	222.567	-3.23208	0.380458	-8.49525	1.98e-17	2.63e-16	15.5807
ESR1	462.189	-2.22725	0.262215	-8.49397	2e-17	2.65e-16	15.5762
ABR	3237.51	1.34961	0.158907	8.4931	2.01e-17	2.67e-16	15.5733
LENG9	210.23	2.37392	0.279648	8.48895	2.09e-17	2.77e-16	15.5581
UBE2QL1	923.718	-2.0359	0.239865	-8.48772	2.11e-17	2.79e-16	15.5539
PIEZO2	257.104	-2.61216	0.307768	-8.48744	2.11e-17	2.8e-16	15.5532
UBA7	280.428	-2.24891	0.265096	-8.4834	2.19e-17	2.89e-16	15.5384
NUDT7	164.798	-2.64247	0.311498	-8.48309	2.19e-17	2.9e-16	15.5376
WWTR1	41293.3	1.0921	0.128851	8.47568	2.34e-17	3.09e-16	15.5103
ARFGEF3	903.412	-2.6095	0.307921	-8.47459	2.36e-17	3.12e-16	15.5065
BICD1	805.238	1.56266	0.184407	8.474	2.37e-17	3.13e-16	15.5046
MAP3K6	332.52	2.42534	0.286319	8.47073	2.44e-17	3.22e-16	15.4928
COL6A4	69.0068	6.27575	0.740924	8.47017	2.45e-17	3.23e-16	15.491
CBLC	459.787	-2.17444	0.256735	-8.46961	2.46e-17	3.24e-16	15.4896
ZCWPW1	227.737	-2.41176	0.284749	-8.46976	2.46e-17	3.24e-16	15.4898
BSPRY	291.713	-2.2599	0.266884	-8.46773	2.5e-17	3.29e-16	15.4829
LYN	434.59	-2.18793	0.258474	-8.46479	2.57e-17	3.37e-16	15.4723
HOXAAS2	172.52	-2.56735	0.303344	-8.46348	2.6e-17	3.41e-16	15.4677
EDN1	91.1011	-3.76409	0.44484	-8.46167	2.64e-17	3.46e-16	15.4613
LGALS3BP	1319.34	-1.40826	0.166477	-8.45918	2.69e-17	3.53e-16	15.4524
CYP26B1	251.359	2.70195	0.31972	8.45098	2.89e-17	3.78e-16	15.4222
EMILIN2	95.9828	5.99529	0.709447	8.45065	2.9e-17	3.79e-16	15.4213
RAB17	203.609	-2.7216	0.322098	-8.44959	2.92e-17	3.82e-16	15.4177
FBLN2	4033.85	-1.43708	0.170153	-8.44579	3.02e-17	3.95e-16	15.4039
CLIP4	4783.49	1.79387	0.213	8.42192	3.7e-17	4.84e-16	15.3156
FAM20C	152.139	2.76674	0.328591	8.42001	3.76e-17	4.91e-16	15.3088
CPNE2	2100.52	1.57613	0.187207	8.4192	3.79e-17	4.94e-16	15.3062
RAP1GAP2	1165.46	1.60266	0.190375	8.41844	3.82e-17	4.97e-16	15.3037
GSTM6	91.5913	3.50401	0.416309	8.41686	3.87e-17	5.03e-16	15.2981
ERCC6L	1057.96	1.75808	0.209022	8.41098	4.07e-17	5.29e-16	15.2767
ABCG2	111.929	-3.04664	0.363243	-8.38735	4.97e-17	6.46e-16	15.1896
MYH3	82.2516	3.91585	0.467561	8.37505	5.52e-17	7.17e-16	15.1446
OTOP1	75.6386	4.7838	0.571358	8.37269	5.63e-17	7.31e-16	15.1362
PLB1	268.79	2.3504	0.28099	8.36471	6.03e-17	7.81e-16	15.1071
CYP7B1	391.592	-1.95919	0.234534	-8.35355	6.62e-17	8.58e-16	15.0663
LPAR2	546.659	-2.12956	0.254934	-8.35337	6.63e-17	8.59e-16	15.066
SCD2	36533.5	-1.01413	0.121509	-8.34611	7.06e-17	9.13e-16	15.0396
SIK1	4456.97	-1.96823	0.235829	-8.34598	7.06e-17	9.13e-16	15.0395
IL34	1937.19	1.32499	0.158783	8.34467	7.14e-17	9.23e-16	15.035
HOXA2	525.91	-2.21195	0.265099	-8.34388	7.19e-17	9.28e-16	15.0324
TINAGL1	4921.34	-2.00246	0.240056	-8.34164	7.33e-17	9.45e-16	15.0245
OSBPL8	8164.4	1.1487	0.137808	8.33547	7.72e-17	9.95e-16	15.0022
GM15127	59.2313	4.97887	0.597377	8.33455	7.78e-17	1e-15	14.9994
NAT8F4	203.685	-2.78481	0.33413	-8.33453	7.78e-17	1e-15	14.9994
TCEA3	505.85	-1.67911	0.201551	-8.33093	8.02e-17	1.03e-15	14.9865
ZFP704	941.883	-2.29094	0.275076	-8.3284	8.19e-17	1.05e-15	14.9776
FAM179A	131.085	-2.832	0.340148	-8.32579	8.38e-17	1.08e-15	14.9683
MMP11	623.742	-1.65006	0.198231	-8.32392	8.51e-17	1.09e-15	14.9618
HIVEP3	60.4548	4.27769	0.514111	8.32056	8.75e-17	1.12e-15	14.9498
PPP2CB	7936.7	-1.12029	0.134761	-8.31314	9.32e-17	1.19e-15	14.9229
EFHC1	65.7128	4.36756	0.525424	8.31246	9.37e-17	1.2e-15	14.9207
2700081O15RIK	1165.21	-1.70371	0.20511	-8.30629	9.87e-17	1.26e-15	14.8985
PRC1	7077.9	1.34135	0.161567	8.30214	1.02e-16	1.31e-15	14.8836
ANKRD1	20012.9	-1.71565	0.206966	-8.28954	1.14e-16	1.45e-15	14.8379
ENAH	7147.18	-1.09441	0.132029	-8.2892	1.14e-16	1.46e-15	14.837
COL6A3	137.295	3.30252	0.398484	8.28771	1.15e-16	1.47e-15	14.8319
TALDO1	9732.77	1.20956	0.145988	8.28536	1.18e-16	1.5e-15	14.8236
DDT	2765.32	1.94778	0.235166	8.28255	1.21e-16	1.54e-15	14.8137
3110039I08RIK	12071.2	-1.18583	0.143193	-8.28131	1.22e-16	1.55e-15	14.8095
XK	285.934	-2.12526	0.256686	-8.27959	1.24e-16	1.57e-15	14.8035
RDH13	1449.43	1.45354	0.175725	8.27169	1.32e-16	1.68e-15	14.7751
PELI2	241.485	3.12158	0.377708	8.26452	1.4e-16	1.78e-15	14.7493
ATPAF1	347.212	-2.03603	0.246383	-8.26368	1.41e-16	1.79e-15	14.7469
NDUFA1	2351.9	1.25953	0.152412	8.26397	1.41e-16	1.79e-15	14.7476
ME2	1586.73	1.39228	0.168494	8.26308	1.42e-16	1.8e-15	14.745
GAS1	2502.21	4.59874	0.556619	8.2619	1.43e-16	1.82e-15	14.741
JMJD8	472.281	-2.10635	0.255032	-8.25916	1.47e-16	1.86e-15	14.7314
GBP2	757.478	-1.72775	0.209249	-8.25688	1.5e-16	1.89e-15	14.7234
GYLTL1B	433.766	-2.29441	0.278028	-8.25245	1.55e-16	1.96e-15	14.7076
LOXL2	111.811	3.07835	0.373074	8.2513	1.57e-16	1.98e-15	14.7037
CRYZL1	5888.97	-1.40062	0.169891	-8.24422	1.66e-16	2.1e-15	14.6783
TFRC	13434.7	-1.29785	0.157508	-8.23987	1.72e-16	2.17e-15	14.6629
TRIM47	1863.5	1.6816	0.204114	8.2385	1.74e-16	2.2e-15	14.6582
MEIS3	183.205	-2.698	0.327534	-8.23729	1.76e-16	2.22e-15	14.6541
SLC11A2	3801.36	1.25408	0.152282	8.23524	1.79e-16	2.25e-15	14.647
GM20300	1161.51	-1.50211	0.182427	-8.23404	1.81e-16	2.28e-15	14.643
PREX1	238.959	-2.6051	0.316391	-8.23379	1.81e-16	2.28e-15	14.6424
PSPH	3720.11	-1.39647	0.169679	-8.23007	1.87e-16	2.35e-15	14.6292
PAK6	358.683	-2.51329	0.305412	-8.22917	1.89e-16	2.36e-15	14.6262
BVHT	261.294	2.15613	0.262076	8.22711	1.92e-16	2.4e-15	14.6194
LNPEP	2142.51	1.15387	0.140248	8.22735	1.91e-16	2.4e-15	14.62
CD14	802.605	1.53745	0.186893	8.22636	1.93e-16	2.42e-15	14.617
TCEAL6	55.1841	4.79892	0.583536	8.22387	1.97e-16	2.46e-15	14.6083
MSLN	15199.6	-1.19947	0.145872	-8.22278	1.99e-16	2.48e-15	14.6047
PHF8	1128.09	-1.3217	0.160944	-8.21214	2.17e-16	2.71e-15	14.5665
4921507P07RIK	95.374	-3.49444	0.425534	-8.21191	2.18e-16	2.72e-15	14.566
FUT1	239.527	-2.7161	0.33076	-8.21169	2.18e-16	2.72e-15	14.5655
BC030336	6045.71	1.03728	0.126365	8.20865	2.24e-16	2.79e-15	14.5548
DAGLB	363.416	-1.83161	0.223186	-8.20666	2.27e-16	2.83e-15	14.5479
IFNLR1	626.643	-2.12591	0.259063	-8.20612	2.28e-16	2.84e-15	14.5463
CIB2	313.497	-1.95454	0.23827	-8.20302	2.34e-16	2.91e-15	14.5354
SAMD9L	1830.08	-1.30191	0.158854	-8.19567	2.49e-16	3.1e-15	14.5091
SIMC1	759.69	-1.98639	0.242451	-8.19295	2.55e-16	3.16e-15	14.4996
IFT27	794.499	1.45796	0.178082	8.18697	2.68e-16	3.32e-15	14.4784
DNAH6	89.2405	3.92836	0.48022	8.18034	2.83e-16	3.51e-15	14.4548
TUFT1	982.505	-1.52228	0.186136	-8.17831	2.88e-16	3.57e-15	14.4478
NOTUM	542.541	2.06444	0.252474	8.17686	2.91e-16	3.61e-15	14.4429
CLSTN3	108.181	3.76707	0.460836	8.17444	2.97e-16	3.68e-15	14.4344
EPSTI1	252.866	-2.88431	0.352858	-8.17414	2.98e-16	3.68e-15	14.4337
SATB1	508.361	-2.36071	0.288915	-8.17096	3.06e-16	3.78e-15	14.4225
RASSF2	82.956	-3.29503	0.403743	-8.1612	3.32e-16	4.1e-15	14.3877
CGN	2139.62	-2.05143	0.251505	-8.15665	3.44e-16	4.25e-15	14.3717
TMEFF2	92.7382	3.95208	0.48455	8.15618	3.46e-16	4.26e-15	14.3703
SLPI	1077.58	-1.67844	0.2058	-8.15569	3.47e-16	4.28e-15	14.3688
PTGS1	7967.13	1.45733	0.178738	8.15346	3.54e-16	4.35e-15	14.3612
LRRC75B	58.6034	-5.70365	0.69957	-8.15307	3.55e-16	4.36e-15	14.3601
TMEM102	345.259	-2.09161	0.256594	-8.15141	3.6e-16	4.42e-15	14.3544
SLCO1A5	221.388	2.35046	0.288545	8.14591	3.76e-16	4.62e-15	14.335
PLSCR4	1158.49	1.64492	0.201946	8.14536	3.78e-16	4.64e-15	14.3333
TMPRSS11B	63.3349	5.25444	0.645291	8.14273	3.86e-16	4.74e-15	14.3242
TM4SF4	167.277	4.02287	0.494585	8.13382	4.16e-16	5.1e-15	14.2925
SUB1	19318.9	-1.14694	0.141069	-8.13036	4.28e-16	5.24e-15	14.2804
ACOT1	73.4598	-3.57364	0.440001	-8.12188	4.59e-16	5.62e-15	14.2504
ZFP599	861.908	-1.4875	0.183376	-8.1117	4.99e-16	6.11e-15	14.2143
AJUBA	3148.83	-1.26131	0.155712	-8.10028	5.48e-16	6.7e-15	14.174
SLC16A13	442.943	-1.99567	0.246372	-8.10024	5.48e-16	6.7e-15	14.174
LYSMD2	631.087	-2.20132	0.271928	-8.09523	5.72e-16	6.98e-15	14.1564
GBP10	150.828	-2.8144	0.348023	-8.08681	6.12e-16	7.47e-15	14.1266
EML2	800.797	-1.52023	0.188057	-8.08389	6.27e-16	7.65e-15	14.1166
FAM131A	125.951	-2.68892	0.332709	-8.08187	6.38e-16	7.77e-15	14.1097
CFH	1874.07	-5.29679	0.655854	-8.07618	6.68e-16	8.13e-15	14.0897
CHMP2B	10834	-1.16595	0.144438	-8.07236	6.9e-16	8.39e-15	14.0764
PDIA6	27523.8	1.01683	0.12601	8.06939	7.06e-16	8.59e-15	14.0662
ISOC2A	197.368	2.10435	0.260843	8.06749	7.18e-16	8.72e-15	14.0597
TNXB	116.338	3.4158	0.423515	8.06534	7.3e-16	8.86e-15	14.0524
PHF14	4778.21	-1.13639	0.140958	-8.06193	7.51e-16	9.11e-15	14.0406
MDGA2	94.8606	3.92312	0.486901	8.05733	7.8e-16	9.44e-15	14.0248
PELO	669.169	1.52818	0.189664	8.05733	7.8e-16	9.44e-15	14.0248
FGF1	135.366	3.08352	0.38278	8.05558	7.91e-16	9.57e-15	14.0189
BC052688	104.284	3.36164	0.417679	8.04839	8.39e-16	1.01e-14	13.994
ERCC1	5535.54	1.49021	0.185148	8.04876	8.36e-16	1.01e-14	13.995
TNK1	774.363	-1.70054	0.211309	-8.04767	8.44e-16	1.02e-14	13.9918
FANCI	605.191	1.60583	0.199762	8.03874	9.08e-16	1.1e-14	13.9604
IQCF6	84.7361	3.66442	0.455897	8.03782	9.15e-16	1.1e-14	13.9574
NRG1	1378.04	1.51652	0.188738	8.03503	9.36e-16	1.13e-14	13.9479
GM3414	791.086	1.5178	0.188945	8.03305	9.51e-16	1.14e-14	13.9414
SPATA13	587.489	-1.55384	0.193408	-8.03402	9.43e-16	1.14e-14	13.9446
SH3BP4	2596.32	-1.24738	0.155413	-8.02625	1e-15	1.21e-14	13.9177
GM41	53.5177	5.52187	0.688155	8.02417	1.02e-15	1.23e-14	13.9106
PRSS36	454.293	1.7956	0.224119	8.01184	1.13e-15	1.36e-14	13.8673
TNIP3	392.748	-5.18843	0.647859	-8.00858	1.16e-15	1.39e-14	13.8562
NKAIN1	1336.38	-1.89371	0.236544	-8.00571	1.19e-15	1.42e-14	13.8463
GFPT1	8090.46	-1.16461	0.145655	-7.99562	1.29e-15	1.55e-14	13.811
TTLL1	278.651	-2.14853	0.268845	-7.99171	1.33e-15	1.59e-14	13.7975
GAB2	1289.89	1.33466	0.167078	7.98826	1.37e-15	1.64e-14	13.7857
TUBB6	5844.89	1.70766	0.213788	7.98766	1.38e-15	1.64e-14	13.7839
PODNL1	707.379	1.66151	0.20803	7.98685	1.38e-15	1.65e-14	13.7813
CGREF1	266.124	-2.31843	0.290473	-7.98156	1.44e-15	1.73e-14	13.763
SIK3	2694.47	1.31291	0.16456	7.97833	1.48e-15	1.77e-14	13.7519
MYO18B	108.213	3.82954	0.480088	7.97676	1.5e-15	1.79e-14	13.7467
VWA2	140.189	-2.504	0.314147	-7.97077	1.58e-15	1.88e-14	13.726
CLDN23	149.847	-2.38433	0.299286	-7.96674	1.63e-15	1.94e-14	13.7121
ATOX1	3681.67	1.69616	0.21306	7.96097	1.71e-15	2.03e-14	13.6921
ADAM8	2771.88	1.75524	0.22073	7.95196	1.84e-15	2.18e-14	13.6611
FAM101B	720.513	-1.37105	0.17241	-7.95228	1.83e-15	2.18e-14	13.6619
UCN2	101.8	-2.84567	0.357874	-7.9516	1.84e-15	2.19e-14	13.6602
CPT1A	3171.86	1.29288	0.162835	7.93984	2.02e-15	2.4e-14	13.6192
ANO9	269.512	-2.01931	0.25458	-7.93194	2.16e-15	2.56e-14	13.5919
NR2C1	3176.35	-1.11563	0.140688	-7.92983	2.19e-15	2.6e-14	13.5848
KCNN1	175.916	-2.48142	0.312978	-7.92842	2.22e-15	2.63e-14	13.5802
GNAZ	117.112	2.80138	0.353368	7.92766	2.23e-15	2.64e-14	13.5778
TTYH2	755.265	1.44747	0.182609	7.92662	2.25e-15	2.66e-14	13.5745
5031425E22RIK	972.328	1.25023	0.157732	7.92626	2.26e-15	2.67e-14	13.5735
PLS3	24730.1	1.09664	0.138469	7.91979	2.38e-15	2.81e-14	13.5512
MGLL	179.764	3.49427	0.44123	7.91937	2.39e-15	2.82e-14	13.55
ADAM12	596.201	-5.07263	0.641025	-7.91331	2.51e-15	2.95e-14	13.5295
WBP5	12940.4	-1.18268	0.149447	-7.91375	2.5e-15	2.95e-14	13.5307
ADRB3	71.0819	5.97485	0.755108	7.91259	2.52e-15	2.97e-14	13.5273
C730036E19RIK	91.2258	4.27429	0.540269	7.9114	2.55e-15	3e-14	13.5234
5430425K12RIK	160.361	3.10551	0.393313	7.89579	2.88e-15	3.39e-14	13.4693
SLC4A8	700.313	2.57191	0.325833	7.89333	2.94e-15	3.46e-14	13.461
MTAP	51040.8	-1.09776	0.139165	-7.88822	3.07e-15	3.6e-14	13.4435
SLC8B1	2038.96	1.732	0.219701	7.88346	3.18e-15	3.74e-14	13.4273
ZBTB42	247.925	-2.25386	0.285925	-7.88267	3.2e-15	3.76e-14	13.4248
PGAP1	2245.14	-1.38131	0.175255	-7.88168	3.23e-15	3.79e-14	13.4217
PIK3C2B	457.462	-2.21276	0.280792	-7.88044	3.26e-15	3.82e-14	13.4177
MEGF8	3087.2	1.3619	0.172855	7.87886	3.3e-15	3.87e-14	13.4124
DTX4	2248.52	-1.19998	0.152313	-7.87838	3.32e-15	3.88e-14	13.4113
GSR	6728.72	-1.0369	0.131614	-7.87834	3.32e-15	3.88e-14	13.4113
KIF4	1864.55	2.02546	0.257263	7.87312	3.46e-15	4.04e-14	13.3934
QSOX1	6129.09	-1.84692	0.234611	-7.87226	3.48e-15	4.07e-14	13.3907
PLS1	1173.95	-1.54378	0.196151	-7.87041	3.53e-15	4.13e-14	13.3846
1700061I17RIK	90.4961	-4.04193	0.514114	-7.86193	3.78e-15	4.41e-14	13.3555
DUSP10	5190.33	1.03334	0.131445	7.8614	3.8e-15	4.43e-14	13.3539
DNAJA4	801.326	-1.88518	0.239908	-7.85794	3.91e-15	4.55e-14	13.3422
IZUMO1	145.622	3.08953	0.393281	7.85577	3.97e-15	4.62e-14	13.335
GLT8D1	2136.29	1.15538	0.147091	7.85488	4e-15	4.65e-14	13.3322
DAGLA	1957.4	1.56763	0.199583	7.85452	4.01e-15	4.66e-14	13.3312
ZBTB3	269.729	1.90962	0.243157	7.85345	4.05e-15	4.7e-14	13.3278
A830082N09RIK	101.816	-2.85333	0.363571	-7.84807	4.22e-15	4.9e-14	13.3096
MTERF4	798.805	-1.41083	0.179769	-7.84803	4.23e-15	4.9e-14	13.3096
RAMP1	214.205	-7.28854	0.929017	-7.84543	4.31e-15	5e-14	13.3009
2810474O19RIK	10498	1.06232	0.135449	7.84298	4.4e-15	5.1e-14	13.2927
RNPEP	3667.49	-1.12608	0.143591	-7.84232	4.42e-15	5.12e-14	13.2907
EPN3	466.644	-1.69754	0.216508	-7.84057	4.49e-15	5.19e-14	13.285
CASD1	3482.44	-1.24908	0.159327	-7.83976	4.51e-15	5.22e-14	13.2825
KCNK6	89.6045	-3.32128	0.424001	-7.83319	4.76e-15	5.49e-14	13.26
DLX4OS	60.9863	-4.03067	0.514842	-7.82894	4.92e-15	5.68e-14	13.2457
TMEM181A	750.134	-1.97634	0.25247	-7.828	4.96e-15	5.72e-14	13.2427
SOX15	251.092	-2.23546	0.28579	-7.82204	5.2e-15	5.99e-14	13.2224
ZFP423	83.6111	3.32192	0.4247	7.82181	5.21e-15	6e-14	13.2219
CABP4	158.665	3.32597	0.425313	7.82004	5.28e-15	6.08e-14	13.2161
H2-M2	67.0173	4.87454	0.623358	7.8198	5.29e-15	6.08e-14	13.2159
SLMAP	10834.2	0.981601	0.125525	7.81993	5.29e-15	6.08e-14	13.216
BCL3	286.226	-2.05583	0.262971	-7.81773	5.38e-15	6.18e-14	13.209
PLPP5	1811.48	-1.44573	0.184935	-7.81754	5.39e-15	6.19e-14	13.2086
FAM149A	1420.73	-1.38558	0.177253	-7.81699	5.41e-15	6.21e-14	13.207
CCNE1	305.433	1.74557	0.223441	7.81223	5.62e-15	6.44e-14	13.1909
FERMT2	5022.92	1.19024	0.152383	7.81087	5.68e-15	6.51e-14	13.1865
AW112010	159.34	-2.46334	0.315388	-7.81052	5.7e-15	6.52e-14	13.1856
SOX12	1025.83	1.50721	0.193123	7.80442	5.98e-15	6.84e-14	13.1649
PHLDB3	196.918	-2.22401	0.285008	-7.80333	6.03e-15	6.9e-14	13.1614
9030617O03RIK	1629.37	1.13674	0.145686	7.80271	6.06e-15	6.93e-14	13.1595
PINK1	1946.39	1.26986	0.162799	7.80015	6.18e-15	7.06e-14	13.151
CALM1	36691.9	1.03183	0.132343	7.79664	6.36e-15	7.26e-14	13.1392
RBM12B1	90.399	3.85331	0.494396	7.79398	6.49e-15	7.41e-14	13.1304
CTSF	86.6774	3.52722	0.4527	7.79153	6.62e-15	7.55e-14	13.1222
MIR22HG	1910.7	1.2438	0.159773	7.78479	6.98e-15	7.95e-14	13.0994
9130024F11RIK	437.152	2.04389	0.262591	7.78356	7.05e-15	8.03e-14	13.0954
ADGRB1	61.8336	4.80289	0.617481	7.7782	7.36e-15	8.37e-14	13.0773
PPP1R18	10610.7	1.36873	0.176137	7.77084	7.8e-15	8.86e-14	13.0524
KIF21A	2599.72	-1.38026	0.177762	-7.76466	8.19e-15	9.3e-14	13.0314
BTG1	65695.5	1.10111	0.141967	7.75607	8.76e-15	9.95e-14	13.0023
MILL2	61.839	5.08039	0.655032	7.75594	8.77e-15	9.95e-14	13.0022
ABCA2	2408.11	1.26612	0.163289	7.75389	8.91e-15	1.01e-13	12.9954
CCDC102A	508.922	-1.80878	0.233425	-7.74887	9.27e-15	1.05e-13	12.9785
2510002D24RIK	899.221	-1.99234	0.257624	-7.73354	1.05e-14	1.18e-13	12.9264
ST3GAL1	3945.36	1.22236	0.158082	7.73241	1.06e-14	1.19e-13	12.9229
1600014C10RIK	553.705	1.70609	0.220773	7.72781	1.09e-14	1.24e-13	12.9075
PLOD1	1321	1.23274	0.159533	7.72721	1.1e-14	1.24e-13	12.9057
NIPAL1	2824.15	3.54092	0.458314	7.72596	1.11e-14	1.25e-13	12.9017
SMARCD2	2042.68	-1.39027	0.179974	-7.7248	1.12e-14	1.26e-13	12.8981
DHRS3	615.09	-9.97442	1.29199	-7.7202	1.16e-14	1.31e-13	12.8827
PRSS8	345.856	-2.13803	0.277164	-7.71397	1.22e-14	1.37e-13	12.8617
STXBP6	1028.22	-1.38789	0.17993	-7.71349	1.22e-14	1.38e-13	12.8604
ZFP185	269.287	-1.99523	0.258816	-7.70909	1.27e-14	1.43e-13	12.8457
PRSS16	54.6256	-4.25579	0.55237	-7.70459	1.31e-14	1.48e-13	12.8307
FOXA1	425.343	-2.47713	0.32162	-7.70203	1.34e-14	1.51e-13	12.8222
UBTD2	2607.41	-1.1381	0.14786	-7.69716	1.39e-14	1.56e-13	12.806
PCTP	271.698	-2.28014	0.296351	-7.69405	1.43e-14	1.6e-13	12.7957
EGR2	247.538	2.066	0.268569	7.69263	1.44e-14	1.62e-13	12.7912
CDK14	5407.33	1.25242	0.162836	7.69126	1.46e-14	1.63e-13	12.7868
1110012L19RIK	1312	1.16842	0.152049	7.68446	1.54e-14	1.72e-13	12.764
DMP1	291.982	-2.28414	0.297265	-7.68386	1.54e-14	1.73e-13	12.7622
AP1M2	147.853	-2.58649	0.337003	-7.67499	1.65e-14	1.85e-13	12.7325
STC2	249.996	-2.70123	0.352025	-7.67339	1.68e-14	1.87e-13	12.7273
ENDOD1	3647.36	-1.05631	0.137708	-7.67064	1.71e-14	1.91e-13	12.7183
TMEM218	655.855	-1.38738	0.180914	-7.66872	1.74e-14	1.94e-13	12.7121
CTSD	21249.7	1.08122	0.141061	7.66488	1.79e-14	2e-13	12.6994
BMYC	62.9015	-9.63642	1.25739	-7.6638	1.81e-14	2.01e-13	12.696
CRISPLD2	252.625	-3.15637	0.411889	-7.66316	1.81e-14	2.02e-13	12.6941
HTATIP2	1235.68	-1.5574	0.203265	-7.66191	1.83e-14	2.04e-13	12.6904
KDM7A	4762.49	1.23698	0.16144	7.66216	1.83e-14	2.04e-13	12.691
GPSM3	668.895	-1.94588	0.254002	-7.66087	1.85e-14	2.06e-13	12.6872
GPX8	9231.2	1.38976	0.181482	7.65786	1.89e-14	2.1e-13	12.6773
OSBPL3	4365.15	-1.14982	0.150178	-7.65636	1.91e-14	2.13e-13	12.6725
CYB561	994.75	-1.38614	0.181224	-7.64878	2.03e-14	2.25e-13	12.6472
TNFAIP6	203.244	2.32834	0.30448	7.64695	2.06e-14	2.28e-13	12.6413
SPOP	14331.3	1.08213	0.141518	7.64663	2.06e-14	2.29e-13	12.6405
TWIST1	3872.74	1.16775	0.152734	7.64565	2.08e-14	2.3e-13	12.6374
PGM2L1	1067.14	1.30035	0.170128	7.64336	2.12e-14	2.34e-13	12.63
RAB19	151.848	-2.45562	0.321324	-7.64219	2.14e-14	2.36e-13	12.6263
SPEER4B	64.7351	5.2958	0.693179	7.63987	2.17e-14	2.41e-13	12.6188
MYOF	29529.3	1.02002	0.133568	7.63672	2.23e-14	2.46e-13	12.6084
RBP1	58.8766	-4.58798	0.600897	-7.63521	2.25e-14	2.49e-13	12.6036
FAM214B	1285.78	1.48548	0.19466	7.63113	2.33e-14	2.57e-13	12.5904
SEPP1	167.605	-2.99984	0.3931	-7.63125	2.32e-14	2.57e-13	12.5905
P2RY2	323.978	-2.36835	0.310375	-7.6306	2.34e-14	2.58e-13	12.5889
RASSF3	2500.53	-1.27809	0.167573	-7.62711	2.4e-14	2.65e-13	12.5774
CEP170B	3017.3	-1.51517	0.198701	-7.62537	2.43e-14	2.68e-13	12.5718
DAB1	53.5826	6.5485	0.859119	7.62235	2.49e-14	2.74e-13	12.5619
SLC5A3	7889.11	1.05853	0.138923	7.61955	2.55e-14	2.8e-13	12.5528
TRIM66	61.1745	3.9604	0.519882	7.61788	2.58e-14	2.83e-13	12.5475
SNED1	160.759	-2.755	0.361732	-7.61616	2.61e-14	2.87e-13	12.542
PDLIM1	69.885	4.80266	0.63068	7.61505	2.64e-14	2.89e-13	12.5385
B3GNT7	78.3318	-3.24748	0.426541	-7.61352	2.67e-14	2.93e-13	12.5336
ANXA3	42402.8	-1.3536	0.177847	-7.61105	2.72e-14	2.98e-13	12.5256
PCX	284.096	2.11581	0.27801	7.61054	2.73e-14	2.99e-13	12.5242
MEGF6	439.194	-2.81145	0.369468	-7.60946	2.75e-14	3.01e-13	12.5208
ADSSL1	957.384	-1.36979	0.180026	-7.60884	2.77e-14	3.03e-13	12.519
ZFP647	120.559	-2.77726	0.365114	-7.60657	2.81e-14	3.08e-13	12.5117
MITD1	2470.65	-1.17276	0.1542	-7.60546	2.84e-14	3.1e-13	12.5082
1700016C15RIK	188.682	-2.25366	0.296414	-7.60307	2.89e-14	3.16e-13	12.5008
ZFP703	3876.66	1.08232	0.142352	7.60314	2.89e-14	3.16e-13	12.5008
GPRASP1	907.264	-1.2449	0.163998	-7.59091	3.18e-14	3.47e-13	12.4602
HACD4	222.093	-3.22535	0.425093	-7.58741	3.26e-14	3.56e-13	12.4488
PMM1	1385.86	1.41768	0.18685	7.58728	3.27e-14	3.56e-13	12.4486
F13A1	407.589	-6.07319	0.800894	-7.58302	3.38e-14	3.68e-13	12.4346
SMPDL3B	1250.06	-1.43624	0.189406	-7.58287	3.38e-14	3.68e-13	12.4344
TIMP1	2262.04	1.10146	0.145273	7.58202	3.4e-14	3.7e-13	12.4318
PROM2	688.954	-1.71712	0.226546	-7.57954	3.47e-14	3.77e-13	12.4238
SLC16A6	226.009	-2.05204	0.27074	-7.57939	3.47e-14	3.77e-13	12.4235
BMF	376.766	-2.00869	0.265102	-7.57705	3.54e-14	3.84e-13	12.416
CXXC4	72.2082	-3.43	0.452921	-7.57306	3.65e-14	3.95e-13	12.4029
RASIP1	125.73	2.82191	0.372827	7.56894	3.76e-14	4.08e-13	12.3894
ALOXE3	107.596	2.66527	0.352196	7.56758	3.8e-14	4.12e-13	12.3852
STT3A	30305.6	-1.10138	0.145726	-7.55788	4.1e-14	4.44e-13	12.353
FOS	1078.01	-1.78065	0.235713	-7.55432	4.21e-14	4.56e-13	12.3414
SPINK2	58.2241	5.52316	0.731152	7.55406	4.22e-14	4.56e-13	12.3408
HIP1	3368.3	-1.13412	0.150253	-7.54805	4.42e-14	4.77e-13	12.321
BDH2	746.356	-1.31081	0.173693	-7.5467	4.46e-14	4.82e-13	12.3168
GM14124	329.102	1.75802	0.233073	7.54278	4.6e-14	4.97e-13	12.304
ADAM22	88.3852	4.17595	0.553828	7.54015	4.69e-14	5.06e-13	12.2955
DSP	2861.6	-1.45109	0.192581	-7.53497	4.88e-14	5.27e-13	12.2786
PLEKHA3	6783.92	1.04028	0.138077	7.53408	4.92e-14	5.3e-13	12.2759
COL5A1	2512.17	1.3118	0.174209	7.53002	5.07e-14	5.46e-13	12.2626
FAM73A	561.125	-1.68212	0.223469	-7.52734	5.18e-14	5.57e-13	12.254
EPHA4	607.464	-1.39225	0.185038	-7.52414	5.31e-14	5.7e-13	12.2439
GBP6	188.98	-2.22872	0.29621	-7.52414	5.31e-14	5.7e-13	12.2439
RGS16	6924.98	3.48984	0.463939	7.52219	5.39e-14	5.79e-13	12.2377
RHOU	4150.13	-1.03086	0.137079	-7.52018	5.47e-14	5.87e-13	12.2313
1500011K16RIK	689.328	-1.7977	0.239275	-7.51309	5.77e-14	6.19e-13	12.2083
IMPACT	4929.98	1.13234	0.150715	7.51316	5.77e-14	6.19e-13	12.2083
TMEM86A	1255.56	-1.7481	0.232692	-7.51253	5.8e-14	6.21e-13	12.2067
CNDP2	1192.86	1.30234	0.173466	7.50776	6.01e-14	6.44e-13	12.1911
ITGA2B	261.5	2.04302	0.272204	7.50548	6.12e-14	6.55e-13	12.1838
NXPE4	184.757	2.10151	0.280181	7.50056	6.35e-14	6.8e-13	12.1678
BEND4	730.269	-1.81322	0.24198	-7.49327	6.72e-14	7.17e-13	12.1442
PLCL1	858.689	2.20715	0.294542	7.49351	6.71e-14	7.17e-13	12.1447
VASN	1593.47	1.24683	0.166468	7.48991	6.89e-14	7.36e-13	12.1334
MMP12	74.5842	-3.93948	0.526278	-7.48554	7.13e-14	7.6e-13	12.1192
HES7	112.809	2.80565	0.375059	7.48055	7.4e-14	7.89e-13	12.1029
SYNPR	262.198	2.2493	0.30069	7.48046	7.41e-14	7.89e-13	12.1029
CARD6	1045.04	-1.4094	0.188454	-7.47874	7.5e-14	7.99e-13	12.0975
NUTF2	541.358	-1.44889	0.193863	-7.47378	7.79e-14	8.29e-13	12.0814
4931414P19RIK	271.461	-2.28411	0.305648	-7.47302	7.84e-14	8.33e-13	12.0791
TM9SF2	13062.3	-1.06049	0.141951	-7.47081	7.97e-14	8.47e-13	12.0721
CRIP1	359.62	-2.01006	0.269062	-7.47061	7.98e-14	8.48e-13	12.0717
ABCC3	969.656	-2.24644	0.300731	-7.46992	8.02e-14	8.52e-13	12.0697
BCOR	1194.39	-1.23013	0.164793	-7.46468	8.35e-14	8.86e-13	12.0527
ARG2	202.629	-2.98034	0.39956	-7.45905	8.71e-14	9.24e-13	12.0344
GREB1L	131.444	-2.55065	0.341959	-7.45896	8.72e-14	9.24e-13	12.0343
EGFR	90.1832	-3.52319	0.472524	-7.45611	8.91e-14	9.44e-13	12.0252
TGFBR2	7416.29	-1.0409	0.139639	-7.45425	9.04e-14	9.56e-13	12.0194
ADAMTS5	49.1355	-5.24848	0.704536	-7.44955	9.37e-14	9.9e-13	12.0042
EML5	948.065	-1.94714	0.261393	-7.44909	9.4e-14	9.93e-13	12.0029
ZBTB4	2050.05	-1.21692	0.163402	-7.44739	9.52e-14	1.01e-12	11.9976
YPEL4	118.424	2.60507	0.349918	7.4448	9.71e-14	1.02e-12	11.9893
CAMK2B	212.682	2.98711	0.401346	7.44272	9.86e-14	1.04e-12	11.9828
FTH1	114666	1.02663	0.137967	7.44108	9.99e-14	1.05e-12	11.9776
ALKBH2	614.992	-1.4304	0.192417	-7.43386	1.05e-13	1.11e-12	11.9542
DLG4	2502.66	1.29691	0.174488	7.43268	1.06e-13	1.12e-12	11.9508
DPP7	525.987	1.5776	0.212248	7.43282	1.06e-13	1.12e-12	11.951
MANBA	1110.47	-1.36014	0.183028	-7.43128	1.08e-13	1.13e-12	11.9465
CTXN1	546.63	-2.2513	0.30327	-7.42341	1.14e-13	1.2e-12	11.9209
SERTAD3	610.381	1.37474	0.185438	7.41344	1.23e-13	1.29e-12	11.8885
TBC1D24	989.191	-1.2823	0.17306	-7.40955	1.27e-13	1.33e-12	11.876
EID2B	392.135	1.58459	0.213894	7.40829	1.28e-13	1.34e-12	11.8721
CUBN	211.67	2.39872	0.323805	7.40792	1.28e-13	1.35e-12	11.8712
KCNAB3	293.023	2.13926	0.288788	7.40772	1.28e-13	1.35e-12	11.8711
NCMAP	139.017	-2.96105	0.399725	-7.40772	1.28e-13	1.35e-12	11.8711
ILK	7254.4	0.934711	0.126331	7.39892	1.37e-13	1.44e-12	11.8425
CBR2	1251.76	-1.61004	0.217719	-7.39503	1.41e-13	1.48e-12	11.8301
SMCO3	62.1964	4.4222	0.598325	7.39096	1.46e-13	1.52e-12	11.8171
ACSL1	955.592	1.58516	0.214563	7.38783	1.49e-13	1.56e-12	11.8071
SPAG1	616.071	-1.64831	0.22323	-7.38394	1.54e-13	1.6e-12	11.7946
MAPK6	24414.3	1.00206	0.135738	7.38231	1.56e-13	1.62e-12	11.7896
ATP2C2	582.105	-1.53378	0.207904	-7.37733	1.61e-13	1.68e-12	11.7736
SLC43A2	809.612	-1.90458	0.258248	-7.37501	1.64e-13	1.71e-12	11.7663
SLC12A4	2224.26	1.07595	0.146013	7.36886	1.72e-13	1.79e-12	11.7465
FAM117A	264.502	-2.58298	0.350589	-7.36755	1.74e-13	1.81e-12	11.7425
LPIN3	735.402	1.74336	0.236677	7.36599	1.76e-13	1.83e-12	11.7377
MAP3K1	1206.84	-1.19313	0.161997	-7.36513	1.77e-13	1.84e-12	11.7352
ZFP111	2406.95	1.05874	0.143862	7.3594	1.85e-13	1.92e-12	11.7168
CRYAB	1457.88	1.66893	0.226808	7.35834	1.86e-13	1.93e-12	11.7136
MTA3	3145.38	-1.00111	0.136119	-7.35465	1.91e-13	1.99e-12	11.7019
PAQR8	262.474	-2.04564	0.278211	-7.35284	1.94e-13	2.01e-12	11.6963
H2-DMB1	72.5819	3.35841	0.456806	7.35193	1.95e-13	2.03e-12	11.6936
MBNL2	8001.02	-0.945741	0.128683	-7.34937	1.99e-13	2.06e-12	11.6855
AW549542	70.2031	4.89529	0.666184	7.34825	2.01e-13	2.08e-12	11.6821
4933430H16RIK	56.0364	4.38319	0.597219	7.33933	2.15e-13	2.22e-12	11.6534
FSD1L	398.346	-2.06789	0.281762	-7.33914	2.15e-13	2.22e-12	11.6531
PLATR20	53.4725	4.32752	0.589828	7.33692	2.19e-13	2.26e-12	11.6461
4930556M19RIK	424.347	-1.42353	0.194037	-7.33637	2.19e-13	2.27e-12	11.6449
KCNQ1	79.2218	-3.61086	0.492182	-7.33644	2.19e-13	2.27e-12	11.6449
CD151	6775.19	1.39374	0.190034	7.33415	2.23e-13	2.3e-12	11.6379
P4HA2	856.112	-1.52408	0.208045	-7.32573	2.38e-13	2.45e-12	11.6109
5031426D15RIK	78.6874	3.40436	0.464816	7.3241	2.4e-13	2.48e-12	11.6059
2610307P16RIK	83.2204	-3.35593	0.458328	-7.32212	2.44e-13	2.51e-12	11.5997
ARL6IP5	10714.8	1.25615	0.171619	7.31938	2.49e-13	2.56e-12	11.5914
SDR39U1	307.712	-1.85246	0.253076	-7.31979	2.48e-13	2.56e-12	11.5924
MGP	147.048	-4.01747	0.549255	-7.3144	2.59e-13	2.66e-12	11.5755
OCRL	2856.31	1.02379	0.139978	7.31395	2.59e-13	2.66e-12	11.5743
4930550C14RIK	74.4023	3.34898	0.458597	7.30267	2.82e-13	2.9e-12	11.5381
GGTA1	7208.53	1.0789	0.14785	7.29722	2.94e-13	3.01e-12	11.5208
ZFP180	2912.49	1.07108	0.146932	7.28962	3.11e-13	3.19e-12	11.4965
FUCA2	2597.19	-1.24909	0.171392	-7.28789	3.15e-13	3.22e-12	11.4915
NT5C2	3213.48	-0.961336	0.131903	-7.28818	3.14e-13	3.22e-12	11.4922
HDDC3	518.867	1.4524	0.19939	7.28418	3.24e-13	3.31e-12	11.4798
PHF20L1	8679.76	-0.980262	0.134591	-7.28329	3.26e-13	3.33e-12	11.4772
PARVB	3169.35	1.52995	0.210106	7.2818	3.29e-13	3.37e-12	11.4726
CRYBG3	3687.83	1.71661	0.235783	7.28045	3.33e-13	3.4e-12	11.4686
STFA3	53.9899	9.28412	1.276	7.27596	3.44e-13	3.51e-12	11.4544
GABRD	150.835	-2.22519	0.306082	-7.26991	3.6e-13	3.67e-12	11.4352
SNHG14	515.279	-2.0369	0.280214	-7.26909	3.62e-13	3.69e-12	11.4328
BCL9	2211.57	-1.1447	0.157519	-7.26709	3.67e-13	3.74e-12	11.4266
1700024P16RIK	1522.97	1.56612	0.215527	7.26647	3.69e-13	3.76e-12	11.4249
C3	11141.9	-1.13213	0.155853	-7.2641	3.76e-13	3.82e-12	11.4175
DIO2	567.561	-5.21885	0.71865	-7.26202	3.81e-13	3.88e-12	11.4111
MBD1	724.84	-1.23184	0.16965	-7.26111	3.84e-13	3.9e-12	11.4084
SDHAF4	859.915	-1.24706	0.171772	-7.26	3.87e-13	3.93e-12	11.4051
RUBIE	60.7061	4.15644	0.572739	7.25712	3.95e-13	4.02e-12	11.3961
GABRE	80.606	3.62939	0.500706	7.24854	4.21e-13	4.28e-12	11.3689
TIRAP	3701.92	-1.30557	0.180132	-7.24785	4.23e-13	4.3e-12	11.3669
TLR1	182.835	-3.06265	0.422922	-7.24163	4.43e-13	4.5e-12	11.3472
WDR31	69.6203	-3.53316	0.488036	-7.23955	4.5e-13	4.56e-12	11.3408
AGO1	1709.74	-1.12637	0.15561	-7.23839	4.54e-13	4.6e-12	11.3374
MEX3B	910.924	2.00381	0.276842	7.2381	4.55e-13	4.61e-12	11.3367
GDI1	6988.47	1.00317	0.138604	7.23764	4.57e-13	4.62e-12	11.3355
HOMER1	3055.32	-1.05395	0.145638	-7.23676	4.6e-13	4.65e-12	11.3329
ARAF	3881.84	0.978587	0.135272	7.23423	4.68e-13	4.73e-12	11.3251
MPP1	5517.82	0.988828	0.136695	7.23381	4.7e-13	4.74e-12	11.324
ZFP30	377.856	-2.00821	0.277785	-7.22938	4.85e-13	4.9e-12	11.3101
INHBB	134.583	-2.83396	0.392115	-7.22737	4.92e-13	4.97e-12	11.3039
C1QTNF6	595.298	1.63709	0.226607	7.22437	5.03e-13	5.07e-12	11.2948
TEF	2296.18	1.47184	0.20373	7.22446	5.03e-13	5.07e-12	11.2948
ZADH2	2267	1.08187	0.149782	7.22296	5.09e-13	5.12e-12	11.2906
SH3D19	4839.74	-1.00253	0.138886	-7.21837	5.26e-13	5.29e-12	11.2762
CD93	100.48	2.7375	0.379249	7.21822	5.27e-13	5.3e-12	11.2759
HELZ2	692.91	-1.57424	0.218109	-7.21765	5.29e-13	5.32e-12	11.2744
CLEC2D	1409.57	1.62157	0.224817	7.21282	5.48e-13	5.51e-12	11.2592
GLRX	2026.12	1.42056	0.196962	7.21234	5.5e-13	5.52e-12	11.2579
KIF3C	3088.24	1.12843	0.156464	7.21205	5.51e-13	5.53e-12	11.2572
RPS4X	64009.3	0.881643	0.122255	7.21152	5.53e-13	5.55e-12	11.2558
SRPX2	52.361	5.1045	0.707897	7.21079	5.56e-13	5.58e-12	11.2537
PRR14	2273.28	1.20323	0.166879	7.21022	5.59e-13	5.6e-12	11.2522
CFL2	17132.7	1.02457	0.142132	7.20861	5.65e-13	5.66e-12	11.2473
SMTN	6181.96	1.26928	0.176106	7.2075	5.7e-13	5.7e-12	11.244
BST2	2420.88	-1.22739	0.170337	-7.20567	5.78e-13	5.78e-12	11.2384
MSRB2	301.399	-1.93359	0.26844	-7.20306	5.89e-13	5.88e-12	11.2303
NCEH1	5451.24	1.03781	0.144082	7.20292	5.89e-13	5.89e-12	11.2302
CAND2	720.886	-1.33584	0.185582	-7.19812	6.1e-13	6.09e-12	11.2151
AI197445	65.7872	4.05935	0.564069	7.19655	6.18e-13	6.16e-12	11.2103
RNF215	970.829	1.29574	0.180064	7.196	6.2e-13	6.18e-12	11.2089
B3GLCT	1368.97	-1.09713	0.152482	-7.19517	6.24e-13	6.22e-12	11.2065
SEC16B	62.9813	3.58407	0.498277	7.19292	6.34e-13	6.32e-12	11.1995
ZFYVE28	50.9357	4.86423	0.67634	7.19199	6.39e-13	6.36e-12	11.1969
EPHX1	3663.13	1.42879	0.198794	7.18729	6.61e-13	6.57e-12	11.1822
UTP14A	5617.03	1.03802	0.144478	7.18459	6.74e-13	6.7e-12	11.1738
SGPP1	9477.81	1.07709	0.150057	7.1779	7.08e-13	7.03e-12	11.1528
PRSS42	85.5103	3.48734	0.485906	7.17698	7.13e-13	7.08e-12	11.1502
CDK6	10369.9	0.930667	0.129772	7.17154	7.42e-13	7.36e-12	11.1331
OSBPL5	1917.29	1.25567	0.17511	7.17073	7.46e-13	7.4e-12	11.1308
AI987944	1531.03	1.14	0.158998	7.16993	7.5e-13	7.44e-12	11.1285
NRXN3	60.3493	3.76111	0.524633	7.16903	7.55e-13	7.48e-12	11.1259
1110008P14RIK	3867.07	1.19932	0.16733	7.16737	7.65e-13	7.56e-12	11.1214
PIGH	336.258	-1.82329	0.254387	-7.16738	7.64e-13	7.56e-12	11.1214
SH3BGRL2	1749.21	-1.23512	0.172324	-7.1674	7.64e-13	7.56e-12	11.1214
PAG1	84.389	-3.33695	0.465627	-7.16656	7.69e-13	7.6e-12	11.1191
TMEM184A	337.301	-1.57773	0.220344	-7.16031	8.05e-13	7.95e-12	11.0995
HSPB6	1416.56	1.52374	0.212864	7.15826	8.17e-13	8.07e-12	11.0933
GM11351	55.8796	6.4859	0.906251	7.15685	8.26e-13	8.15e-12	11.089
ANKEF1	181.818	3.13154	0.437726	7.15411	8.42e-13	8.31e-12	11.0806
HCFC1R1	2720.69	-1.59875	0.223613	-7.14961	8.7e-13	8.57e-12	11.0669
MGAT4A	1278.69	-1.10187	0.154114	-7.1497	8.7e-13	8.57e-12	11.0669
ARHGAP22	2505.04	1.39345	0.194911	7.14915	8.73e-13	8.6e-12	11.0657
ZMAT3	3201.6	0.99289	0.139053	7.14037	9.31e-13	9.16e-12	11.0382
CSTF2	4082.64	-1.21394	0.170062	-7.13823	9.45e-13	9.3e-12	11.0316
D430020J02RIK	668.652	1.22138	0.171109	7.13804	9.47e-13	9.3e-12	11.0313
GLCCI1	924.293	1.30149	0.182368	7.13661	9.57e-13	9.4e-12	11.027
PHXR4	191.583	-2.27819	0.319353	-7.13377	9.77e-13	9.59e-12	11.0183
LOXL3	1560.69	1.29593	0.181707	7.13198	9.89e-13	9.71e-12	11.0129
PLBD2	3099.77	1.24415	0.17445	7.13186	9.9e-13	9.71e-12	11.0128
PRR11	55.8507	4.34494	0.609301	7.13102	9.96e-13	9.76e-12	11.0104
HAPLN4	66.6612	-3.63074	0.50947	-7.12649	1.03e-12	1.01e-11	10.9963
YDJC	167.474	-2.22688	0.312503	-7.12595	1.03e-12	1.01e-11	10.9949
NDRG3	1487.58	1.06724	0.149846	7.12228	1.06e-12	1.04e-11	10.9835
SYT12	92.0643	-3.16393	0.444669	-7.11525	1.12e-12	1.09e-11	10.9616
CATSPERD	122.047	-2.34587	0.329728	-7.11458	1.12e-12	1.1e-11	10.9598
SAMD12	135.22	-2.29868	0.323138	-7.11363	1.13e-12	1.1e-11	10.9573
SNX10	2189.05	-1.18468	0.166527	-7.11408	1.13e-12	1.1e-11	10.9584
POLM	1091.11	1.23413	0.173591	7.10941	1.17e-12	1.14e-11	10.9442
TSPAN9	2416.27	1.39739	0.196662	7.10555	1.2e-12	1.17e-11	10.9323
NAPSA	302.177	1.7025	0.239696	7.10275	1.22e-12	1.19e-11	10.9238
ABLIM3	240.78	5.65203	0.796255	7.09826	1.26e-12	1.23e-11	10.9099
TPP1	4925.61	1.00685	0.14193	7.09396	1.3e-12	1.27e-11	10.8966
ADAMTS12	48.516	5.99142	0.844782	7.09227	1.32e-12	1.28e-11	10.8918
ADGRF3	116.122	2.88776	0.407118	7.09318	1.31e-12	1.28e-11	10.8944
CPEB4	4894.43	1.01434	0.14304	7.09132	1.33e-12	1.29e-11	10.8891
5830444B04RIK	169.979	-2.83154	0.399588	-7.08615	1.38e-12	1.34e-11	10.8731
SVIP	152.46	-2.5071	0.353817	-7.08587	1.38e-12	1.34e-11	10.8725
OAS2	62.3964	-4.04395	0.570892	-7.08356	1.4e-12	1.36e-11	10.8655
ENDOG	148.262	-2.148	0.303262	-7.08299	1.41e-12	1.37e-11	10.8642
ZFP354A	421.368	1.78142	0.251504	7.08308	1.41e-12	1.37e-11	10.8642
IGFBP6	132.015	2.71314	0.383286	7.07864	1.46e-12	1.41e-11	10.851
MYO5B	525.104	-1.57422	0.222385	-7.07883	1.45e-12	1.41e-11	10.8514
TM4SF1	30412.3	1.02899	0.145409	7.07655	1.48e-12	1.43e-11	10.8447
CTSW	212.972	-5.81917	0.822574	-7.07435	1.5e-12	1.45e-11	10.8381
C430049B03RIK	993.115	2.06681	0.29221	7.07304	1.52e-12	1.46e-11	10.8342
INF2	5024.06	1.26367	0.178761	7.06904	1.56e-12	1.51e-11	10.822
TPST1	818.017	-1.20818	0.171026	-7.06432	1.61e-12	1.56e-11	10.8074
GM13157	2996.68	1.31033	0.185534	7.0625	1.64e-12	1.58e-11	10.802
ARHGAP27	947.519	-1.73138	0.245229	-7.06026	1.66e-12	1.6e-11	10.7952
SMARCC1	11450.3	-0.955523	0.135579	-7.0477	1.82e-12	1.75e-11	10.7563
MCTS2	657.764	1.43997	0.204366	7.04605	1.84e-12	1.77e-11	10.7514
BBS10	718.26	1.43046	0.203063	7.04442	1.86e-12	1.79e-11	10.7465
L1CAM	388.502	1.98409	0.28171	7.04304	1.88e-12	1.81e-11	10.7424
NMNAT3	438.492	-1.44069	0.204565	-7.04267	1.89e-12	1.81e-11	10.7415
TRIM13	219.491	-2.0312	0.288432	-7.04222	1.89e-12	1.82e-11	10.7404
USP2	282.12	1.7348	0.246454	7.03906	1.94e-12	1.86e-11	10.7308
PDE7A	5370.61	-0.976675	0.138831	-7.035	1.99e-12	1.91e-11	10.7184
RAP1GAP	1039.06	1.4038	0.19963	7.03202	2.04e-12	1.95e-11	10.7093
ENTHD2	748.813	1.45278	0.206623	7.03109	2.05e-12	1.96e-11	10.7067
TMEM160	358.943	1.63649	0.232786	7.03003	2.06e-12	1.98e-11	10.7036
AQP5	3599.72	1.28289	0.182507	7.02927	2.08e-12	1.99e-11	10.7017
GM14322	818.267	1.30758	0.186017	7.02932	2.08e-12	1.99e-11	10.7017
UCHL5	5989.18	-0.987931	0.140563	-7.0284	2.09e-12	2e-11	10.6992
FAM76B	9388.23	-1.04968	0.149366	-7.02759	2.1e-12	2.01e-11	10.697
PNMA3	100.951	3.98897	0.567633	7.02738	2.1e-12	2.01e-11	10.6966
GM14295	719.369	1.80897	0.257621	7.02182	2.19e-12	2.09e-11	10.6795
ZFP354B	42.6104	5.02764	0.716555	7.0164	2.28e-12	2.17e-11	10.6629
NMI	1343.05	-1.4532	0.207164	-7.01474	2.3e-12	2.2e-11	10.658
TMED3	2923.03	1.17336	0.167276	7.01449	2.31e-12	2.2e-11	10.6575
RPS6KA2	920.193	-1.56309	0.222983	-7.00992	2.38e-12	2.27e-11	10.6435
INO80C	2441.63	1.21331	0.173151	7.00725	2.43e-12	2.32e-11	10.6354
MPZL1	2684.82	-1.08694	0.155144	-7.00602	2.45e-12	2.33e-11	10.6319
PRKCA	7275.16	1.10411	0.157684	7.00204	2.52e-12	2.4e-11	10.6198
[truncated: 15,445 more rows]

## Sheet: 67NR_KMT2DvsX
Gene	baseMean	log2FoldChange	lfcSE	stat	pvalue	padj	minus_log10padj
[truncated: 17,616 more rows]
