# Supplementary material for: Loss of Kmt2c or Kmt2d drives brain metastasis via KDM6A-dependent upregulation of MMP3
Source: Nat Cell Biol. 2024 Jun 26;26(7):1165–75. doi: 10.1038/s41556-024-01446-3 (PMC11251985; doi:10.1038/s41556-024-01446-3)
Supplement: Supplementary file 8 — List of the antibodies and DNA oligonucleotides used in this study. [file 41556_2024_1446_MOESM8_ESM.xlsx]

## Sheet: oligos
oligo name	sequence
sgRNA
m_kmt2c_sg1_fw	CAC CGT CTT TGC GAG GCC GGC CCC G
m_kmt2c_sg1_rev	AAA CCG GGG CCG GCC TCG CAA AGA C
m_kmt2c_sg2_fw	CAC CGG GTG ACT AGG ATG TCG TCG G
m_kmt2c_sg2_rev	AAA CCC GAC GAC ATC CTA GTC ACC C
m_kmt2c_sg3_fw	CAC CGG GGG AAG CGC CAT CTT TGC G
m_kmt2c_sg3_rev	AAA CCG CAA AGA TGG CGC TTC CCC C
m_kmt2d_sg1_fw	CAC CGA CGG TAA ATC CAG GTC GGA G
m_kmt2d_sg1_rev	AAA CCT CCG ACC TGG ATT TAC CGT C
m_kmt2d_sg2_fw	CAC CGG AAA TCC TCA TCC GAG AAC A
m_kmt2d_sg2_rev	CAC CGT CTT TGC GAG GCC GGC CCC G
m_kmt2d_sg3_fw	CAC CGG AGT GGT CAC CCT TCC CCC G
m_kmt2d_sg3_rev	AAA CCG GGG GAA GGG TGA CCA CTC C
NGS primer
NGS_KMT2C_fw	GAC GGG GAT CCA TGT GTC TTT C
NGS_KMT2C_rev	GCT CAA CTT ACT TCT TTC TGG CTC
NGS_KMT2D_fw	AAG ATC AAA GCC ACC GGT GCT CTC
NGS_KMT2D_rev	CTC ATC CGA GAA CAT GGC CAG AGC
qRT-PCR primer
mmp3_1_fw	TTA AAG ACA GGC ACT TTT GGC G
mmp3_1_rev	CCC TCG TAT AGC CCA GAA CT
actin_fw	GGC TGT ATT CCC CTC CAT CG
actin_rev	CCA GTT GGT AAC AAT GCC ATG T
mm_kdm6a_fw1	AAG GCT GTT CGC TGC TAC
mm_kdm6a_rev1	GGA TCG ACA TAA AGC ACC TC
mm_mmp13_a_fw	CTA TCC CTT GAT GCC ATT ACC AG
mm_mmp13_a_rev	ATC CAC ATG GTT GGG AAG TTC
mm_mmp1b_a_fw	GCT CAT GCT TTT CTG CCA G
mm_mmp1b_a_rev	TAG AAT GGG AGA GTC CAA GGG
mm_mmp10_a_fw	GAG CCA CTA GCC ATC CTG
mm_mmp10_a_rev	TGA GCA AGA TCC ATG CTT GG

## Sheet: antibodies
target	host	dilution	company	catalog number	application
KMT2C	rb	1/1000	gift from Ali Shilatifard		western blot
KMT2D	rb	1/1000	Biorbyt	orb184541	western blot
tubulin	ms	1/20000	Millipore Sigma	T6199	western blot
total histone H3	ms	1/1000	Active motif	39763	western blot
H3K4me1	rb	1/1000	Invitrogen	710795	western blot
H3K27me3	rb	1/1000	Active motif	39155	western blot
H3K27ac	rb	1/1000	abcam	ab4729	western blot
KDM6A	rb	1/1000	Cell Signaling	33510S	western blot
PAXIP1	rb	1/1000	Sigma Aldrich	ABE1877	western blot
RBBP5	rb	1/1000	Cell Signaling	13171S	western blot
WDR5	rb	1/1000	Cell Signaling	13105S	western blot
KDM6A	rb	2.5 𝜇g/IP	Cell Signaling	33510S	immunoprecipitation
H3K4me1	rb	2.5 𝜇g/ChIP	abcam	ab8895	ChIP
H3K27me3	rb	2.5 𝜇g/ChIP	Cell Signaling	9733S	ChIP
H3K27ac	rb	2.5 𝜇g/ChIP	Diagenode	C15410196	ChIP
KDM6A	rb	2.5 𝜇g/ChIP	Cell Signaling	33510S	ChIP
P300	rb	2.5 𝜇g/ChIP	abcam	ab275378	ChIP
CD8	rb	1/500	Cell Signaling	98941S	immunofluorescence
PDL-1	rb	1/200	Cell Signaling	64988S	immunofluorescence
mCherry	rb	1/500	Cell Signaling	43590S	immunofluorescence
secondary antibodies
target	host	dilution	company		application	conjugate
rb	gt	1/10000	Invitrogen	65-6120	western blot	HRP
ms	gt	1/10000	Invitrogen	62-6520	western blot	HRP
rb	gt	1/500	Invitrogen	A-21245	immunofluorescence	Alexa Fluor 647
rb	gt	1/500	Invitrogen	A-21428	immunofluorescence	Alexa Fluor 555
