# Supplementary material for: Loss of Kmt2c or Kmt2d drives brain metastasis via KDM6A-dependent upregulation of MMP3
Source: Nat Cell Biol. 2024 Jun 26;26(7):1165–75. doi: 10.1038/s41556-024-01446-3 (PMC11251985; doi:10.1038/s41556-024-01446-3)
Supplement: Supplementary file 9 — Statistical source data. [file 41556_2024_1446_MOESM9_ESM.xlsx]

## Sheet: Fig.1a
KMT2C			KMT2D
PT	Met		PT	Met		normalized mRNA counts
14.3263	11.7991		12.2424	11.9011
14.3263	14.0055		12.2424	12.3708
14.3263	14.2132		12.2424	12.7717
14.3263	11.9222		12.2424	10.236
14.3263	14.2549		12.2424	12.6502
10.4494	10.9113		11.5251	11.9328
10.4494	13.4601		11.5251	12.8034
10.4494	11.0949		11.5251	11.9314
13.7925	11.493		12.8581	11.6014
13.7925	12.1496		12.8581	10.7477
12.6144	11.5795		12.0495	12.3911
12.6144	12.2166		12.0495	11.9716
12.6144	10.8997		12.0495	11.9663
12.6144	11.6524		12.0495	11.8317
12.6144	10.6859		12.0495	11.6731
14.6905	11.7764		12.9759	11.494
14.6905	11.9365		12.9759	11.7724
14.6905	11.653		12.9759	11.582
14.6905	12.1691		12.9759	11.8773
14.6905	11.1805		12.9759	11.4704
13.9962	11.3106		13.1172	12.0234
13.9962	12.1111		13.1172	12.062
13.9962	11.5912		13.1172	11.6882
13.9962	13.9057		13.1172	12.8649
13.9962	11.4967		13.1172	12.1888
13.9578	11.7088		13.0566	11.3035
13.9578	11.8086		13.0566	11.3102
13.9578	11.9513		13.0566	11.5151
13.9578	11.7301		13.0566	11.3001
13.9578	11.4191		13.0566	11.0949
13.525	12.265		10.5759	11.1946
13.525	12.3392		10.5759	11.662
11.6917	13.8941		11.2579	12.4627
11.6917	11.0523		11.2579	10.9457
11.6917	11.2026		11.2579	10.8648
11.6917	11.0629		11.2579	10.6674
11.6917	11.5685		11.2579	11.7253

## Sheet: Fig.1e
Kmt2c_KO	Kmt2d_KO	WT
1.24297	1.88878	0.405296		tumor volume
0.832922	1.75216	0.539065
0.930061	1.13967	1.34971
0.606131	2.55569	1.2357
4.03396	0.717036	0.273899
1.6682	0.930526	1.63439

## Sheet: Fig.1h
Kmt2c_KO	Kmt2d_KO	WT
0.012	0.051	0.00162		% mCherry positive cells
0.00232	0.00991	0.00121
0.00271	0.066	0.000849
0.067	0.016	0
0.013	0.00624	0.000741
0.045		0.00219

## Sheet: Fig.1i
Kmt2c_KO	Kmt2d_KO	WT
0.00182	0.00646	0.00382		% mCherry positive cells
0.012	0.000972	0.0014
0.028	0.056	0.00347
0.035	0.041	0.00204
0.1	0.014	0.000911
	0.027	0.000796
	0.028	0.00229
	0.033
