# Supplementary material for: Loss of Kmt2c or Kmt2d drives brain metastasis via KDM6A-dependent upregulation of MMP3
Source: Nat Cell Biol. 2024 Jun 26;26(7):1165–75. doi: 10.1038/s41556-024-01446-3 (PMC11251985; doi:10.1038/s41556-024-01446-3)
Supplement: Supplementary file 10 — Statistical source data. [file 41556_2024_1446_MOESM10_ESM.xlsx]

## Sheet: Fig. 2g
Kmt2c_KO	Kmt2d_KO	WT
2589.64	2757.87	1064.56		positive pixel (PDL-1-signal) per field of view
1598.74	2397.37	1360.87
5387.51	2436.84	626.779
1636.34	6115.16	968.371
4753.87	4991.14	1103.68
6318.6		1225.25

## Sheet: Fig. 2p
Kmt2c_KO	Kmt2d_KO	WT
175.75	140	42.5		positive CD8 cells per field of view
549	61.75	51.25
278	58.25	79
433.667	49.5	82
315.25	36.5	59
253.5		30

## Sheet: Fig. 2q
Kmt2c_KO	Kmt2d_KO	WT
0.00848	0.05	0.00407		% mCherry positive cells
0.00978	0.023	0.00693
0.00852	0.00982	0.00606
0.029	0.0084	0.00911
0.018	0.017	0.007
0.026	0.015
	0.01
