# Supplementary material for: Loss of Kmt2c or Kmt2d drives brain metastasis via KDM6A-dependent upregulation of MMP3
Source: Nat Cell Biol. 2024 Jun 26;26(7):1165–75. doi: 10.1038/s41556-024-01446-3 (PMC11251985; doi:10.1038/s41556-024-01446-3)
Supplement: Supplementary file 11 — Statistical source data. [file 41556_2024_1446_MOESM11_ESM.xlsx]

## Sheet: Fig. 3b
	WT			KMT2C			KMT2D
H3K4me0	0	0.06	-0.31	-0.71	-0.45	-0.58	-0.44	-0.38	-0.19
	WT			KMT2C			KMT2D
H3K27me3K36me0	0	0.25	-0.42	-0.56	-0.61	-0.51	-0.32	-0.07	-0.13
H3K27me3K36me1	0	0.19	-0.38	-0.73	-0.55	-0.47	-0.38	-0.17	-0.2
H3K27me3K36me2	0	0.01	-0.25	-0.83	-0.72	-0.95	-0.2	0.04	0.05
H3K27me3K36me3	0	0.06	-0.27	-0.83	-0.7	-0.68	-0.37	-0.31	-0.12
	WT			KMT2C			KMT2D
H3K27ac1K36me0	0	0.03	-0.26	1.13	1.6	0.9	0.22	0.41	0.47
H3K27ac1K36me1	0	0.06	-0.39	1.09	1.56	1.03	0.38	0.56	0.67
H3K27ac1K36me2	0	0.06	-0.12	0.52	1.08	0.48	0.41	0.48	0.37
H3K27ac1K36me3	0.05	-0.06	0	0.32	0.53	0.18	0.06	0.43	0.31
