# Supplementary material for: Loss of Kmt2c or Kmt2d drives brain metastasis via KDM6A-dependent upregulation of MMP3
Source: Nat Cell Biol. 2024 Jun 26;26(7):1165–75. doi: 10.1038/s41556-024-01446-3 (PMC11251985; doi:10.1038/s41556-024-01446-3)
Supplement: Supplementary file 12 — Statistical source data. [file 41556_2024_1446_MOESM12_ESM.xlsx]

## Sheet: Fig. 5c
WT	KMT2C_KO	KMT2D_KO		RNA seq CPM values
2.90756	5.28014	4.40557
2.96691	5.35478	5.10603
2.50466	5.1162	4.7303

## Sheet: Fig. 5d
67NR cells
KMT2C	KMT2D	WT
6.06016	6.98991	4.6593		CPM from RNAseq for Mmp3
5.87225	7.07717	4.70663
5.86666	5.73928	3.89101

## Sheet: Fig. 5e
WT	KMT2Cmut		WT	KMT2Dmut		MMP3 expression level
5.74099	6.21593		5.4095	7.15841
7.04934	7.4943		5.42173	5.69865
6.6963	6.61573		5.42363	8.85593
6.67447	7.1691		5.42894	6.98723
7.80701	5.60598		5.44737	7.4187
5.48201	7.03356		5.48201	7.52687
7.69434	6.67094		5.49499	7.8061
8.79139	7.33387		5.53819	6.96729
5.83488	8.07991		5.59002	6.80239
7.61401	8.8423		5.59257	7.50078
6.50591	7.2415		5.60598	6.42675
6.57843	6.50059		5.60924	6.04858
6.61085	5.74287		5.61459	6.20826
6.26272	7.06358		5.61624	6.1362
7.15841	7.69434		5.61897	6.23209
7.33785	7.72339		5.6302	7.92963
6.28573	10.0768		5.64027	7.96163
6.27926	6.74276		5.66044	6.0665
7.0756	7.53291		5.69454	6.45404
6.48709	7.65556		5.69564	7.7901
6.19532	7.27693		5.70021	6.17624
5.66044	8.43403		5.74099	5.73414
6.11315	7.38834		5.74287	6.54908
6.78869	7.3057		5.74589	7.76899
6.60389	10.235		5.7531	7.3057
5.59002			5.75887	6.01926
7.16533			5.77144
6.60354			5.78072
6.90373			5.78267
6.0599			5.79812
8.11491			5.79844
5.69865			5.7991
6.37484			5.80109
8.09314			5.80637
5.79812			5.81377
7.05795			5.81874
5.88984			5.82
5.80637			5.82823
7.04519			5.83047
5.69454			5.83258
6.44087			5.83488
6.31719			5.85806
6.59745			5.88984
6.90587			5.90003
6.52525			5.92383
5.44737			5.92797
7.2066			5.95106
6.44146			5.95154
7.82925			5.98293
6.72447			6.00596
6.26139			6.01291
6.16053			6.0175
6.37157			6.02389
7.80018			6.04691
5.79844			6.0599
6.38073			6.08369
5.49499			6.10357
7.66089			6.11315
6.08369			6.14788
5.78072			6.16053
10.3855			6.17917
8.93924			6.19532
5.42363			6.20318
7.3718			6.20878
6.55132			6.21593
7.35239			6.2325
7.78323			6.2358
5.81874			6.24227
7.79536			6.24729
6.0175			6.25179
5.42894			6.26139
5.85806			6.26272
7.6875			6.26835
5.6302			6.27675
5.98293			6.27926
6.42437			6.28076
5.42173			6.28573
6.48276			6.28608
8.85593			6.28867
5.70021			6.28915
8.23189			6.29472
7.08703			6.31131
8.51259			6.31308
6.98723			6.31366
7.51511			6.31719
6.73801			6.34545
7.4187			6.35811
6.34545			6.35898
8.07335			6.36915
7.14496			6.37154
7.83441			6.37157
7.52687			6.37484
7.59866			6.38073
7.36153			6.38385
6.87139			6.39032
8.57278			6.40051
7.8061			6.42089
6.70477			6.4231
8.37263			6.42437
8.07517			6.42437
6.17917			6.43712
7.61602			6.44
7.72685			6.44087
6.96729			6.44146
8.81121			6.44308
8.64318			6.45939
7.48166			6.4781
6.28608			6.48276
7.34101			6.48709
6.80239			6.49565
7.50078			6.50059
7.85605			6.50524
8.038			6.50591
7.2729			6.50861
5.95106			6.50909
6.24729			6.50933
5.95154			6.5101
5.64027			6.5143
6.84961			6.51998
8.21936			6.52361
6.5143			6.52525
5.7531			6.53232
6.69128			6.53862
7.23452			6.55132
7.97744			6.55718
10.5333			6.57843
6.70969			6.5813
6.00596			6.58627
6.88207			6.59745
7.2515			6.60354
6.42675			6.60389
6.35898			6.61085
7.30657			6.61573
6.88925			6.62997
5.4095			6.64861
6.28915			6.67094
5.61624			6.67164
6.5813			6.67447
7.70657			6.69128
6.04858			6.6963
5.7991			6.70477
6.20826			6.70969
7.46406			6.72447
6.39032			6.73726
6.31308			6.73801
6.4231			6.74276
6.1362			6.76039
6.04691			6.78869
8.54472			6.79135
7.80855			6.80359
5.81377			6.81661
6.02389			6.83441
7.75743			6.84961
6.01291			6.86116
8.55022			6.87139
5.75887			6.88207
7.03695			6.88925
7.32198			6.8908
7.18068			6.90373
7.09648			6.90587
6.9079			6.9079
5.92383			6.9278
6.31131			6.92846
7.02845			6.99001
6.79135			7.02845
7.38986			7.03356
6.23209			7.03695
6.50933			7.04519
7.52257			7.04934
6.38385			7.05795
6.50909			7.06358
5.69564			7.06821
5.83047			7.0756
8.63641			7.08703
7.30947			7.09648
7.32108			7.13398
7.66971			7.13701
6.55718			7.14496
6.49565			7.16533
6.80359			7.1691
7.92963			7.18068
6.40051			7.2066
7.95713			7.23452
7.33166			7.2415
6.5101			7.2515
6.26835			7.2729
5.82			7.27693
8.27014			7.30657
6.64861			7.30947
9.19919			7.32108
6.44308			7.32198
6.28076			7.33166
6.53862			7.33387
6.99001			7.33785
5.80109			7.34101
6.20318			7.34903
6.27675			7.35239
7.96163			7.36153
6.0665			7.36827
6.35811			7.3718
6.45404			7.38834
7.50402			7.38986
6.44			7.42841
6.76039			7.44486
6.4781			7.46038
7.13701			7.46406
6.81661			7.48166
7.7901			7.49384
6.17624			7.4943
6.36915			7.50402
6.92846			7.51511
7.13398			7.52257
8.60631			7.53291
6.67164			7.59866
6.42437			7.61401
6.43712			7.61602
7.69389			7.65556
6.45939			7.66089
5.73414			7.66971
5.92797			7.6875
7.84452			7.69389
6.54908			7.69434
8.18181			7.69434
5.82823			7.70657
7.76899			7.72339
7.49384			7.72685
7.42841			7.75743
6.52361			7.78323
9.09794			7.78959
6.37154			7.79536
5.77144			7.80018
6.73726			7.80701
7.34903			7.80855
6.51998			7.82925
8.60999			7.83441
6.28867			7.84452
6.2358			7.85605
8.68303			7.95713
6.9278			7.97744
6.53232			8.038
6.24227			8.07335
6.42089			8.07517
8.73855			8.07991
7.46038			8.09314
5.83258			8.11491
6.83441			8.18181
7.44486			8.21936
8.2911			8.23189
6.14788			8.27014
5.78267			8.2911
6.20878			8.37263
5.53819			8.43403
8.50308			8.50308
5.61897			8.51259
6.50524			8.54472
6.58627			8.55022
6.62997			8.57278
6.8908			8.60631
5.90003			8.60999
6.29472			8.63641
7.36827			8.64318
6.25179			8.68303
6.86116			8.73855
6.2325			8.79139
5.60924			8.81121
6.50861			8.8423
7.78959			8.93924
5.74589			9.09794
6.10357			9.19919
5.61459			10.0768
5.59257			10.235
6.01926			10.3855
6.31366			10.5333
7.06821

## Sheet: Fig. 5f
KMT2C_shMMP3	KMT2C_shNT	KMT2D_shMMP3	KMT2D_shNT	WT_shCtrl	WT_sh_Mmp3		% mCherry positive cells
0.055	0.064	0.01	0.43	0.00227	0.00673
0	0.38	0	0.42	0.00489	0
0.2	0.84	0	0.21	0	0.00112
0	1.05	0.000879	0.29	0.00362	0.00207
0	0.57	0.17	0.027		0.00159
0.53		0.028			0
0.14		0.044
0
