# Supplementary material for: Loss of Kmt2c or Kmt2d drives brain metastasis via KDM6A-dependent upregulation of MMP3
Source: Nat Cell Biol. 2024 Jun 26;26(7):1165–75. doi: 10.1038/s41556-024-01446-3 (PMC11251985; doi:10.1038/s41556-024-01446-3)
Supplement: Supplementary file 13 — Statistical source data. [file 41556_2024_1446_MOESM13_ESM.xlsx]

## Sheet: Fig. 6a
KMT2C_KO_shKdm6a	KMT2C_KO_shCtrl	KMT2D_KO_shKdm6a	KMT2D_KO_shCtrl	WT_shKdm6a	WT_shCtrl		rel. Mmp3 expression
1.6174e-05	0.0003766	1.6384e-05	0.00015134	1.8352e-05	3.8855e-05
1.32e-05	0.0007527	1.2316e-05	0.00021655	2.0803e-05	7.0036e-05
4.1686e-06	0.0003438	3.3104e-06	0.00016492	1.3707e-05	3.234e-05

## Sheet: Fig. 6b
WT_shCtrl	WT_shKdm6a	Kmt2c_KO_shCtrl	Kmt2c_KO_shKdm6a	Kmt2d_KO_shCtrl	Kmt2d_KO_shKdm6a		% mCherry positive cells
0.000516	0	0.000578	0.000493	0	0.00402
0.0011	0.00129	0.00112	0.000661	0.00717	0.015
0	0	0.058	0.0046	0.025	0.00194
0.000576	0.000552	0.19	0.000616	0.048	0
0	0	0.022	0	0.076	0.0028
0	0	0.057	0.00766	0.038	0.00526
0.00122	0.000597	0.018	0.011		0.000523
			0.00409		0.0013
					0.00168

## Sheet: Fig. 6d
Kmt2c_DMSO	Kmt2c_J4	Kmt2d_DMSO	Kmt2d_J4	WT_DMSO	WT_J4
0.00045012	0.00013414	0.00044072	0.00011807	0.0001295	9.9596e-05		rel. Mmp3 expression
0.00051417	9.6137e-05	0.0004498	7.7227e-05	2.2029e-05	0.00017355
0.00020269	0.00012359	0.00068274	0.00028792	4.4804e-05	0.00010012
0.00079801	0.0002739	0.00069745	0.00023989	0.00011943	0.00038117

## Sheet: Fig. 6e
WT Ctrl	WT KDM1Ai	WT p300i	C_Ctrl	C_KDM1Ai	C_p300i	D_Ctrl	D_KDM1Ai	D_p300i
0.000226431	0.000630492	1.28352e-05	0.000737426	0.000432564	1.60311e-05	0.000580068	0.000457717	1.55638e-05		relative Mmp3 mRNA expression
0.000272481	0.000402466	1.42991e-05	0.000643266	0.000417242	7.77533e-06	0.000706367	0.000458917	1.70629e-05
0.00046619	0.00066798	0.00062463	0.001276	0.00068775	0.00057833	0.00077038	0.00096688	0.00026649
0.00062028	0.00060703	0.00054512	0.00109584	0.00128845	0.0005224	0.00098302	0.00057902	0.00045834

## Sheet: Fig. 6f
Kmt2d_KO_GSK-J4	Kmt2d_KO_ctrl	WT_GSK-J4	WT_ctrl	Kmt2c_KO_GSK-J4	Kmt2c_KO_ctrl
0.00333	0.49	0	0.011	0.00286	0.91		% mCherry positive cells
0	0.021	0.014	0.00872	0.00263	0.48
0.033	0.061	0.00812	0.00333	0.00254	0.014
0.00899	0.22	0.00906	0.016	0.017	0.086
0.057	0.00829	0.00444	0.00958	0.03	1.16
0.022	0.12	0.00348	0.013	0.1	0.015
0.029	0.049	0.015	0.0081	0.00934	0.063
	0.00394		0	0	0.00606
			0.00304
