# Supplementary material for: Loss of Kmt2c or Kmt2d drives brain metastasis via KDM6A-dependent upregulation of MMP3
Source: Nat Cell Biol. 2024 Jun 26;26(7):1165–75. doi: 10.1038/s41556-024-01446-3 (PMC11251985; doi:10.1038/s41556-024-01446-3)
Supplement: Supplementary file 14 — Statistical source data. [file 41556_2024_1446_MOESM14_ESM.xlsx]

## Sheet: Ext. Data Fig. 1a
TP53	79.6		mutation frequency
MUC16	18.1
PIK3CA	17.7
SYNE1	17.1
AHNAK2	16.1
DNAH11	12
AHNAK	11.4
USH2A	10.7
DNAH2	10
KMT2D	8.7
RYR2	8.7
DNAH5	8.7
KMT2C	8.4
HERC2	8
AKAP9	8

## Sheet: Ext. Data Fig. 1c
KMT2C					KMT2D
	expression level (log2 TPM+1)	MetMap 500: Metastatic potential				expression level (log2 TPM+1)	MetMap 500: Metastatic potential
EFM192A	5.26416	-3.73568			EFM192A	5.5659	-3.73568
HCC38	4.85798	-3.95916			HCC38	5.96162	-3.95916
CAL51	5.10769	-0.550247			CAL51	5.41414	-0.550247
HCC1937	4.40803	-3.3527			HCC1937	4.86047	-3.3527
MCF7	4.51033	-2.10669			MCF7	5.23189	-2.10669
HDQP1	3.83289	-3.87894			HDQP1	4.09424	-3.87894
JIMT1	4.0917	-0.357272			JIMT1	4.95	-0.357272
HCC1143	3.76341	-1.85049			HCC1143	5.47476	-1.85049
KPL1	4.95093	-2.7839			KPL1	5.36527	-2.7839
HCC1419	4.84549	-3.87613			HCC1419	5.46499	-3.87613
HMC18	3.36457	-0.503602			HMC18	4.45681	-0.503602
BT474	5.2854	-3.76722			BT474	4.81301	-3.76722
MDAMB231	4.03562	-1.33675			MDAMB231	4.55949	-1.33675
MDAMB436	4.24565	-3.37905			MDAMB436	4.18031	-3.37905
CAMA1	5.17513	-1.61576			CAMA1	5.61794	-1.61576
MDAMB175VII	4.78869	-2.88089			MDAMB175VII	5.38232	-2.88089
T47D	3.98641	-2.29028			T47D	5.70653	-2.29028
HCC1806	2.96532	1.55315			HCC1806	4.00988	1.55315
HCC1428	5.44956	-3.99882			HCC1428	5.84197	-3.99882
CAL120	4.20085	-2.04775			CAL120	4.30159	-2.04775
MDAMB468	4.34199	-2.58608			MDAMB468	4.47703	-2.58608
ZR751	4.92932	-2.09695			ZR751	5.2407	-2.09695
BT549	4.18507	-3.18843			BT549	4.29866	-3.18843

## Sheet: Ext. Data Fig. 1g
day	KMT2C KO			KMT2D KO			WT
1	1	1	1	1	1	1	1	1	1		relative cell count
2	1.48267	2.07864	2.9819	1.6184	3.14993	1.22043	3.22308	1.27008	1.78425
3	10.2596	9.5261	9.32805	8.39097	11.3129	3.44458	10.6154	8.9903	8.70822
4	11.592	14.2773	13.4442	13.6422	15.2269	4.00703	10.2269	13.4681	12.6692
5	36.1849	47.2569	44.4216	53.5767	72.897	18.4694	64.8404	62.9751	41.7705
days	Kmt2c				Kmt2d				WT
1	1	1	1	1	1	1	1	1	1	1	1	1		relative cell count
2	4.5883	3.26689	3.89294	4.04265	3.84132	3.97441	3.64728	4.7514	4.0332	3.73157	5.39384	4.52455
3	9.10176	5.23089	7.61281	10.4447	6.60081	7.77042	5.68602	11.8288	7.02016	5.47146	13.1231	11.9158
4	17.9042	10.4732	17.2505	20.1043	13.7709	17.2508	11.1834	21.3389	16.0544	9.69833	28.9241	26.6508
5	35.3666	19.038	28.1623	23.9673	24.431	28.7817	19.8951	24.2654	28.4588	17.5589	36.2018	31.8778

## Sheet: Ext. Data Fig. 1h
	168FARN
	concentration	relative cell number
		KMT2C						KMT2D						WT
	0	1	1	1	1	1	1	1	1	1	1	1	1	1	1	1	1	1	1
Doxorubicin	5	0.107154	0.0990405	0.113383	0.107081	0.0545426	0.0666466	0.112436	0.136819	0.157826	0.203627	0.0690595	0.0665736	0.107819	0.12798	0.148298	0.146329	0.0718583	0.118363
	2.5	0.232851	0.230772	0.203426	0.250097	0.136913	0.166992	0.266153	0.325125	0.372178	0.439719	0.211976	0.224343	0.28715	0.248369	0.403862	0.443279	0.232822	0.410204
	1.25	0.508105	0.483822	0.464092	0.499275	0.459336	0.543694	0.562909	0.660795	0.699503	0.765951	0.55297	0.555454	0.576828	0.609097	0.789437	0.765745	0.580292	0.659359
	0.625	0.918738	0.731442	0.792726	0.721223	0.805503	0.687825	0.809251	0.870379	0.925682	0.849323	0.807006	0.694028	0.875324	0.7	0.948781	0.939411	0.853708	0.930234
	0.3125	1.09592	0.972255	1.05334	0.842233	0.992735	0.827514	0.858007	0.908482	1.08696	1.00871	0.982835	0.871009	0.992803	0.78739	1.01661	1.00271	0.972135	0.905925
	0.15625	1.16386	1.05705	1.07684	0.91229	1.09002	0.887414	1.00471	1.07494	1.08302	1.10863	0.920724	0.791073	1.11307	1.07459	1.09794	1.04876	0.964979	0.975142
	0.078125	0.971515	0.99881	0.983177	1.02063	1.17493	1.05417	0.884538	1.00868	0.974886	1.0778	1.04067	0.977966	1.08986	0.919385	1.06329	1.13122	1.05451	0.919985
		KMT2C						KMT2D						WT
	0	1	1	1	1	1	1	1	1	1	1	1	1	1	1	1	1	1	1
Paclitaxel	0.78125	0.917414	0.872616	0.979882	0.841067	0.922685	0.846515	0.979047	0.88522	0.876739	0.955126	0.958351	0.948703	0.860178	1.02741	0.946856	0.875912	0.993132	1.07256
	1.5625	0.895793	0.881839	0.786763	0.772376	0.731199	0.678265	0.990027	0.962683	0.843836	0.88798	0.75382	0.862331	0.833399	1.09561	0.895023	1.30591	0.88543	0.936945
	3.125	0.911539	0.912537	0.704634	0.733601	0.675522	0.65811	0.958233	0.930546	0.807771	0.795356	0.819787	0.765689	0.872283	1.0238	0.831425	0.964701	0.794967	0.927991
	6.25	0.842683	0.919741	0.646634	0.663744	0.61595	0.617674	0.899997	0.910848	0.758128	0.756441	0.755611	0.747294	0.681225	0.785771	0.721917	0.943009	0.68538	0.765868
	12.5	0.667002	0.742169	0.512589	0.55639	0.504104	0.443103	0.750339	0.827046	0.672316	0.728745	0.712952	0.664397	0.737895	0.678994	0.739168	0.903323	0.572253	0.650733
	25	0.353107	0.412432	0.273825	0.302998	0.223583	0.257983	0.58011	0.521112	0.532892	0.55564	0.510522	0.44683	0.476779	0.428948	0.565268	0.571238	0.302211	0.315115
	50	0.117199	0.14054	0.100965	0.101254	0.0579556	0.0634886	0.287084	0.294721	0.26533	0.257941	0.26255	0.246167	0.169466	0.176694	0.236466	0.210856	0.072763	0.0760697
		KMT2C						KMT2D						WT
	0	1	1	1	1	1	1	1	1	1	1	1	1	1	1	1	1	1	1
A485	0.15625	1.08736	0.854877	1.09879	1.06761	1.09824	0.961772	1.01179	1.08525	1.02334	0.927547	0.929621	0.946761	1.02682	1.12203	0.972984	0.999456	0.977026	0.918958
	0.3125	1.20814	0.960959	1.09607	0.974641	1.07823	0.959206	1.11719	1.12399	1.06647	0.981703	0.967066	0.972796	1.11679	1.13552	1.05383	1.10419	0.949286	0.893927
	0.625	1.15747	0.933773	0.968726	0.945149	1.09791	0.91141	1.12137	1.08	1.07664	0.947375	0.958117	1.01696	1.18198	1.18856	1.10311	1.34797	1.02179	1.01309
	1.25	1.0875	0.84934	0.965131	0.907829	0.928283	0.889706	1.03556	0.997065	0.998323	0.986321	0.87773	0.889136	1.05055	1.32525	0.971119	1.175	0.906312	0.990749
	2.5	0.865018	0.755209	0.794879	0.825205	0.682024	0.711305	0.854484	0.789441	0.866195	0.783416	0.671399	0.730019	0.770671	0.987499	0.638077	0.939929	0.689224	0.658727
	5	0.722647	0.641244	0.681037	0.75213	0.526286	0.536783	0.594803	0.654432	0.736227	0.705893	0.54131	0.520992	0.554111	0.593434	0.467251	0.571487	0.413506	0.412542
		KMT2C						KMT2D						WT
	0	1	1	1	1	1	1	1	1	1	1	1	1	1	1	1	1	1	1
EED226	0.78125	0.843808	0.879191	1.02016	1.06713	1.06095	0.902887	0.96517	0.980193	1.03896	0.938285	1.01869	0.978721	0.774138	0.843582	0.903575	0.995795	0.971994	1.02158
	1.5625	0.826414	0.839176	0.82292	0.848673	0.890311	0.914686	0.981488	0.918544	0.918543	0.891712	0.861729	0.87699	0.804351	0.890423	0.779137	1.042	0.85288	1.01537
	3.125	0.736842	0.760371	0.868444	0.896607	0.791248	0.787943	0.839045	0.701709	0.919421	0.789986	0.736409	0.713183	0.648749	0.675511	0.716976	0.960824	0.834579	0.86823
	6.25	0.605138	0.653359	0.720109	0.715556	0.792584	0.719216	0.661363	0.626449	0.719185	0.739705	0.621021	0.610927	0.625261	0.635911	0.624263	0.782403	0.566477	0.825268
	12.5	0.439676	0.434869	0.541017	0.492917	0.551455	0.539214	0.436287	0.424583	0.524608	0.510841	0.470625	0.52629	0.487746	0.51089	0.461145	0.662054	0.61516	0.723488
	25	0.164484	0.154736	0.236073	0.215569	0.233288	0.290951	0.174225	0.146517	0.214809	0.231968	0.289478	0.37516	0.241351	0.247666	0.27017	0.247245	0.469546	0.589734
	50	0.0296524	0.0317548	0.0332009	0.0367137	0.01998	0.041258	0.0412237	0.0301807	0.0314326	0.0305555	0.0580514	0.0698436	0.0328119	0.0344515	0.0326236	0.0290626	0.177791	0.267583
		KMT2C						KMT2D						WT
	0	1	1	1	1	1	1	1	1	1	1	1	1	1	1	1	1	1	1
GSK-J4	12.5	0.0204512	0.0245537	0.0142237	0.0285835	0.00916573	0.00947174	0.0313064	0.030386	0.00986266	0.0441156	0.00805938	0.00840309	0.0339935	0.0316685	0.0427757	0.0344477	0.016145	0.0153882
	4.16667	0.0153096	0.0219054	0.0100171	0.0214838	0.00818479	0.0100533	0.0425399	0.0307671	0.00970569	0.0489939	0.00752815	0.00804551	0.0279634	0.0334541	0.0352143	0.0307568	0.0126318	0.0125741
	1.38889	0.0716369	0.0663702	0.066544	0.0918472	0.0360039	0.0241945	0.0705683	0.0642367	0.055121	0.0931329	0.0203078	0.0164648	0.0857227	0.0800903	0.0928534	0.0988885	0.0442901	0.0382033
	0.462963	0.0953112	0.115053	0.0977258	0.106258	0.0479132	0.0458466	0.123237	0.204421	0.0768345	0.100966	0.0390219	0.0705567	0.464795	0.517147	0.253413	0.243891	0.439072	0.48715
	0.154321	0.77849	0.65275	0.607256	0.654412	0.706436	0.762857	0.767191	0.668942	0.535383	0.579976	0.491652	0.606274	0.943896	0.94349	0.850415	0.840361	0.900564	0.783034
	0.0514403	0.787929	0.83293	0.72031	0.783103	0.828165	0.812393	0.887665	0.773023	0.637698	0.700783	0.664694	0.674896	0.907952	0.745654	0.842292	0.850246	0.849544	0.722942
	0.0171468	0.783401	0.806611	0.666754	0.92412	0.848459	0.950946	0.78406	0.932888	0.684526	0.642361	0.792156	0.836197	0.848951	0.811249	0.9014	0.870227	0.902834	0.903539

## Sheet: Ext. Data Fig. 1i
67NR
concentration	relative cell number
	Kmt2c_KO		Kmt2d_KO		WT
5	0.368145	0.465117	0.35631	0.400274	0.400709	0.460692
2.5	0.718649	0.721908	0.702061	0.762731	0.742757	0.849872
1.25	1.00126	0.99121	0.894699	0.944153	0.861911	0.966777
0.625	0.961676	1.03162	0.974038	1.02581	1.05141	1.0923
0.3125	1.01	0.88011	0.915633	1.05245	0.951282	1.01977
0.15625	1.08936	0.996507	0.972091	1.09819	0.90354	1.10756
0	1	1	1	1	1	1
	Kmt2c_KO				Kmt2d_KO				WT
50	0.223456	0.272865	0.302082	0.297225	0.16927	0.16534	0.1613	0.18276	0.220617	0.211282	0.131509	0.155136
25	0.381767	0.426777	0.360173	0.443287	0.521099	0.461799	0.294824	0.271147	0.37942	0.450032	0.372023	0.3644
12.5	0.693394	0.686639	0.485426	0.762517	0.705335	0.830518	0.731975	0.763205	0.754751	0.761618	0.98401	0.941127
6.25	0.896478	0.998414	0.943228	1.00829	0.871692	0.933679	0.982863	1.00395	0.925557	1.16872	1.0681	1.13588
3.125	1.03563	0.961089	0.855411	1.21521	0.998945	1.03972	1.12395	1.10734	0.913332	0.990913	1.0721	1.16452
1.5625	1.17026	0.886512	1.11569	1.07452	0.981559	0.945394	1.02402	1.0536	0.949461	1.14187	1.0899	1.15475
0	1	1	1	1	1	1	1	1	1	1	1	1
	Kmt2c_KO				Kmt2d_KO				WT
5	0.393042	0.387329	0.419131	0.428912	0.444497	0.257591	0.266447	0.481122	0.460582	0.298937	0.356561	0.483095
2.5	0.695627	0.713643	0.566086	0.875804	0.790533	0.769449	0.819504	0.846226	0.78035	0.875388	0.920559	0.80076
1.25	1.0117	1.2966	0.804353	1.17329	0.909569	1.05571	1.13681	1.02931	0.853248	1.26174	1.36112	0.934912
0.625	0.942884	1.58521	1.3426	1.15573	1.03065	1.06365	1.21178	1.16322	1.01484	1.26265	1.51571	0.988641
0.3125	1.08904	1.55013	1.5244	1.07942	1.09966	1.15298	1.21885	1.0432	1.02777	1.25038	1.58294	1.12902
0.15625	0.910017	1.63004	1.51845	1.06348	1.01605	1.0513	1.14595	1.18746	0.981787	1.11936	1.23048	1.0559
0	1	1	1	1	1	1	1	1	1	1	1	1
	Kmt2c_KO				Kmt2d_KO				WT
5	0.253451	0.279533	0.572118	0.567043	0.397279	0.356893	0.639651	0.662443	0.403767	0.345656	0.719353	0.667133
2.5	0.572147	0.695931	0.892071	1.0353	0.79337	0.80264	0.916719	0.951699	0.794746	0.918904	0.913711	1.0114
1.25	0.771339	0.924985	1.03454	1.23067	1.10727	1.16958	0.99907	1.07843	1.04575	1.09428	1.0237	1.11568
0.625	0.959487	0.978665	1.003	1.2956	1.10959	1.294	1.04576	1.09846	1.02554	1.12035	1.23248	1.06773
0.3125	1.19196	0.967415	0.994213	1.301	1.09915	1.31479	0.97173	1.08711	1.04062	1.08942	1.05122	1.30632
0.15625	1.0903	0.964452	0.969682	1.22544	1.05549	1.19893	0.947464	1.10795	1.0309	1.10412	1.08522	1.30055
0	1	1	1	1	1	1	1	1	1	1	1	1
	Kmt2c_KO				Kmt2d_KO				WT
0.5	0.599417	0.351656	0.219722	0.597119	0.65822	0.324469	0.283107	0.699536	0.510699	0.537038	0.359654	0.511026
0.25	0.906117	0.556179	0.385431	1.01755	1.01155	0.828452	0.712279	1.04867	0.836392	1.07802	1.12096	0.913126
0.125	1.11851	0.946528	0.551465	1.19083	1.11697	1.02382	1.21178	0.966029	0.858631	1.18691	1.39214	0.98563
0.0625	1.0969	1.18719	0.93108	1.32075	1.09355	1.2075	1.30565	1.1016	1.05658	1.17291	1.31071	0.999399
0.03125	1.18069	1.21336	0.924023	1.22387	1.09094	1.14418	1.29974	1.20167	1.00384	1.14072	1.4343	0.999347
0.015625	1.07198	1.21419	0.984553	1.34997	1.16709	1.1666	1.04792	1.20052	0.936421	0.994999	1.02875	1.13908
0	1	1	1	1	1	1	1	1	1	1	1	1

## Sheet: Ext. Data Fig. 1l
168FARN liver
Kmt2c_KO	Kmt2d_KO	WT		% mCherry positive cells
0	0	0.00344
0	0.00234	0
0	0	0
0	0.14	0
0	0.00705	0.00365
0		0.00155
168FARN lung
Kmt2c_KO	Kmt2d_KO	WT
0	0.012	2.62
10.6	1.06	0.00189
0.03	0	3.82
0.027	0.19	0.92
0.024	1.36	1.87
0.12		4.51

## Sheet: Ext. Data Fig. 1m
67NR liver
KMT2C_KO	KMT2D_KO	WT		% mCherry positive cells
0.11	0.39	0.072
0.077	0.34	0.11
0	0	0.032
0.012	0.058	0
0	0.00966	0
	0	0.17
	0	0
	0
67NR lung
KMT2C_KO	KMT2D_KO	WT
0.69	0.61	0.27
0.68	0.5	1.55
0.8	0.4	0.093
0.064	0.23	0.02
0.28	0.15	0.041
	1.73	0.013
	0.054	0.045
	0.013

## Sheet: Ext. Data Fig. 1o
mCherry mRNA	mCherry positive cells
0.00589409	0.069
0.00240417	0.12
0.00250166	0.14
1.3906e-05	0.069
7.7975e-07	0.067
0.0146438	0.31
0.00265875	0.22
0.0137978	0.74
3.6472e-07	0
9.732e-07	0

## Sheet: Ext. Data Fig. 1q
168FARN
	yes		no		% mice with or without bone metastases
WT	0		1		5-8 mice per group
Kmt2c_KO	0.333333		0.666667
Kmt2d_KO	0.8		0.2
67NR
	yes		no		% mice with or without bone metastases
WT	0		1		5-8 mice per group
Kmt2c_KO	0.125		0.875
Kmt2d_KO	0.2		0.8
