# Supplementary material for: Loss of Kmt2c or Kmt2d drives brain metastasis via KDM6A-dependent upregulation of MMP3
Source: Nat Cell Biol. 2024 Jun 26;26(7):1165–75. doi: 10.1038/s41556-024-01446-3 (PMC11251985; doi:10.1038/s41556-024-01446-3)
Supplement: Supplementary file 15 — Statistical source data. [file 41556_2024_1446_MOESM15_ESM.xlsx]

## Sheet: Ext. Data Fig. 2o
	CvsWT_SN	CvsWT_T	DvsWT_SN	DvsWT_T
CXCL1/KC	0.685979	22.9145	-0.680017	21.9263		log2FC signal intensity
MMP-3	3.19323	4.36541	1.86072	2.76791
CCL2/JE/MCP-1	3.71534	4.12731	-0.213676	4.46991
CX3CL1/Fractalkine	0.764288	4.79485	0.405074	1.99432
Proprotein Convertase 9/PCSK9	2.45269	1.64639	2.48055	0.227221
IGFBP-3	1.1583	1.66585	0.955131	0.674392
Chemerin	0.0181382	1.71227	-0.222108	1.81194
VCAM-1/CD106	0.556842	1.81748	0.17913	0.495851
CD14	-0.138587	1.74892	-0.0986812	1.27546
CCL22/MDC	-0.190209	1.92541	-0.445527	1.10088
LDL R	0.354416	1.084	0.700671	0.246576
M-CSF	-0.625591	2.37493	-0.907871	1.16885
Coagulation Factor III/Tissue Factor	-0.270763	1.08488	0.134923	1.00493
RAGE	0.355313	0.974376	0.152567	0.458467
CCL5/RANTES	1.6931	1.93151	-0.380622	-1.33269
MMP-2	0.285745	1.16757	-0.0128549	0.367597
LIF	-0.177412	0.81233	-0.11966	1.21228
IL-11	0.988012	0.135735	0.669733	-0.178183
PDGF-BB	0.38665	0.723353	0.0633555	0.424909
IL-28A/B	0.67739	0.762206	0.168538	-0.09819
DKK-1	-0.105556	1.22487	-0.180453	0.499471
Pref-1/DLK-1/FA1	0.0910199	0.785666	0.147488	0.243061
Cystatin C	0.228925	0.545642	0.204075	0.141229
IL-33	0.438146	0.148692	0.559869	-0.0524617
CCL17/TARC	0.28481	0.282911	0.450408	0.0414763
Proliferin	-0.0106567	0.68212	-0.0252912	0.262203
IL-27 p28	0.196532	0.934537	0.123866	-0.525556
LIX	-0.367768	1.2201	-0.742336	0.605975
Serpin F1/PEDF	-0.226964	0.962468	-0.398264	0.249161
Fetuin A/AHSG	-0.0071137	0.31955	0.114241	0.10458
IL-15	0.0725569	0.234566	0.412811	-0.457518
Amphiregulin	0.403999	0.250968	-1.15715	0.266728
VEGF	-0.663819	0.896697	-0.712248	-0.144797
Osteopontin (OPN)	-0.103148	0.225459	-0.107457	-0.64629
GDF-15	-1.0049	0.725549	-0.214181	-0.387195
Flt-3 Ligand	-1.26755	1.11357	-1.36899	0.529746
IGFBP-6	0.395712	-0.416819	0.586814	-1.95734
Endostatin	-0.475722	-0.22392	-0.606962	-0.133494
Serpin E1/PAI-1	-1.23295	0.997501	-0.978444	-0.265706
CCL12/MCP-5	0.777182	-0.656276	-0.0479421	-1.63407
