# Supplementary material for: Loss of Kmt2c or Kmt2d drives brain metastasis via KDM6A-dependent upregulation of MMP3
Source: Nat Cell Biol. 2024 Jun 26;26(7):1165–75. doi: 10.1038/s41556-024-01446-3 (PMC11251985; doi:10.1038/s41556-024-01446-3)
Supplement: Supplementary file 16 — Statistical source data. [file 41556_2024_1446_MOESM16_ESM.xlsx]

## Sheet: Ext. Data Fig. 3c
	WT	Kmt2c_KO	Kmt2d_KO		number of called H3K27me3 peaks
replicate1	43248	3217	4483
replicate2	17585	5271	1223

## Sheet: Ext. Data Fig. 3d
	Kmt2c_KO						Kmt2d_KO
	gained			lost			gained			lost
	H3K4me1	H3K27ac	KDM6A	H3K4me1	H3K27ac	KDM6A	H3K4me1	H3K27ac	KDM6A	H3K4me1	H3K27ac	KDM6A		-log10 p-value de novo motif HOMER
ZNF263	11	43		6			15			27	3
HOXA1(Homeobox)		32		19	13			45		11
SD0001.1_at_AC_acceptor			880	8				23		8
Foxd3		35			7						6
PRDM1	1							32		18
RUNX1(Runt)					9		16		39
Tlx?(NR)			385		6				16
HIC1(Zf)	9		635						14
OSR2			327									9
PB0181.1_Spdef_2								62			12
PB0097.1_Zfp281_1		48									11
MAZ								33			7
BATF(bZIP)				62						82
TEAD3				13					26
EWSR1-FLI1				26				82
Arid5a				14				60
KLF4				18				27
CTCFL			405					3
RELB			665		5
ZNF768(Zf)		26		10
POL009.1_DCE_S_II		4	353
NEUROD1										26
AP-1(bZIP)									420
Tbox:Smad(T-box,MAD)								71
NFAT5								69
ZNF519(Zf)								60
IRF3(IRF)								51
PB0123.1_Foxl1_2								39
Atf3(bZIP)							392
KLF3(Zf)							40
SPI1				28
ETS:E-box(ETS,bHLH)			829
TFAP2A			808
LIN54			762
GCM2			672
SIX1			663
PROX1			662
POL002.1_INR			637
Zfx			587
Ebf2			543
ETV6			535
NF1-halfsite(CTF)			496
RUNX1			469
YY1			456
Stat5b			444
PB0133.1_Hic1_2			441
ZEB2(Zf)			432
PB0096.1_Zfp187_1			403
ZBTB6			391
Stat3(Stat)			378
Smad3(MAD)			373
YY1(Zf)			362
PB0154.1_Osr1_2			305
PB0115.1_Ehf_2			263
PB0203.1_Zfp691_2			229
GATA4			178
PB0003.1_Ascl2_1			51
PB0182.1_Srf_2			39
Fra1(bZIP)		30
Jun-AP1(bZIP)	295
PU.1(ETS)	27
