# Supplementary material for: Loss of Kmt2c or Kmt2d drives brain metastasis via KDM6A-dependent upregulation of MMP3
Source: Nat Cell Biol. 2024 Jun 26;26(7):1165–75. doi: 10.1038/s41556-024-01446-3 (PMC11251985; doi:10.1038/s41556-024-01446-3)
Supplement: Supplementary file 17 — Statistical source data. [file 41556_2024_1446_MOESM17_ESM.xlsx]

## Sheet: Ext. Data Fig. 4c
	KMT2C			KMT2D
	NES			NES
HALLMARK_UV_RESPONSE_DN	-1.27		HALLMARK_INTERFERON_GAMMA_RESPONSE	-1.43
HALLMARK_P53_PATHWAY	-1.25		HALLMARK_TNFA_SIGNALING_VIA_NFKB	-1.4
HALLMARK_MYOGENESIS	-1.14		HALLMARK_P53_PATHWAY	-1.37
HALLMARK_INFLAMMATORY_RESPONSE	1.18		HALLMARK_UV_RESPONSE_DN	-1.29
HALLMARK_APICAL_SURFACE	1.23		HALLMARK_HEME_METABOLISM	-1.26
HALLMARK_WNT_BETA_CATENIN_SIGNALING	1.25		HALLMARK_INTERFERON_ALPHA_RESPONSE	-1.25
HALLMARK_APOPTOSIS	1.29		HALLMARK_XENOBIOTIC_METABOLISM	-1.15
HALLMARK_COAGULATION	1.34		HALLMARK_COAGULATION	1.17
			HALLMARK_ANGIOGENESIS	1.36

## Sheet: Ext. Data Fig. 4d
	Kmt2c_KO	Kmt2d_KO
NR3C1	13.1681	16.719		-log p-value LISA Score
MED1	12.067	14.7352
SMARCA4	11.4067	14.6925
PBX1	10.7423	13.6676
CEBPB	9.48017	11.3242
RXRA	9.24489	12.5129
ESR1	9.42366	9.71444
JUNB	9.12552	13.9101
MYOD1	9.01233	13.0467
CEBPA	8.4168	11.0477
SMC1A	7.81248	8.42713
PPARG	7.67778	11.6799
MSX1	7.5391	9.92082
SUZ12	7.91721	7.36051
EZH2	9.89279	7.23582
EBF1	7.14026	8.21325
JUN	6.47108	13.4737
MEIS1	5.85387	10.9136
FOSL2	5.66756	17.6737
CREBBP	6.96257	5.45842
YAP1	5.20343	8.42022
ASCL1	8.9431	5.07727
NEUROD2	8.30539	4.73518
SPI1	6.70774	4.34775
KMT2B	6.97881	4.2161
RNF2	7.00612	4.18776
SOX2	3.7167	9.19314
KLF15	3.29414	11.2013
JUND	3.11748	8.46471
NR6A1	2.94692	9.58336
NFATC1	2.21042	9.61798
RAD21	6.91721	1.80688

## Sheet: Ext. Data Fig. 4g
	KMT2C				KMT2D
	NES				NES
HALLMARK_EPITHELIAL_MESENCHYMAL_TRANSITION	0.5			HALLMARK_EPITHELIAL_MESENCHYMAL_TRANSITION	0.43
HALLMARK_ALLOGRAFT_REJECTION	0.42			HALLMARK_SPERMATOGENESIS	0.41
HALLMARK_UV_RESPONSE_DN	0.41			HALLMARK_INFLAMMATORY_RESPONSE	0.39
HALLMARK_TNFA_SIGNALING_VIA_NFKB	0.41			HALLMARK_UV_RESPONSE_DN	0.37
HALLMARK_INFLAMMATORY_RESPONSE	0.4			HALLMARK_ALLOGRAFT_REJECTION	0.36
HALLMARK_P53_PATHWAY	0.39			HALLMARK_XENOBIOTIC_METABOLISM	-0.35
HALLMARK_PI3K_AKT_MTOR_SIGNALING	0.34			HALLMARK_COMPLEMENT	-0.36
HALLMARK_UV_RESPONSE_UP	0.33			HALLMARK_COAGULATION	-0.36
HALLMARK_APOPTOSIS	0.33			HALLMARK_MTORC1_SIGNALING	-0.4
HALLMARK_KRAS_SIGNALING_UP	-0.38			HALLMARK_TGF_BETA_SIGNALING	-0.41
HALLMARK_ANDROGEN_RESPONSE	-0.4			HALLMARK_ANDROGEN_RESPONSE	-0.42
HALLMARK_MTORC1_SIGNALING	-0.4			HALLMARK_ESTROGEN_RESPONSE_LATE	-0.44
HALLMARK_TGF_BETA_SIGNALING	-0.42			HALLMARK_NOTCH_SIGNALING	-0.49
HALLMARK_NOTCH_SIGNALING	-0.49			HALLMARK_ESTROGEN_RESPONSE_EARLY	-0.5
HALLMARK_APICAL_SURFACE	-0.49			HALLMARK_INTERFERON_GAMMA_RESPONSE	-0.58
HALLMARK_ESTROGEN_RESPONSE_EARLY	-0.5			HALLMARK_INTERFERON_ALPHA_RESPONSE	-0.75
HALLMARK_INTERFERON_GAMMA_RESPONSE	-0.52
HALLMARK_INTERFERON_ALPHA_RESPONSE	-0.75
