# Supplementary material for: Loss of Kmt2c or Kmt2d drives brain metastasis via KDM6A-dependent upregulation of MMP3
Source: Nat Cell Biol. 2024 Jun 26;26(7):1165–75. doi: 10.1038/s41556-024-01446-3 (PMC11251985; doi:10.1038/s41556-024-01446-3)
Supplement: Supplementary file 18 — Statistical source data. [file 41556_2024_1446_MOESM18_ESM.xlsx]

## Sheet: Ext. Data Fig. 5a
case numbers
	kmt2c wt	kmt2c mut			kmt2c wt	kmt2c mut
mmp3 high	130	18		mmp3 high	130	13
mmp3 low	169	7		mmp3 low	169	13
plotted percentage
	KMT2C wt	KMT2C mutant			kmt2c wt	kmt2c mut
MMP3 high	0.878378	0.121622		mmp3 high	0.909091	0.0909091
MMP3 low	0.960227	0.0397727		mmp3 low	0.928571	0.0714286

## Sheet: Ext. Data Fig. 5b
KMT2C_KO_shMmp3	KMT2C_KO_shCtrl	KMT2D_KO_shMmp3	KMT2D_KO_shCtrl	WT_shMmp3	WT_shCtrl		rel. Mmp3 expression
3.43e-05	0.000216734	0.000102	0.000267556	8.49918e-05	1.45976e-05
2.34237e-05	0.000328906	0.000118305	0.000244509	3.1505e-05	3.1881e-05
0.000102842	0.000391114	8.42133e-05	0.000145366	1.93267e-06	4.48459e-06

## Sheet: Ext. Data Fig. 5c
168FARN
KMT2C_KO shKdm6a_3	KMT2C_KO shCtrl	KMT2D_KO shKdm6a_3	KMT2D_KO shCtrl	WT shKdm6a_3	WT shCtrl		relative Kdm6a expression
7.75813e-07	3.13621e-05	5.43428e-07	1.75013e-05	2.26924e-06	2.86326e-05
2.08375e-06	9.29383e-05	2.06101e-06	1.26109e-05	1.91737e-06	0.00011471
1.75057e-06	7.31541e-05	1.51511e-06	4.39565e-05	1.06879e-06	6.19314e-05
7.4252e-07	4.5506e-05	1.2391e-06	3.4339e-05	2.7011e-06	4.5716e-05

## Sheet: Ext. Data Fig. 5d
	Yes	No		ratio of mice with bone metastases
WT_	0	1
WT_shMmp3	0	1
WT_shKdm6a	0	1
Kmt2c_KO_shCtrl	0.5	0.5
Kmt2c_KO_shMmp3	0.571429	0.428571
Kmt2c_KO_shKdm6a	0.333333	0.666667
Kmt2d_KO_shCtrl	0.666667	0.333333
Kmt2d_KO_shMmp3	0.5	0.5
Kmt2d_KO_shKdm6a	0.333333	0.666667

## Sheet: Ext. Data Fig. 5e
	tumor volumes
KMT2C_KO	day	sh_Mmp3								sh_Kdm6a								sh_Ctrl
	8	4.18879	14.1372	9.42478	22.4493	33.5103	0.523599	8.18123		14.1372	4.18879	33.5103	22.4493	0.523599				0.523599	33.5103	8.18123	4.18879	4.18879	0.523599	0.523599
	11	153.938	47.7129	65.4498	65.4498	113.097	14.1372	33.5103		65.4498	33.5103	87.1137	65.4498	4.18879				33.5103	179.594	65.4498	33.5103	33.5103	25.1327	65.4498
	13	523.599	179.594	268.083	201.062	268.083	33.5103	65.4498		179.594	113.097	220.893	113.097	33.5103				65.4498	381.704	153.938	65.4498	113.097	65.4498	418.879
	15	904.779	268.083	633.555	523.599	523.599	65.4498	471.239		268.083	179.594	268.083	268.083	65.4498				179.594	523.599	418.879	94.2478	113.097	65.4498	678.584
	17	1150.35	523.599	1061.86	523.599	1413.72	143.793	523.599		523.599	381.704	696.91	381.704	143.793				381.704	1436.76	678.584	268.083	143.793	179.594	1413.72
KMT2D_KO	day	sh_Mmp3								sh_Kdm6a								sh_Ctrl
	8	0.523599	14.1372	22.4493	0.523599	19.2423	14.1372			8.18123	14.1372	4.18879	22.4493	0	0.523599			2.0944	4.18879	22.4493	0.523599	8.18123
	11	14.1372	65.4498	65.4498	8.18123	65.4498	33.5103			52.3599	65.4498	65.4498	65.4498	2.0944	14.1372			22.4493	113.097	179.594	65.4498	65.4498
	13	65.4498	113.097	179.594	14.1372	113.097	153.938			153.938	268.083	179.594	113.097	33.5103	33.5103			65.4498	153.938	418.879	268.083	128.282
	15	220.893	268.083	381.704	47.7129	339.292	65.4498			314.159	523.599	268.083	268.083	113.097	65.4498			65.4498	523.599	523.599	471.239	570.199
	17	381.704	523.599	829.38	113.097	523.599	87.1137			796.394	1061.86	753.982	523.599	523.599	179.594			220.893	904.779	1436.76	1334.13	884.882
WT	day	sh_Mmp3								sh_Kdm6a								sh_Ctrl
	8	14.1372	0.523599	0	4.18879					14.1372	0.523599	0.523599	0.523599	0				1.76715	8.18123	14.1372	4.18879	0.523599
	11	14.1372	0.523599	4.18879	65.4498					65.4498	14.1372	65.4498	14.1372	0				33.5103	65.4498	65.4498	33.5103	25.1327
	13	33.5103	25.1327	65.4498	94.2478					113.097	94.2478	113.097	65.4498	9.42478				94.2478	153.938	234.572	113.097	113.097
	15	33.5103	33.5103	128.282	113.097					179.594	314.159	113.097	113.097	65.4498				153.938	113.097	321.555	179.594	179.594
	17	65.4498	65.4498	366.519	381.704					381.704	443.488	113.097	179.594	179.594				418.879	339.292	523.599	381.704	523.599

## Sheet: Ext. Data Fig. 5g
67NR
WT_DMSO	WT_GSK-J4	KMT2C_KO_DMSO	KMT2C_KO_GSK-J4	KMT2D_KO_DMSO	KMT2D_KO_GSK-J4
0.00319621	0.0017878	0.0124726	0.00913264	0.00787608	0.00387947		relative Mmp3 expression
0.00286402	0.0029531	0.0134044	0.00639228	0.00623318	0.00601887
0.00605403	0.00497649	0.00894899	0.00557493	0.00632876	0.00466154
0.00265755	0.00260307	0.0123531	0.00687752	0.00787232	0.00549895
