# Supplementary material for: Loss of Kmt2c or Kmt2d drives brain metastasis via KDM6A-dependent upregulation of MMP3
Source: Nat Cell Biol. 2024 Jun 26;26(7):1165–75. doi: 10.1038/s41556-024-01446-3 (PMC11251985; doi:10.1038/s41556-024-01446-3)
Supplement: Supplementary file 19 — Statistical source data. [file 41556_2024_1446_MOESM19_ESM.xlsx]

## Sheet: Ext. Data Fig. 6b
	Kmt2c_KO	Kmt2d_KO	WT
H3K27me3	2	14	51
	4	2	51
P300	21	39	13
	43	25	25
KDM6A	9	26	14
	9	16	21

## Sheet: Ext. Data Fig. 6e
Kmt2c_KO_H3K4me1	Kmt2d_KO_H3K4me1	Kmt2c_KO_H3K27ac	Kmt2d_KO_H3K27ac	Kmt2c_KO_H3K27me3	Kmt2d_KO_H3K27me3	Kmt2c_KO_KDM6A	Kmt2d_KO_KDM6A	Kmt2c_KO_P300	Kmt2d_KO_P300
0.0233658	0.011573	0.0216702	0.0389434	-0.0102129	-0.0084658	-0.023658	0.00143478	0.0103989	0.00451418		average log2FC across Mmp cluster

## Sheet: Ext. Data Fig. 6f
	ctrl				GSK-J4				A-485
Kmt2c_KO_Mmp1b	0.000319109	0.00011173	0.00013423	7.1461e-05	2.87066e-05	9.72346e-05	2.3229e-05	3.6562e-05	5.99337e-06	1.01253e-05	1.8884e-06	7.1519e-07		relative mRNA expression for statistics
Kmt2c_KO_Mmp10	0.00389617	0.00210756	0.00252086	0.00147958	0.00086318	0.0012057	0.00057398	0.00059172	0.000142343	0.000245193	8.7546e-05	4.4543e-05
Kmt2c_KO_Mmp13	0.00016374	0.000227296	8.4505e-05	0.00010973	0.000115139	0.000172842	0.00011676	6.2207e-05	0.000332334	0.000608508	0.00023315	0.00016477
Kmt2D_KO_Mmp1b	0.000137317	0.000195875	7.7502e-05	5.8826e-05	7.82321e-05	0.00011429	4.0134e-05	4.1494e-05	2.68688e-06	5.58454e-06	1.4859e-06	1.7001e-06
Kmt2D_KO_Mmp10	0.00213178	0.00135368	0.00094918	0.00100836	0.000676881	0.00106933	0.00035825	0.00046334	8.05147e-05	0.000124586	4.4483e-05	7.8184e-05
Kmt2D_KO_Mmp13	0.000156764	0.000119554	9.5961e-05	9.1769e-05	0.000143493	8.77704e-05	0.00043834	9.8458e-05	0.00022158	0.00041681	0.0002657	0.00030742
WT_Mmp1b	9.34954e-05	6.40866e-05	1.4654e-05	6.1393e-06	3.58375e-05	1.10609e-05	4.3213e-05	2.4275e-05	2.283e-06	2.95868e-06	7.8582e-07	1.5055e-06
WT_Mmp10	0.00139612	0.000857659	0.00073757	0.00019736	0.00170258	0.000574572	0.00085638	0.00043046	4.80183e-06	8.68143e-06	2.5217e-06	5.4e-06
WT_Mmp13	3.15141e-05	2.86645e-05	2.8341e-05	4.1147e-05	5.97229e-05	7.44956e-05	1.7654e-05	1.04e-05	1.48396e-05	3.18168e-05	1.1827e-05	3.0778e-05
Kmt2c_KO_Mmp1b	0.78231	0.326541	0.406221	0.13244	-0.263647	0.266192	-0.355598	-0.158599	-0.943958	-0.716221	-1.44554	-1.86721		z-scores for heatmap
Kmt2c_KO_Mmp10	0.686477	0.419621	0.497389	0.265979	0.0319415	0.177078	-0.145263	-0.132044	-0.750824	-0.514652	-0.961924	-1.25538
Kmt2c_KO_Mmp13	0.0531363	0.195573	-0.234136	-0.120693	-0.0997961	0.0766308	-0.0937244	-0.367179	0.360556	0.623248	0.206617	0.0558596
Kmt2D_KO_Mmp1b	0.416095	0.57035	0.167684	0.0479403	0.171756	0.336379	-0.118116	-0.103644	-1.29238	-0.974642	-1.54964	-1.49115
Kmt2D_KO_Mmp10	0.424582	0.227357	0.0731887	0.0994557	-0.0736475	0.124951	-0.349974	-0.23826	-0.998285	-0.808691	-1.25597	-1.01104
Kmt2D_KO_Mmp13	0.0342278	-0.0834544	-0.178924	-0.198323	-0.0041878	-0.21767	0.480793	-0.167768	0.184512	0.45892	0.263373	0.326714
WT_Mmp1b	0.249161	0.0851383	-0.555673	-0.93351	-0.167291	-0.677839	-0.0860146	-0.33647	-1.36312	-1.25053	-1.82631	-1.54395
WT_Mmp10	0.240761	0.0291548	-0.0363566	-0.608901	0.326947	-0.144815	0.0285067	-0.270227	-2.22275	-1.96557	-2.50247	-2.17177
WT_Mmp13	-0.662514	-0.703674	-0.708603	-0.54668	-0.384878	-0.288888	-0.914175	-1.14399	-0.989596	-0.658362	-1.08814	-0.672778

## Sheet: Ext. Data Fig. 6h
	Kmt2c_KO	Kmt2d_KO
3	0.091515	0.436519		p-values from BETA analysis
5	0.714443	0.598599
20	2.20273	0.856985
50	3.21183	1.49485
100	4.02549	3.02411
