# Supplementary material for: Loss of Kmt2c or Kmt2d drives brain metastasis via KDM6A-dependent upregulation of MMP3
Source: Nat Cell Biol. 2024 Jun 26;26(7):1165–75. doi: 10.1038/s41556-024-01446-3 (PMC11251985; doi:10.1038/s41556-024-01446-3)
Supplement: Supplementary file 20 — Statistical source data. [file 41556_2024_1446_MOESM20_ESM.xlsx]

## Sheet: Ext. Data Fig. 7d
	Yes	No		ratio of mice with detectable bone metastases
WT_DMSO	0	1
WT_GSK-J4	0	1
Kmt2c_KO_DMSO	0.3	0.7
Kmt2c_KO_GSK-J4	0.222222	0.777778
Kmt2d_KO_DMSO	0.333333	0.666667
Kmt2d_KO_GSK-J4	0.363636	0.636364

## Sheet: Ext. Data Fig. 7f
KMT2C_KO DMSO	KMT2D_KO DMSO	WT DMSO	KMT2C_KO GSK-J4	KMT2D_KO GSK-J4	WT GSK-J4
0.00683	0.00403	0.00373	0.0022	0.002	0.00135		% mCherry positive cells
0.017	0.00732	0.000868	0.00318	0.00584	0.00326
0.00483	0.00659	0.00105	0.00144	0.00565	0.000665
0.015	0.00186	0.000957	0.00285	0.000714	0.0033
0.00409	0.00249	0.000957	0.00256	0.0028
0.00291	0.00476		0.00213
	0.012		0.00343
